# Supplementary material for: Large piezoelectric response in a Jahn-Teller distorted molecular metal halide
Source: Nat Commun. 2023 Apr 3;14:1852. doi: 10.1038/s41467-023-37471-3 (PMC10070272; doi:10.1038/s41467-023-37471-3)
Supplement: Supplementary file 3 — Source Data [file 41467_2023_37471_MOESM3_ESM.xlsx]

## Sheet: Figure 2a
Energy	dxy	dyz	dxz	dx2-y2	dz2
-6.72207	5e-05	0.00014	3e-05	3e-05	5e-05
-6.59807	0.00206	0.00444	0.00383	0.00178	0.00513
-6.47407	0.00069	0.00117	0.00165	0.00068	0.00148
-6.35007	0.00048	0.0001	0.00043	8e-05	0.00026
-6.22507	0.01356	0.00399	0.01356	0.00279	0.01005
-6.10107	0.00211	0.00093	0.00238	0.0006	0.00224
-5.97707	0.01007	0.01599	0.00754	0.00921	0.01191
-5.85307	0.01295	0.01085	0.00813	0.00847	0.00808
-5.72907	0.00827	0.01003	0.00884	0.00554	0.00786
-5.60407	0.03368	0.03964	0.02233	0.02433	0.03503
-5.48007	0.0094	0.01077	0.00516	0.00478	0.01046
-5.35607	0.00136	0.00032	0.00186	0.00028	0.00066
-5.23207	0.04761	0.01779	0.0519	0.02237	0.03127
-5.10807	0.02718	0.0158	0.01853	0.01748	0.01985
-4.98307	0.0003	0.0001	0.00011	4e-05	0.00016
-4.85907	0.33623	0.09246	0.11048	0.01797	0.18402
-4.73507	2.34594	0.75507	0.75045	0.06623	1.21665
-4.61107	2.65621	0.90703	0.78557	0.04291	1.32121
-4.48707	0.004	0.01031	0.00722	0.01156	0.0028
-4.36207	0.09663	0.6465	0.47354	0.74966	0.16003
-4.23807	0.17803	2.63118	1.86325	2.68958	0.29608
-4.11407	0.3336	1.16902	0.97808	1.11926	0.10674
-3.99007	0.45244	0.30618	0.43022	0.42602	0.34828
-3.86607	1.4264	1.3566	1.5776	1.9234	3.52588
-3.74107	1.688	3.3082	2.4592	5.4456	3.80016
-3.61707	0.7862	2.0984	1.5378	2.0228	1.161
-3.49307	0.99	1.6498	1.8196	1.843	1.7366
-3.36907	1.5664	1.1906	2.3424	3.3718	4.03726
-3.24507	1.2608	1.3468	1.6446	3.1572	1.72996
-3.12007	0.53578	0.529	0.73204	1.15034	0.56328
-2.99607	0.07239	0.07795	0.1206	0.07226	0.05988
-2.87207	1.73144	2.14148	2.50738	0.07819	0.1467
-2.74807	0.17429	0.21528	0.25132	0.0089	0.01544
-2.62407	2.11111	2.07266	2.50474	0.06309	0.18807
-2.49907	0.5045	0.4247	0.52677	0.01568	0.09529
-2.37507	1.516	0.60046	0.68119	0.0522	1.03026
-2.25107	0.16825	0.47214	0.18085	0.21529	0.17216
-2.12707	0.118	0.32818	0.10462	0.13616	0.30882
-2.00307	0.06098	0.28489	0.11332	0.09642	0.17976
-1.87807	0.10688	0.05812	0.11771	0.02151	0.17646
-1.75407	0.05776	0.01842	0.01148	0.01706	0.01234
-1.63007	0.21188	0.09938	0.05204	0.0824	0.03034
-1.50607	0.12704	0.0634	0.03673	0.05787	0.014
-1.38207	0.11376	0.33106	0.15582	0.65588	0.01503
-1.25707	0.07672	0.2881	0.20208	0.7662	0.041
-1.13307	0.49584	0.4231	0.7632	1.1838	0.16118
-1.00907	0.6048	0.503	0.841	0.954	0.29144
-0.88507	0.46084	0.5704	0.5915	0.34186	0.27112
-0.76107	0.26458	0.37342	0.40852	0.27636	0.6159
-0.63607	0.3426	0.8138	0.46726	0.64652	1.5412
-0.51207	0.4856	0.5901	0.37454	0.37888	1.48216
-0.38807	0.42366	0.42894	0.628	0.59602	0.55164
-0.26407	1.15828	0.35474	0.30894	0.10014	0.73324
-0.14007	0.02013	0.0062	0.00538	0.00184	0.01304
-0.01507	0	0	0	0	0
0.10893	0	0	0	0	0
0.23293	0	0	0	0	0
0.35693	0	0	0	0	0
0.48093	0	0	0	0	0
0.60593	0	0	0	0	0
0.72993	0	0	0	0	0
0.85393	0	0	0	0	0
0.97793	0	0	0	0	0
1.10193	0	0	0	0	0
1.22693	0	0	0	0	0
1.35093	0	0	0	0	0
1.47493	0	0	0	0	0
1.59893	0	0	0	0	0
1.72293	0	0	0	0	0
1.84793	0	0	0	0	0
1.97193	0	0	0	0	0
2.09593	0	0	0	0	0
2.21993	0	0	0	0	0
2.34393	0.01225	0.00341	0.00352	0.00019	0.00643
2.46893	3.59204	1.00129	1.0326	0.05482	1.88589
2.59293	1.13501	0.31643	0.3262	0.01731	0.59589
2.71693	6e-05	2e-05	2e-05	0	3e-05
2.84093	0	0	0	0	0
2.96493	0	0	0	0	0
3.08893	0	0	0	0	0
3.21393	0	0	0	0	0
3.33793	0	0	0	0	0
3.46193	0	0	0	0	0
3.58593	0	0	0	0	0
3.70993	0	0	0	0	0
3.83493	0	0	0	0	0
3.95893	0	0	0	0	0
4.08293	0	0	0	0	0
4.20693	0	0	0	0	0
4.33093	0	0	0	0	0
4.45593	0	0	0	0	0
4.57993	0	0	0	0	0
4.70393	0	0	0	0	0
4.82793	0	0	0	0	0
4.95193	0	0	0	0	0
5.07693	0	0	0	0	0
5.20093	0	0	0	0	0
5.32493	0	0	0	0	0
5.44893	0	0	0	0	0
5.57293	0	0	0	0	0
5.69793	0	0	0	0	0
5.82193	0	0	0	0	0
5.94593	0	0	0	0	0
6.06993	0	0	0	0	0
6.19393	2e-05	4e-05	5e-05	0	0
6.31893	0.00043	0.00078	0.00096	8e-05	0
6.44293	0.00091	0.00173	0.00185	0.00053	8e-05
6.56693	0.00215	0.00531	0.00484	0.00241	0.0016
6.69093	0.00696	0.01027	0.01329	0.00347	0.00426
6.81493	0.00453	0.00523	0.00804	0.00189	0.00221
6.93993	0.00789	0.00451	0.00601	0.00078	0.0014

## Sheet: Figure 2b
Wavelength (nm)	Absorbance
1000	0.02044
999	0.02235
998	0.0221
997	0.02113
996	0.0212
995	0.02083
994	0.02006
993	0.01963
992	0.01878
991	0.01812
990	0.01758
989	0.01689
988	0.01669
987	0.01552
986	0.01464
985	0.01439
984	0.01364
983	0.01317
982	0.01205
981	0.01206
980	0.01201
979	0.01168
978	0.01074
977	0.01062
976	0.01008
975	0.0102
974	0.00966
973	0.00969
972	0.01004
971	0.00881
970	0.00817
969	0.00861
968	0.00769
967	0.00771
966	0.0086
965	0.00825
964	0.00782
963	0.00792
962	0.00774
961	0.00793
960	0.00843
959	0.00767
958	0.00752
957	0.00842
956	0.00724
955	0.00815
954	0.00879
953	0.00798
952	0.0085
951	0.00811
950	0.00882
949	0.00919
948	0.00816
947	0.00871
946	0.00881
945	0.00883
944	0.01014
943	0.00952
942	0.0094
941	0.00944
940	0.01003
939	0.01104
938	0.01029
937	0.01122
936	0.01081
935	0.01189
934	0.01314
933	0.01354
932	0.01435
931	0.01382
930	0.01582
929	0.0155
928	0.01629
927	0.01732
926	0.01866
925	0.02003
924	0.02014
923	0.02048
922	0.02048
921	0.02212
920	0.02159
919	0.02271
918	0.02277
917	0.02538
916	0.03079
915	0.03592
914	0.04135
913	0.04582
912	0.04982
911	0.05375
910	0.05673
909	0.06014
908	0.06465
907	0.06819
906	0.06803
905	0.07055
904	0.07092
903	0.07373
902	0.0756
901	0.07677
900	0.07826
899	0.07883
898	0.08016
897	0.08143
896	0.0825
895	0.08448
894	0.08348
893	0.08453
892	0.08456
891	0.08533
890	0.08512
889	0.08514
888	0.08902
887	0.08638
886	0.08671
885	0.08821
884	0.08462
883	0.08524
882	0.08604
881	0.08558
880	0.08651
879	0.08567
878	0.08684
877	0.08621
876	0.08524
875	0.08792
874	0.08483
873	0.08469
872	0.08556
871	0.08493
870	0.09062
869	0.0851
868	0.08423
867	0.08318
866	0.0829
865	0.08264
864	0.08017
863	0.07931
862	0.08319
861	0.07915
860	0.08482
859	0.08051
858	0.07491
857	0.08079
856	0.07616
855	0.07495
854	0.07087
853	0.08866
852	0.09157
851	0.07978
850	0.06935
849	0.07059
848	0.07344
847	0.0638
846	0.06729
845	0.07321
844	0.07143
843	0.07076
842	0.07604
841	0.06895
840	0.06417
839	0.06759
838	0.07003
837	0.06401
836	0.05982
835	0.06504
834	0.05818
833	0.06285
832	0.06827
831	0.06701
830	0.06746
829	0.06772
828	0.06627
827	0.06495
826	0.06658
825	0.07898
824	0.08522
823	0.05846
822	0.06637
821	0.0594
820	0.06262
819	0.05176
818	0.05706
817	0.05895
816	0.05834
815	0.06315
814	0.05283
813	0.05591
812	0.05417
811	0.05413
810	0.0526
809	0.05299
808	0.04891
807	0.05906
806	0.05584
805	0.04932
804	0.06169
803	0.03511
802	0.0363
801	0.04738
800	0.03323
799	0.04523
798	0.04522
797	0.04432
796	0.04416
795	0.04326
794	0.04299
793	0.04244
792	0.04214
791	0.04171
790	0.04134
789	0.04108
788	0.03985
787	0.03966
786	0.03935
785	0.03874
784	0.03865
783	0.03778
782	0.03759
781	0.03748
780	0.03677
779	0.03667
778	0.03644
777	0.03543
776	0.03507
775	0.03481
774	0.03417
773	0.03407
772	0.03404
771	0.03326
770	0.03265
769	0.03233
768	0.03186
767	0.03207
766	0.0312
765	0.03093
764	0.03026
763	0.03028
762	0.02927
761	0.02901
760	0.02904
759	0.02826
758	0.02791
757	0.02777
756	0.02721
755	0.02695
754	0.02644
753	0.02607
752	0.02577
751	0.02532
750	0.02491
749	0.02478
748	0.02457
747	0.02388
746	0.02373
745	0.02353
744	0.0229
743	0.02268
742	0.02256
741	0.02176
740	0.02184
739	0.02172
738	0.02103
737	0.02105
736	0.02023
735	0.02008
734	0.01994
733	0.01947
732	0.01915
731	0.01891
730	0.01839
729	0.01792
728	0.01798
727	0.0175
726	0.01742
725	0.01721
724	0.01682
723	0.01671
722	0.01589
721	0.01603
720	0.0154
719	0.01531
718	0.01508
717	0.01476
716	0.01455
715	0.01407
714	0.01419
713	0.01402
712	0.01375
711	0.01347
710	0.01328
709	0.01301
708	0.01255
707	0.01242
706	0.01222
705	0.01219
704	0.01195
703	0.01175
702	0.01133
701	0.01097
700	0.01093
699	0.0105
698	0.01049
697	0.01016
696	0.00996
695	0.00974
694	0.00982
693	0.00942
692	0.00965
691	0.00865
690	0.00883
689	0.00881
688	0.0084
687	0.00795
686	0.00836
685	0.00765
684	0.00754
683	0.008
682	0.00734
681	0.00757
680	0.00718
679	0.00757
678	0.00688
677	0.00696
676	0.00672
675	0.00688
674	0.00641
673	0.00617
672	0.00618
671	0.00603
670	0.00639
669	0.00603
668	0.0059
667	0.00584
666	0.00526
665	0.0054
664	0.00507
663	0.00459
662	0.00506
661	0.00482
660	0.00479
659	0.00441
658	0.00438
657	0.004
656	0.0041
655	0.00335
654	0.00346
653	0.00346
652	0.00337
651	0.00328
650	0.00352
649	0.0031
648	0.00306
647	0.00295
646	0.00304
645	0.00245
644	0.0029
643	0.00263
642	0.00268
641	0.00223
640	0.0025
639	0.00198
638	0.00234
637	0.00204
636	0.00208
635	0.00194
634	0.00172
633	0.00191
632	0.00156
631	0.00157
630	0.0014
629	0.00123
628	0.00107
627	0.00118
626	0.00126
625	0.00103
624	0.000721455
623	0.00101
622	0.000476594
621	0.000892935
620	0.000616682
619	0.000635465
618	0.000559215
617	0.000727142
616	0.000680958
615	0.00070181
614	0.00108
613	0.000533196
612	0.000670274
611	0.000227812
610	0.000237976
609	0.00043395
608	0.000305508
607	0.000159421
606	5.23634e-05
605	0.000316621
604	9.3532e-05
603	0.000230051
602	0.000179404
601	2.75594e-05
600	0.000299134
599	-6.25235e-05
598	0.000189568
597	0.000235822
596	-2.01525e-05
595	-0.000299503
594	-0.000227001
593	0.000135735
592	-8.78422e-05
591	-0.000173612
590	-0.00028452
589	-0.000321545
588	-0.000606347
587	-0.000391287
586	-0.000356331
585	-1.9808e-05
584	-0.000223212
583	0.000108432
582	0.000105504
581	0.000109207
580	2.04112e-05
579	0.000470822
578	0.000212393
577	0.000386311
576	-0.000166551
575	0.000224194
574	0.000163297
573	-0.000180501
572	8.82782e-05
571	0.000360295
570	0.000355902
569	0.000357797
568	0.000409484
567	0.000581788
566	0.000720938
565	0.000541553
564	0.00060462
563	0.000912928
562	0.000767124
561	0.00119
560	0.00125
559	0.00123
558	0.00135
557	0.00141
556	0.0018
555	0.0019
554	0.00217
553	0.00245
552	0.00255
551	0.00267
550	0.00282
549	0.00326
548	0.00379
547	0.00386
546	0.00442
545	0.00471
544	0.00497
543	0.00542
542	0.00667
541	0.00646
540	0.00739
539	0.00773
538	0.00814
537	0.00903
536	0.00929
535	0.00996
534	0.01101
533	0.01181
532	0.01206
531	0.01315
530	0.01439
529	0.01511
528	0.01642
527	0.01772
526	0.019
525	0.02024
524	0.02195
523	0.02334
522	0.02462
521	0.02666
520	0.02852
519	0.03029
518	0.03219
517	0.03445
516	0.03656
515	0.03892
514	0.04168
513	0.04418
512	0.0477
511	0.05043
510	0.05393
509	0.05727
508	0.06054
507	0.06525
506	0.0687
505	0.0731
504	0.07765
503	0.08188
502	0.08669
501	0.09183
500	0.09789
499	0.10256
498	0.10945
497	0.11515
496	0.12144
495	0.12809
494	0.1354
493	0.14263
492	0.14981
491	0.15783
490	0.16567
489	0.17462
488	0.18355
487	0.1926
486	0.20224
485	0.2121
484	0.22258
483	0.23319
482	0.2449
481	0.25604
480	0.26799
479	0.28058
478	0.29352
477	0.30734
476	0.32169
475	0.33613
474	0.35197
473	0.36797
472	0.38432
471	0.40116
470	0.41956
469	0.43773
468	0.45739
467	0.47764
466	0.49843
465	0.52039
464	0.54266
463	0.56648
462	0.59036
461	0.61538
460	0.63924
459	0.66497
458	0.68969
457	0.71512
456	0.74065
455	0.765
454	0.79
453	0.81431
452	0.83743
451	0.86015
450	0.8814
449	0.90155
448	0.91962
447	0.93672
446	0.95153
445	0.965
444	0.9763
443	0.98587
442	0.99262
441	0.9978
440	1
439	0.99993
438	0.99815
437	0.99369
436	0.98738
435	0.97969
434	0.96928
433	0.9581
432	0.94532
431	0.93174
430	0.91617
429	0.90083
428	0.88417
427	0.8675
426	0.85166
425	0.83385
424	0.81765
423	0.80183
422	0.78637
421	0.77205
420	0.75901
419	0.74705
418	0.73568
417	0.72786
416	0.72003
415	0.71537
414	0.71178
413	0.71051
412	0.71179
411	0.71462
410	0.71978
409	0.72639
408	0.73622
407	0.74736
406	0.76058
405	0.77599
404	0.79218
403	0.81141
402	0.83117
401	0.85289
400	0.87502

## Sheet: Figure 2d
Time	Cu	Cl	N	C
0	0	0	0	0
0.001	4.72617e-05	6.42619e-05	0.000123584	0.000137266
0.002	9.6652e-05	0.000139229	0.000342732	0.000394639
0.003	0.00016	0.000251423	0.000698702	0.000807927
0.004	0.000245912	0.000408031	0.00118	0.00136
0.005	0.000356091	0.000609118	0.00177	0.00202
0.006	0.000490611	0.000854617	0.00245	0.00278
0.007	0.000649188	0.00114	0.0032	0.00362
0.008	0.000831781	0.00148	0.00401	0.00453
0.009	0.00104	0.00185	0.00485	0.00548
0.01	0.00127	0.00227	0.00571	0.00649
0.011	0.00152	0.00274	0.00656	0.00753
0.012	0.0018	0.00324	0.00739	0.0086
0.013	0.0021	0.00379	0.00819	0.00968
0.014	0.00242	0.00438	0.00894	0.01074
0.015	0.00276	0.00501	0.00964	0.01177
0.016	0.00313	0.00568	0.01027	0.01276
0.017	0.00351	0.00639	0.01084	0.0137
0.018	0.00392	0.00714	0.01134	0.0146
0.019	0.00435	0.00793	0.01179	0.01546
0.02	0.0048	0.00876	0.01218	0.01629
0.021	0.00527	0.00963	0.01254	0.01712
0.022	0.00576	0.01053	0.01287	0.01796
0.023	0.00627	0.01147	0.01318	0.01881
0.024	0.00679	0.01244	0.01348	0.01968
0.025	0.00734	0.01345	0.01379	0.02057
0.026	0.0079	0.01449	0.0141	0.02147
0.027	0.00848	0.01557	0.01443	0.02239
0.028	0.00908	0.01668	0.01478	0.02333
0.029	0.00969	0.01782	0.01515	0.02428
0.03	0.01032	0.01899	0.01556	0.02527
0.031	0.01096	0.02019	0.016	0.02629
0.032	0.01162	0.02142	0.01648	0.02735
0.033	0.01229	0.02268	0.01699	0.02847
0.034	0.01298	0.02396	0.01753	0.02962
0.035	0.01368	0.02527	0.0181	0.03082
0.036	0.01439	0.02661	0.0187	0.03203
0.037	0.01512	0.02797	0.01932	0.03326
0.038	0.01586	0.02936	0.01995	0.03448
0.039	0.0166	0.03077	0.0206	0.03569
0.04	0.01736	0.0322	0.02127	0.0369
0.041	0.01813	0.03365	0.02194	0.03811
0.042	0.01891	0.03512	0.02262	0.03931
0.043	0.0197	0.03661	0.02331	0.04052
0.044	0.0205	0.03812	0.02402	0.04175
0.045	0.0213	0.03965	0.02473	0.04298
0.046	0.02212	0.0412	0.02546	0.04421
0.047	0.02294	0.04276	0.02619	0.04543
0.048	0.02377	0.04433	0.02693	0.04664
0.049	0.0246	0.04592	0.02767	0.04782
0.05	0.02545	0.04753	0.02841	0.04898
0.051	0.0263	0.04914	0.02915	0.05012
0.052	0.02715	0.05077	0.02989	0.05124
0.053	0.02801	0.05241	0.03064	0.05236
0.054	0.02887	0.05406	0.03137	0.05348
0.055	0.02974	0.05572	0.0321	0.05461
0.056	0.03062	0.05738	0.03283	0.05574
0.057	0.0315	0.05906	0.03354	0.05687
0.058	0.03238	0.06074	0.03423	0.05799
0.059	0.03326	0.06243	0.03492	0.05911
0.06	0.03415	0.06413	0.03559	0.0602
0.061	0.03504	0.06583	0.03624	0.06129
0.062	0.03594	0.06753	0.03689	0.06237
0.063	0.03684	0.06924	0.03753	0.06346
0.064	0.03774	0.07095	0.03817	0.06457
0.065	0.03864	0.07267	0.03883	0.06571
0.066	0.03954	0.07439	0.03949	0.06688
0.067	0.04045	0.07611	0.04018	0.06809
0.068	0.04136	0.07783	0.04089	0.06933
0.069	0.04227	0.07955	0.04164	0.0706
0.07	0.04318	0.08127	0.04242	0.07189
0.071	0.0441	0.08299	0.04324	0.0732
0.072	0.04501	0.08472	0.04411	0.07453
0.073	0.04593	0.08644	0.04503	0.07587
0.074	0.04685	0.08815	0.04599	0.07725
0.075	0.04777	0.08987	0.04701	0.07866
0.076	0.04869	0.09159	0.04806	0.0801
0.077	0.04961	0.0933	0.04916	0.08157
0.078	0.05054	0.09501	0.0503	0.08306
0.079	0.05146	0.09672	0.05147	0.08455
0.08	0.05239	0.09842	0.05265	0.08605
0.081	0.05332	0.10012	0.05385	0.08753
0.082	0.05425	0.10182	0.05505	0.089
0.083	0.05518	0.10351	0.05624	0.09045
0.084	0.05612	0.1052	0.05743	0.09188
0.085	0.05705	0.10688	0.0586	0.09331
0.086	0.05799	0.10856	0.05976	0.09473
0.087	0.05893	0.11024	0.06089	0.09615
0.088	0.05987	0.11191	0.06199	0.09758
0.089	0.06082	0.11358	0.06307	0.09901
0.09	0.06177	0.11524	0.06413	0.10044
0.091	0.06271	0.11689	0.06516	0.10187
0.092	0.06367	0.11854	0.06616	0.10329
0.093	0.06462	0.12019	0.06715	0.10471
0.094	0.06558	0.12183	0.06812	0.10614
0.095	0.06654	0.12347	0.06907	0.10757
0.096	0.0675	0.1251	0.07002	0.10902
0.097	0.06847	0.12672	0.07096	0.1105
0.098	0.06944	0.12834	0.0719	0.112
0.099	0.07041	0.12996	0.07284	0.11353
0.1	0.07139	0.13157	0.07379	0.11507
0.101	0.07237	0.13318	0.07473	0.11662
0.102	0.07335	0.13478	0.07567	0.11818
0.103	0.07434	0.13637	0.07661	0.11973
0.104	0.07533	0.13796	0.07755	0.12126
0.105	0.07633	0.13955	0.07848	0.12279
0.106	0.07733	0.14113	0.07941	0.1243
0.107	0.07834	0.14271	0.08032	0.1258
0.108	0.07935	0.14428	0.08123	0.1273
0.109	0.08036	0.14585	0.08212	0.12879
0.11	0.08138	0.14741	0.08301	0.13027
0.111	0.0824	0.14897	0.08388	0.13174
0.112	0.08343	0.15053	0.08474	0.13319
0.113	0.08446	0.15208	0.08559	0.13461
0.114	0.0855	0.15363	0.08644	0.13602
0.115	0.08654	0.15517	0.08728	0.1374
0.116	0.08758	0.15671	0.08812	0.13876
0.117	0.08863	0.15825	0.08896	0.14013
0.118	0.08969	0.15978	0.08981	0.14149
0.119	0.09075	0.1613	0.09068	0.14286
0.12	0.09182	0.16283	0.09156	0.14425
0.121	0.09289	0.16435	0.09246	0.14565
0.122	0.09396	0.16587	0.09339	0.14707
0.123	0.09504	0.16738	0.09433	0.14848
0.124	0.09612	0.16889	0.0953	0.14991
0.125	0.09721	0.1704	0.09629	0.15133
0.126	0.0983	0.1719	0.09731	0.15275
0.127	0.0994	0.1734	0.09834	0.15418
0.128	0.1005	0.1749	0.09939	0.15561
0.129	0.1016	0.17639	0.10045	0.15705
0.13	0.10271	0.17788	0.10153	0.15849
0.131	0.10382	0.17937	0.10261	0.15994
0.132	0.10493	0.18085	0.10368	0.1614
0.133	0.10605	0.18233	0.10476	0.16284
0.134	0.10717	0.18381	0.10583	0.16427
0.135	0.10829	0.18528	0.10688	0.16568
0.136	0.10942	0.18675	0.10793	0.16706
0.137	0.11055	0.18821	0.10895	0.16842
0.138	0.11168	0.18967	0.10996	0.16976
0.139	0.11281	0.19113	0.11094	0.17108
0.14	0.11394	0.19258	0.11191	0.17239
0.141	0.11508	0.19403	0.11287	0.17369
0.142	0.11621	0.19547	0.1138	0.17497
0.143	0.11735	0.19691	0.11473	0.17624
0.144	0.11849	0.19835	0.11563	0.17749
0.145	0.11962	0.19978	0.11653	0.17872
0.146	0.12076	0.20121	0.11742	0.17993
0.147	0.1219	0.20263	0.1183	0.18112
0.148	0.12303	0.20404	0.11918	0.18228
0.149	0.12417	0.20545	0.12005	0.18344
0.15	0.1253	0.20686	0.12091	0.18458
0.151	0.12643	0.20826	0.12178	0.18571
0.152	0.12756	0.20965	0.12264	0.18684
0.153	0.12869	0.21104	0.1235	0.18796
0.154	0.12982	0.21242	0.12437	0.18908
0.155	0.13094	0.21379	0.12523	0.19019
0.156	0.13206	0.21516	0.12608	0.19128
0.157	0.13318	0.21652	0.12693	0.19236
0.158	0.13429	0.21788	0.12778	0.19343
0.159	0.1354	0.21923	0.12862	0.19448
0.16	0.1365	0.22056	0.12945	0.19554
0.161	0.1376	0.2219	0.13028	0.19658
0.162	0.1387	0.22322	0.13111	0.19763
0.163	0.13979	0.22454	0.13193	0.19868
0.164	0.14087	0.22584	0.13274	0.19974
0.165	0.14195	0.22714	0.13355	0.20079
0.166	0.14302	0.22844	0.13435	0.20184
0.167	0.14409	0.22972	0.13515	0.20288
0.168	0.14515	0.23099	0.13595	0.20392
0.169	0.1462	0.23225	0.13674	0.20495
0.17	0.14725	0.23351	0.13753	0.20597
0.171	0.14829	0.23475	0.13831	0.207
0.172	0.14932	0.23599	0.1391	0.20802
0.173	0.15034	0.23721	0.13988	0.20904
0.174	0.15136	0.23843	0.14066	0.21006
0.175	0.15237	0.23963	0.14143	0.21108
0.176	0.15337	0.24083	0.1422	0.21209
0.177	0.15436	0.24201	0.14297	0.21309
0.178	0.15535	0.24319	0.14373	0.21408
0.179	0.15632	0.24435	0.14449	0.21505
0.18	0.15729	0.2455	0.14524	0.216
0.181	0.15825	0.24664	0.14598	0.21695
0.182	0.1592	0.24777	0.14672	0.21787
0.183	0.16014	0.24889	0.14746	0.21879
0.184	0.16107	0.25	0.14819	0.21971
0.185	0.162	0.25109	0.14892	0.22061
0.186	0.16291	0.25217	0.14964	0.22151
0.187	0.16381	0.25325	0.15036	0.22239
0.188	0.16471	0.25431	0.15109	0.22327
0.189	0.1656	0.25536	0.15181	0.22413
0.19	0.16648	0.2564	0.15254	0.22499
0.191	0.16735	0.25742	0.15327	0.22584
0.192	0.16821	0.25844	0.15401	0.22668
0.193	0.16906	0.25944	0.15475	0.22753
0.194	0.1699	0.26043	0.1555	0.22839
0.195	0.17074	0.26141	0.15626	0.22925
0.196	0.17156	0.26238	0.15702	0.23012
0.197	0.17238	0.26334	0.15778	0.231
0.198	0.17319	0.26428	0.15855	0.23188
0.199	0.17399	0.26522	0.15933	0.23277
0.2	0.17478	0.26614	0.16009	0.23365
0.201	0.17556	0.26705	0.16086	0.23454
0.202	0.17634	0.26796	0.16162	0.23543
0.203	0.1771	0.26884	0.16237	0.23632
0.204	0.17786	0.26972	0.16311	0.23721
0.205	0.17861	0.27059	0.16383	0.2381
0.206	0.17935	0.27145	0.16454	0.23899
0.207	0.18009	0.2723	0.16523	0.23987
0.208	0.18082	0.27314	0.1659	0.24075
0.209	0.18154	0.27396	0.16655	0.2416
0.21	0.18226	0.27478	0.16717	0.24244
0.211	0.18297	0.27559	0.16778	0.24327
0.212	0.18367	0.27639	0.16836	0.24406
0.213	0.18436	0.27718	0.16892	0.24484
0.214	0.18505	0.27796	0.16946	0.24559
0.215	0.18574	0.27873	0.16998	0.24633
0.216	0.18641	0.27949	0.17048	0.24705
0.217	0.18709	0.28025	0.17097	0.24774
0.218	0.18775	0.28099	0.17144	0.24842
0.219	0.18841	0.28173	0.1719	0.24907
0.22	0.18907	0.28246	0.17235	0.2497
0.221	0.18972	0.28318	0.17279	0.25031
0.222	0.19037	0.2839	0.17321	0.25089
0.223	0.19101	0.28461	0.17363	0.25146
0.224	0.19165	0.28531	0.17404	0.252
0.225	0.19228	0.286	0.17444	0.25254
0.226	0.19291	0.28669	0.17483	0.25306
0.227	0.19353	0.28738	0.17521	0.25357
0.228	0.19415	0.28805	0.17558	0.25407
0.229	0.19477	0.28872	0.17594	0.25456
0.23	0.19539	0.28939	0.17629	0.25503
0.231	0.196	0.29005	0.17662	0.25549
0.232	0.19661	0.29071	0.17694	0.25594
0.233	0.19721	0.29136	0.17725	0.25637
0.234	0.19782	0.292	0.17754	0.25679
0.235	0.19842	0.29265	0.17782	0.2572
0.236	0.19901	0.29329	0.17809	0.25759
0.237	0.19961	0.29392	0.17834	0.25799
0.238	0.2002	0.29456	0.17858	0.25837
0.239	0.20079	0.29518	0.17882	0.25875
0.24	0.20138	0.29581	0.17904	0.25912
0.241	0.20197	0.29643	0.17926	0.25948
0.242	0.20255	0.29705	0.17947	0.25984
0.243	0.20313	0.29767	0.17968	0.26019
0.244	0.20371	0.29829	0.17989	0.26054
0.245	0.20429	0.2989	0.18011	0.26089
0.246	0.20487	0.29951	0.18033	0.26124
0.247	0.20544	0.30013	0.18056	0.26161
0.248	0.20602	0.30073	0.1808	0.26198
0.249	0.20659	0.30134	0.18105	0.26236
0.25	0.20716	0.30195	0.18132	0.26275
0.251	0.20773	0.30256	0.18161	0.26316
0.252	0.20829	0.30316	0.18191	0.26357
0.253	0.20886	0.30377	0.18223	0.264
0.254	0.20942	0.30437	0.18256	0.26444
0.255	0.20998	0.30497	0.18292	0.26489
0.256	0.21054	0.30558	0.18329	0.26535
0.257	0.2111	0.30618	0.18368	0.26583
0.258	0.21166	0.30678	0.18409	0.26633
0.259	0.21221	0.30739	0.18451	0.26683
0.26	0.21277	0.30799	0.18494	0.26734
0.261	0.21332	0.30859	0.18537	0.26785
0.262	0.21387	0.30919	0.18581	0.26836
0.263	0.21441	0.30979	0.18625	0.26887
0.264	0.21496	0.3104	0.18668	0.26938
0.265	0.2155	0.311	0.18711	0.26987
0.266	0.21604	0.3116	0.18752	0.27035
0.267	0.21658	0.31221	0.18791	0.27083
0.268	0.21711	0.31281	0.18829	0.27128
0.269	0.21764	0.31342	0.18864	0.27172
0.27	0.21817	0.31402	0.18896	0.27214
0.271	0.2187	0.31462	0.18924	0.27253
0.272	0.21922	0.31523	0.1895	0.2729
0.273	0.21975	0.31583	0.18972	0.27323
0.274	0.22026	0.31643	0.1899	0.27353
0.275	0.22078	0.31703	0.19004	0.2738
0.276	0.22129	0.31764	0.19015	0.27404
0.277	0.2218	0.31824	0.19023	0.27424
0.278	0.2223	0.31884	0.19028	0.27442
0.279	0.2228	0.31945	0.1903	0.27457
0.28	0.2233	0.32005	0.1903	0.2747
0.281	0.22379	0.32065	0.19027	0.2748
0.282	0.22428	0.32125	0.19024	0.27488
0.283	0.22476	0.32185	0.19019	0.27494
0.284	0.22524	0.32244	0.19014	0.27499
0.285	0.22572	0.32304	0.19009	0.27502
0.286	0.22619	0.32364	0.19004	0.27504
0.287	0.22666	0.32423	0.19	0.27507
0.288	0.22712	0.32482	0.18998	0.27509
0.289	0.22758	0.32541	0.18996	0.27513
0.29	0.22803	0.326	0.18997	0.27517
0.291	0.22848	0.32659	0.18998	0.27522
0.292	0.22893	0.32717	0.19001	0.27529
0.293	0.22936	0.32775	0.19006	0.27537
0.294	0.2298	0.32834	0.19012	0.27546
0.295	0.23023	0.32891	0.19018	0.27557
0.296	0.23065	0.32949	0.19026	0.27569
0.297	0.23107	0.33006	0.19033	0.27582
0.298	0.23148	0.33062	0.19041	0.27597
0.299	0.23189	0.33119	0.19048	0.27612
0.3	0.23229	0.33175	0.19055	0.27628
0.301	0.23269	0.33231	0.19061	0.27646
0.302	0.23308	0.33286	0.19067	0.27663
0.303	0.23347	0.33341	0.19071	0.27681
0.304	0.23386	0.33396	0.19074	0.27699
0.305	0.23423	0.3345	0.19077	0.27716
0.306	0.23461	0.33504	0.19078	0.27732
0.307	0.23497	0.33557	0.19079	0.27748
0.308	0.23534	0.3361	0.1908	0.27764
0.309	0.23569	0.33662	0.19082	0.2778
0.31	0.23605	0.33714	0.19083	0.27796
0.311	0.23639	0.33766	0.19086	0.27812
0.312	0.23673	0.33816	0.1909	0.27828
0.313	0.23707	0.33866	0.19096	0.27845
0.314	0.23741	0.33916	0.19103	0.27862
0.315	0.23773	0.33966	0.19113	0.2788
0.316	0.23806	0.34014	0.19126	0.27899
0.317	0.23838	0.34062	0.1914	0.27919
0.318	0.23869	0.3411	0.19158	0.2794
0.319	0.239	0.34156	0.19177	0.27962
0.32	0.23931	0.34203	0.19199	0.27986
0.321	0.23961	0.34248	0.19223	0.28012
0.322	0.23991	0.34293	0.19248	0.28039
0.323	0.2402	0.34337	0.19275	0.28068
0.324	0.24049	0.34381	0.19302	0.28097
0.325	0.24078	0.34424	0.1933	0.28128
0.326	0.24106	0.34466	0.19357	0.28158
0.327	0.24134	0.34508	0.19385	0.28189
0.328	0.24162	0.34549	0.19411	0.2822
0.329	0.24189	0.34589	0.19437	0.28251
0.33	0.24216	0.34628	0.19461	0.28281
0.331	0.24243	0.34667	0.19483	0.28311
0.332	0.2427	0.34705	0.19503	0.2834
0.333	0.24296	0.34743	0.19522	0.28369
0.334	0.24322	0.3478	0.19539	0.28396
0.335	0.24348	0.34815	0.19554	0.28421
0.336	0.24373	0.34851	0.19566	0.28445
0.337	0.24398	0.34885	0.19577	0.28467
0.338	0.24423	0.34919	0.19587	0.28488
0.339	0.24448	0.34952	0.19595	0.28506
0.34	0.24473	0.34985	0.19602	0.28523
0.341	0.24498	0.35017	0.19608	0.28538
0.342	0.24522	0.35047	0.19612	0.28552
0.343	0.24546	0.35078	0.19616	0.28564
0.344	0.24571	0.35108	0.1962	0.28576
0.345	0.24595	0.35136	0.19623	0.28586
0.346	0.24619	0.35165	0.19625	0.28595
0.347	0.24643	0.35192	0.19627	0.28602
0.348	0.24667	0.35219	0.19629	0.28609
0.349	0.2469	0.35245	0.19631	0.28614
0.35	0.24714	0.35271	0.19633	0.28619
0.351	0.24738	0.35295	0.19635	0.28624
0.352	0.24761	0.35319	0.19636	0.28628
0.353	0.24785	0.35343	0.19638	0.28632
0.354	0.24808	0.35366	0.1964	0.28637
0.355	0.24832	0.35388	0.19643	0.28641
0.356	0.24855	0.35409	0.19645	0.28646
0.357	0.24879	0.3543	0.19648	0.28652
0.358	0.24902	0.3545	0.19651	0.28657
0.359	0.24926	0.3547	0.19655	0.28663
0.36	0.24949	0.35489	0.19659	0.28669
0.361	0.24973	0.35507	0.19663	0.28676
0.362	0.24996	0.35525	0.19667	0.28682
0.363	0.2502	0.35542	0.19672	0.2869
0.364	0.25043	0.35558	0.19676	0.28698
0.365	0.25067	0.35574	0.19681	0.28706
0.366	0.2509	0.3559	0.19686	0.28715
0.367	0.25114	0.35605	0.1969	0.28723
0.368	0.25138	0.35619	0.19694	0.2873
0.369	0.25161	0.35633	0.19697	0.28737
0.37	0.25185	0.35646	0.197	0.28743
0.371	0.25209	0.35659	0.19702	0.28748
0.372	0.25232	0.35671	0.19704	0.28752
0.373	0.25256	0.35683	0.19705	0.28756
0.374	0.25279	0.35694	0.19705	0.28758
0.375	0.25303	0.35705	0.19705	0.2876
0.376	0.25327	0.35715	0.19705	0.28761
0.377	0.2535	0.35725	0.19705	0.28762
0.378	0.25374	0.35734	0.19704	0.28762
0.379	0.25398	0.35743	0.19704	0.28762
0.38	0.25421	0.35752	0.19705	0.28762
0.381	0.25445	0.3576	0.19707	0.28762
0.382	0.25468	0.35768	0.1971	0.28762
0.383	0.25492	0.35775	0.19715	0.28763
0.384	0.25515	0.35782	0.19721	0.28766
0.385	0.25538	0.35788	0.1973	0.2877
0.386	0.25562	0.35794	0.1974	0.28775
0.387	0.25585	0.358	0.19753	0.28782
0.388	0.25608	0.35806	0.19767	0.28791
0.389	0.25631	0.35811	0.19784	0.28801
0.39	0.25654	0.35815	0.19802	0.28813
0.391	0.25676	0.3582	0.19822	0.28825
0.392	0.25699	0.35824	0.19843	0.28839
0.393	0.25721	0.35828	0.19865	0.28853
0.394	0.25743	0.35831	0.19887	0.28869
0.395	0.25765	0.35834	0.1991	0.28884
0.396	0.25787	0.35837	0.19932	0.28901
0.397	0.25809	0.3584	0.19953	0.28917
0.398	0.2583	0.35842	0.19973	0.28933
0.399	0.25852	0.35844	0.19992	0.28949
0.4	0.25873	0.35846	0.20009	0.28963
0.401	0.25894	0.35847	0.20024	0.28976
0.402	0.25915	0.35849	0.20037	0.28989
0.403	0.25935	0.3585	0.20049	0.29
0.404	0.25955	0.35851	0.20058	0.2901
0.405	0.25975	0.35851	0.20067	0.29019
0.406	0.25995	0.35852	0.20073	0.29028
0.407	0.26014	0.35852	0.20079	0.29036
0.408	0.26033	0.35852	0.20084	0.29043
0.409	0.26052	0.35852	0.20088	0.2905
0.41	0.26071	0.35851	0.20093	0.29056
0.411	0.26089	0.3585	0.20097	0.29062
0.412	0.26107	0.3585	0.20102	0.29068
0.413	0.26125	0.35849	0.20107	0.29072
0.414	0.26142	0.35848	0.20113	0.29077
0.415	0.26159	0.35846	0.2012	0.29081
0.416	0.26176	0.35845	0.20128	0.29086
0.417	0.26192	0.35843	0.20137	0.2909
0.418	0.26208	0.35841	0.20146	0.29094
0.419	0.26224	0.35839	0.20156	0.29098
0.42	0.2624	0.35837	0.20167	0.29102
0.421	0.26255	0.35835	0.20178	0.29104
0.422	0.26269	0.35833	0.20189	0.29107
0.423	0.26284	0.3583	0.20199	0.29108
0.424	0.26298	0.35828	0.2021	0.29109
0.425	0.26312	0.35825	0.2022	0.29108
0.426	0.26325	0.35822	0.2023	0.29107
0.427	0.26339	0.35819	0.2024	0.29106
0.428	0.26352	0.35816	0.20248	0.29104
0.429	0.26364	0.35813	0.20257	0.29102
0.43	0.26376	0.35809	0.20264	0.291
0.431	0.26388	0.35806	0.20272	0.29097
0.432	0.264	0.35803	0.2028	0.29093
0.433	0.26411	0.35799	0.20287	0.2909
0.434	0.26422	0.35795	0.20295	0.29085
0.435	0.26433	0.35791	0.20303	0.2908
0.436	0.26444	0.35787	0.20311	0.29075
0.437	0.26454	0.35783	0.20321	0.2907
0.438	0.26464	0.35779	0.20331	0.29064
0.439	0.26473	0.35775	0.20341	0.29058
0.44	0.26483	0.35771	0.20353	0.29052
0.441	0.26492	0.35766	0.20366	0.29046
0.442	0.26501	0.35762	0.20379	0.29039
0.443	0.26509	0.35758	0.20392	0.29031
0.444	0.26518	0.35753	0.20406	0.29022
0.445	0.26526	0.35749	0.20421	0.29014
0.446	0.26534	0.35744	0.20435	0.29004
0.447	0.26542	0.35739	0.20449	0.28994
0.448	0.2655	0.35734	0.20464	0.28984
0.449	0.26557	0.3573	0.20477	0.28975
0.45	0.26564	0.35725	0.2049	0.28965
0.451	0.26571	0.3572	0.20503	0.28957
0.452	0.26578	0.35714	0.20515	0.28949
0.453	0.26585	0.3571	0.20526	0.28942
0.454	0.26592	0.35704	0.20536	0.28937
0.455	0.26599	0.35699	0.20546	0.28933
0.456	0.26605	0.35694	0.20555	0.2893
0.457	0.26611	0.35688	0.20564	0.28929
0.458	0.26618	0.35683	0.20573	0.2893
0.459	0.26624	0.35678	0.20582	0.28933
0.46	0.2663	0.35672	0.20591	0.28939
0.461	0.26636	0.35667	0.206	0.28946
0.462	0.26642	0.35661	0.2061	0.28955
0.463	0.26648	0.35656	0.2062	0.28966
0.464	0.26653	0.3565	0.20631	0.28978
0.465	0.26659	0.35644	0.20643	0.28991
0.466	0.26665	0.35638	0.20656	0.29004
0.467	0.26671	0.35633	0.20669	0.29017
0.468	0.26676	0.35627	0.20683	0.2903
0.469	0.26682	0.35621	0.20698	0.29044
0.47	0.26688	0.35615	0.20713	0.29057
0.471	0.26693	0.35609	0.20729	0.29069
0.472	0.26699	0.35603	0.20746	0.2908
0.473	0.26705	0.35597	0.20763	0.29091
0.474	0.2671	0.35591	0.2078	0.29101
0.475	0.26716	0.35584	0.20798	0.2911
0.476	0.26722	0.35578	0.20816	0.29118
0.477	0.26728	0.35572	0.20833	0.29125
0.478	0.26733	0.35566	0.20852	0.29131
0.479	0.26739	0.35559	0.2087	0.29137
0.48	0.26745	0.35553	0.20888	0.29144
0.481	0.2675	0.35546	0.20907	0.29151
0.482	0.26756	0.35539	0.20926	0.29158
0.483	0.26762	0.35533	0.20946	0.29167
0.484	0.26768	0.35526	0.20966	0.29176
0.485	0.26774	0.35519	0.20986	0.29187
0.486	0.2678	0.35512	0.21008	0.29198
0.487	0.26786	0.35506	0.21029	0.29211
0.488	0.26792	0.35498	0.21051	0.29224
0.489	0.26798	0.35492	0.21074	0.29239
0.49	0.26803	0.35485	0.21097	0.29255
0.491	0.26809	0.35477	0.2112	0.29272
0.492	0.26815	0.3547	0.21144	0.29289
0.493	0.26821	0.35463	0.21168	0.29307
0.494	0.26827	0.35455	0.21192	0.29326
0.495	0.26833	0.35448	0.21215	0.29344
0.496	0.26839	0.35441	0.21239	0.29362
0.497	0.26845	0.35433	0.21262	0.29379
0.498	0.26851	0.35425	0.21284	0.29395
0.499	0.26856	0.35418	0.21305	0.29411
0.5	0.26862	0.3541	0.21326	0.29425
0.501	0.26868	0.35402	0.21345	0.29438
0.502	0.26873	0.35394	0.21364	0.2945
0.503	0.26879	0.35386	0.21382	0.29461
0.504	0.26884	0.35378	0.21398	0.29471
0.505	0.26889	0.35369	0.21415	0.29481
0.506	0.26894	0.35361	0.2143	0.29488
0.507	0.269	0.35353	0.21444	0.29495
0.508	0.26905	0.35344	0.21458	0.29501
0.509	0.26909	0.35335	0.21472	0.29506
0.51	0.26914	0.35327	0.21486	0.29511
0.511	0.26919	0.35318	0.215	0.29515
0.512	0.26923	0.35309	0.21515	0.29519
0.513	0.26927	0.353	0.21529	0.29523
0.514	0.26931	0.35291	0.21544	0.29527
0.515	0.26935	0.35282	0.2156	0.29532
0.516	0.26939	0.35272	0.21577	0.29537
0.517	0.26942	0.35263	0.21594	0.29541
0.518	0.26945	0.35253	0.21612	0.29546
0.519	0.26948	0.35244	0.2163	0.29551
0.52	0.26951	0.35234	0.21649	0.29557
0.521	0.26953	0.35224	0.21668	0.29562
0.522	0.26956	0.35214	0.21687	0.29567
0.523	0.26958	0.35204	0.21706	0.29572
0.524	0.26959	0.35194	0.21724	0.29578
0.525	0.26961	0.35184	0.21742	0.29583
0.526	0.26962	0.35174	0.21758	0.29587
0.527	0.26962	0.35163	0.21773	0.29591
0.528	0.26963	0.35153	0.21786	0.29594
0.529	0.26963	0.35142	0.21797	0.29596
0.53	0.26963	0.35131	0.21807	0.29597
0.531	0.26962	0.35121	0.21814	0.29596
0.532	0.26962	0.35109	0.2182	0.29594
0.533	0.2696	0.35099	0.21823	0.29591
0.534	0.26959	0.35087	0.21824	0.29586
0.535	0.26957	0.35076	0.21823	0.29579
0.536	0.26955	0.35065	0.2182	0.29572
0.537	0.26952	0.35053	0.21816	0.29563
0.538	0.26949	0.35042	0.2181	0.29552
0.539	0.26946	0.3503	0.21804	0.29541
0.54	0.26942	0.35019	0.21797	0.29528
0.541	0.26938	0.35006	0.21789	0.29515
0.542	0.26934	0.34994	0.21782	0.29501
0.543	0.26929	0.34983	0.21775	0.29487
0.544	0.26924	0.34971	0.21769	0.29473
0.545	0.26918	0.34958	0.21764	0.2946
0.546	0.26912	0.34946	0.2176	0.29448
0.547	0.26906	0.34934	0.21758	0.29438
0.548	0.26899	0.34921	0.21758	0.29429
0.549	0.26892	0.34909	0.21759	0.29422
0.55	0.26884	0.34896	0.21763	0.29417
0.551	0.26876	0.34883	0.21769	0.29414
0.552	0.26868	0.34871	0.21777	0.29414
0.553	0.26859	0.34858	0.21786	0.29416
0.554	0.2685	0.34845	0.21798	0.29421
0.555	0.26841	0.34832	0.21812	0.29429
0.556	0.26831	0.34819	0.21827	0.29438
0.557	0.26821	0.34806	0.21843	0.2945
0.558	0.2681	0.34792	0.21861	0.29464
0.559	0.268	0.34779	0.21879	0.29479
0.56	0.26788	0.34766	0.21899	0.29496
0.561	0.26777	0.34753	0.21918	0.29513
0.562	0.26765	0.34739	0.21938	0.2953
0.563	0.26753	0.34725	0.21959	0.29547
0.564	0.2674	0.34712	0.21979	0.29563
0.565	0.26727	0.34698	0.21998	0.29578
0.566	0.26714	0.34684	0.22017	0.29592
0.567	0.267	0.34671	0.22035	0.29605
0.568	0.26686	0.34657	0.22053	0.29616
0.569	0.26672	0.34643	0.22069	0.29624
0.57	0.26658	0.34629	0.22084	0.29631
0.571	0.26643	0.34615	0.22097	0.29635
0.572	0.26628	0.34601	0.2211	0.29636
0.573	0.26613	0.34587	0.2212	0.29636
0.574	0.26597	0.34573	0.22128	0.29632
0.575	0.26582	0.34559	0.22135	0.29627
0.576	0.26566	0.34545	0.22139	0.2962
0.577	0.26549	0.34531	0.22141	0.29611
0.578	0.26533	0.34517	0.22142	0.296
0.579	0.26516	0.34503	0.22139	0.29588
0.58	0.26499	0.34488	0.22135	0.29574
0.581	0.26482	0.34474	0.22129	0.2956
0.582	0.26465	0.3446	0.2212	0.29544
0.583	0.26447	0.34446	0.2211	0.29528
0.584	0.2643	0.34432	0.22098	0.2951
0.585	0.26412	0.34418	0.22084	0.29493
0.586	0.26394	0.34403	0.22069	0.29475
0.587	0.26376	0.34389	0.22054	0.29457
0.588	0.26358	0.34374	0.22037	0.29438
0.589	0.26339	0.3436	0.22021	0.2942
0.59	0.26321	0.34346	0.22004	0.29401
0.591	0.26302	0.34331	0.21988	0.29383
0.592	0.26283	0.34317	0.21972	0.29365
0.593	0.26264	0.34302	0.21958	0.29346
0.594	0.26246	0.34288	0.21944	0.29328
0.595	0.26227	0.34274	0.21932	0.29309
0.596	0.26207	0.3426	0.21921	0.29291
0.597	0.26188	0.34246	0.21912	0.29273
0.598	0.26169	0.34231	0.21905	0.29255
0.599	0.2615	0.34217	0.21899	0.29237
0.6	0.2613	0.34203	0.21895	0.2922
0.601	0.26111	0.34188	0.21892	0.29203
0.602	0.26091	0.34174	0.2189	0.29186
0.603	0.26072	0.3416	0.21889	0.2917
0.604	0.26052	0.34146	0.21889	0.29154
0.605	0.26032	0.34131	0.2189	0.29139
0.606	0.26013	0.34118	0.2189	0.29123
0.607	0.25993	0.34103	0.2189	0.29108
0.608	0.25973	0.34089	0.2189	0.29094
0.609	0.25954	0.34075	0.21889	0.2908
0.61	0.25934	0.34061	0.21888	0.29067
0.611	0.25914	0.34047	0.21885	0.29054
0.612	0.25894	0.34033	0.21881	0.29042
0.613	0.25875	0.3402	0.21876	0.29029
0.614	0.25855	0.34006	0.2187	0.29018
0.615	0.25835	0.33992	0.21863	0.29006
0.616	0.25816	0.33978	0.21855	0.28995
0.617	0.25796	0.33965	0.21845	0.28984
0.618	0.25776	0.33951	0.21834	0.28973
0.619	0.25756	0.33937	0.21823	0.28963
0.62	0.25737	0.33924	0.2181	0.28953
0.621	0.25717	0.33911	0.21797	0.28943
0.622	0.25697	0.33897	0.21784	0.28933
0.623	0.25677	0.33884	0.2177	0.28924
0.624	0.25658	0.33871	0.21757	0.28914
0.625	0.25638	0.33857	0.21743	0.28905
0.626	0.25618	0.33845	0.2173	0.28896
0.627	0.25599	0.33832	0.21717	0.28887
0.628	0.25579	0.33818	0.21704	0.28879
0.629	0.25559	0.33806	0.21692	0.2887
0.63	0.2554	0.33793	0.21681	0.28862
0.631	0.2552	0.33781	0.21671	0.28854
0.632	0.255	0.33768	0.21662	0.28847
0.633	0.2548	0.33755	0.21653	0.2884
0.634	0.25461	0.33743	0.21646	0.28833
0.635	0.25441	0.33731	0.2164	0.28826
0.636	0.25422	0.33719	0.21635	0.28821
0.637	0.25402	0.33707	0.21632	0.28815
0.638	0.25382	0.33695	0.2163	0.2881
0.639	0.25362	0.33683	0.21628	0.28806
0.64	0.25343	0.33671	0.21628	0.28802
0.641	0.25323	0.33659	0.21629	0.28799
0.642	0.25303	0.33648	0.2163	0.28796
0.643	0.25283	0.33637	0.21632	0.28793
0.644	0.25263	0.33625	0.21634	0.28792
0.645	0.25244	0.33614	0.21636	0.2879
0.646	0.25224	0.33603	0.21638	0.28788
0.647	0.25204	0.33592	0.21639	0.28786
0.648	0.25184	0.33581	0.21639	0.28785
0.649	0.25164	0.33571	0.21637	0.28783
0.65	0.25144	0.3356	0.21634	0.2878
0.651	0.25124	0.3355	0.21629	0.28777
0.652	0.25104	0.3354	0.21622	0.28774
0.653	0.25084	0.3353	0.21612	0.28769
0.654	0.25064	0.3352	0.21599	0.28764
0.655	0.25044	0.3351	0.21585	0.28758
0.656	0.25024	0.335	0.21568	0.2875
0.657	0.25003	0.33491	0.21548	0.28742
0.658	0.24983	0.33482	0.21526	0.28732
0.659	0.24963	0.33473	0.21502	0.28721
0.66	0.24942	0.33464	0.21477	0.28708
0.661	0.24922	0.33455	0.2145	0.28695
0.662	0.24901	0.33446	0.21423	0.2868
0.663	0.24881	0.33438	0.21395	0.28664
0.664	0.2486	0.33429	0.21368	0.28648
0.665	0.2484	0.33421	0.21341	0.2863
0.666	0.24819	0.33413	0.21315	0.28612
0.667	0.24798	0.33405	0.21291	0.28593
0.668	0.24778	0.33397	0.21268	0.28574
0.669	0.24757	0.3339	0.21247	0.28555
0.67	0.24736	0.33382	0.21229	0.28535
0.671	0.24715	0.33375	0.21212	0.28516
0.672	0.24694	0.33368	0.21198	0.28496
0.673	0.24673	0.33361	0.21186	0.28476
0.674	0.24652	0.33354	0.21176	0.28456
0.675	0.24631	0.33347	0.21168	0.28437
0.676	0.2461	0.33341	0.21161	0.28418
0.677	0.24589	0.33334	0.21155	0.28398
0.678	0.24568	0.33328	0.2115	0.28379
0.679	0.24546	0.33322	0.21146	0.2836
0.68	0.24525	0.33316	0.21141	0.28341
0.681	0.24504	0.3331	0.21135	0.28322
0.682	0.24482	0.33305	0.21129	0.28302
0.683	0.24461	0.33299	0.21122	0.28282
0.684	0.2444	0.33294	0.21113	0.28262
0.685	0.24418	0.33289	0.21103	0.28242
0.686	0.24397	0.33283	0.21091	0.28221
0.687	0.24375	0.33278	0.21077	0.28199
0.688	0.24354	0.33273	0.21061	0.28176
0.689	0.24332	0.33269	0.21044	0.28153
0.69	0.24311	0.33264	0.21024	0.28129
0.691	0.24289	0.33259	0.21003	0.28104
0.692	0.24268	0.33255	0.20981	0.28078
0.693	0.24246	0.3325	0.20958	0.28051
0.694	0.24224	0.33246	0.20933	0.28023
0.695	0.24203	0.33242	0.20908	0.27995
0.696	0.24181	0.33238	0.20882	0.27965
0.697	0.2416	0.33234	0.20855	0.27935
0.698	0.24138	0.3323	0.20828	0.27905
0.699	0.24116	0.33226	0.20801	0.27874
0.7	0.24095	0.33222	0.20774	0.27843
0.701	0.24073	0.33218	0.20746	0.27812
0.702	0.24052	0.33214	0.2072	0.27782
0.703	0.2403	0.33211	0.20693	0.27751
0.704	0.24009	0.33207	0.20667	0.27721
0.705	0.23987	0.33203	0.20641	0.27692
0.706	0.23966	0.332	0.20615	0.27664
0.707	0.23944	0.33196	0.20591	0.27637
0.708	0.23923	0.33192	0.20567	0.27612
0.709	0.23902	0.33189	0.20543	0.27588
0.71	0.23881	0.33185	0.20521	0.27566
0.711	0.23859	0.33181	0.205	0.27546
0.712	0.23838	0.33178	0.20479	0.27527
0.713	0.23817	0.33174	0.2046	0.27511
0.714	0.23796	0.3317	0.20442	0.27497
0.715	0.23775	0.33166	0.20425	0.27484
0.716	0.23754	0.33162	0.20409	0.27473
0.717	0.23733	0.33158	0.20394	0.27464
0.718	0.23712	0.33155	0.20381	0.27456
0.719	0.23691	0.3315	0.20368	0.27449
0.72	0.2367	0.33146	0.20356	0.27444
0.721	0.23649	0.33142	0.20345	0.27439
0.722	0.23629	0.33138	0.20335	0.27435
0.723	0.23608	0.33133	0.20325	0.27431
0.724	0.23587	0.33129	0.20315	0.27427
0.725	0.23567	0.33124	0.20305	0.27422
0.726	0.23547	0.33119	0.20294	0.27418
0.727	0.23526	0.33115	0.20283	0.27412
0.728	0.23506	0.3311	0.20271	0.27406
0.729	0.23486	0.33104	0.20259	0.27398
0.73	0.23466	0.33099	0.20245	0.27389
0.731	0.23446	0.33094	0.20231	0.27379
0.732	0.23426	0.33088	0.20215	0.27368
0.733	0.23406	0.33082	0.20198	0.27355
0.734	0.23386	0.33077	0.2018	0.27341
0.735	0.23366	0.3307	0.20161	0.27326
0.736	0.23347	0.33065	0.20141	0.2731
0.737	0.23327	0.33058	0.2012	0.27293
0.738	0.23308	0.33052	0.20099	0.27275
0.739	0.23289	0.33045	0.20078	0.27256
0.74	0.23269	0.33038	0.20056	0.27237
0.741	0.2325	0.33031	0.20035	0.27217
0.742	0.23231	0.33024	0.20014	0.27197
0.743	0.23212	0.33016	0.19993	0.27177
0.744	0.23193	0.33009	0.19973	0.27157
0.745	0.23174	0.33001	0.19954	0.27137
0.746	0.23156	0.32993	0.19936	0.27117
0.747	0.23137	0.32985	0.19919	0.27098
0.748	0.23118	0.32977	0.19902	0.27079
0.749	0.231	0.32968	0.19887	0.2706
0.75	0.23082	0.32959	0.19872	0.27042
0.751	0.23063	0.32951	0.19857	0.27024
0.752	0.23045	0.32941	0.19843	0.27006
0.753	0.23027	0.32932	0.19829	0.26989
0.754	0.23009	0.32923	0.19816	0.26971
0.755	0.22992	0.32913	0.19802	0.26954
0.756	0.22974	0.32903	0.19787	0.26937
0.757	0.22956	0.32893	0.19772	0.26919
0.758	0.22938	0.32884	0.19756	0.26901
0.759	0.22921	0.32873	0.19739	0.26883
0.76	0.22904	0.32863	0.19721	0.26864
0.761	0.22886	0.32852	0.19702	0.26845
0.762	0.22869	0.32841	0.19682	0.26824
0.763	0.22852	0.3283	0.1966	0.26803
0.764	0.22835	0.3282	0.19637	0.26781
0.765	0.22818	0.32808	0.19613	0.26758
0.766	0.22801	0.32797	0.19588	0.26734
0.767	0.22784	0.32786	0.19562	0.26709
0.768	0.22768	0.32774	0.19535	0.26684
0.769	0.22751	0.32762	0.19507	0.26657
0.77	0.22735	0.32751	0.19479	0.2663
0.771	0.22719	0.32739	0.19451	0.26603
0.772	0.22703	0.32727	0.19422	0.26575
0.773	0.22686	0.32714	0.19394	0.26547
0.774	0.2267	0.32703	0.19366	0.26519
0.775	0.22655	0.3269	0.19338	0.26492
0.776	0.22639	0.32678	0.19312	0.26465
0.777	0.22623	0.32666	0.19286	0.26439
0.778	0.22607	0.32653	0.19261	0.26414
0.779	0.22592	0.32641	0.19238	0.2639
0.78	0.22576	0.32628	0.19215	0.26367
0.781	0.22561	0.32616	0.19195	0.26345
0.782	0.22546	0.32603	0.19175	0.26325
0.783	0.22531	0.32591	0.19157	0.26307
0.784	0.22516	0.32579	0.19141	0.26289
0.785	0.22501	0.32566	0.19126	0.26273
0.786	0.22487	0.32554	0.19113	0.26259
0.787	0.22472	0.32541	0.19101	0.26245
0.788	0.22457	0.32528	0.1909	0.26233
0.789	0.22443	0.32516	0.19081	0.26222
0.79	0.22428	0.32504	0.19072	0.26211
0.791	0.22414	0.32492	0.19064	0.26202
0.792	0.224	0.32479	0.19058	0.26193
0.793	0.22386	0.32467	0.19051	0.26184
0.794	0.22372	0.32455	0.19046	0.26176
0.795	0.22358	0.32443	0.1904	0.26168
0.796	0.22345	0.32431	0.19034	0.26161
0.797	0.22331	0.32419	0.19029	0.26153
0.798	0.22318	0.32407	0.19023	0.26146
0.799	0.22304	0.32396	0.19017	0.26139
0.8	0.22291	0.32384	0.19011	0.26133
0.801	0.22278	0.32373	0.19004	0.26126
0.802	0.22265	0.32362	0.18997	0.26121
0.803	0.22252	0.32351	0.1899	0.26115
0.804	0.22239	0.3234	0.18982	0.26111
0.805	0.22226	0.32329	0.18974	0.26107
0.806	0.22214	0.32319	0.18966	0.26104
0.807	0.22201	0.32308	0.18958	0.26101
0.808	0.22189	0.32298	0.1895	0.261
0.809	0.22177	0.32288	0.18942	0.26099
0.81	0.22165	0.32277	0.18935	0.26099
0.811	0.22152	0.32268	0.18928	0.261
0.812	0.2214	0.32258	0.18922	0.26101
0.813	0.22129	0.32249	0.18917	0.26103
0.814	0.22117	0.32239	0.18912	0.26104
0.815	0.22105	0.3223	0.18907	0.26106
0.816	0.22094	0.32221	0.18904	0.26108
0.817	0.22082	0.32213	0.18901	0.26109
0.818	0.22071	0.32204	0.18898	0.2611
0.819	0.2206	0.32196	0.18896	0.2611
0.82	0.22048	0.32188	0.18894	0.26109
0.821	0.22037	0.3218	0.18892	0.26106
0.822	0.22026	0.32172	0.18889	0.26103
0.823	0.22016	0.32165	0.18886	0.26097
0.824	0.22005	0.32157	0.18882	0.2609
0.825	0.21994	0.3215	0.18877	0.26081
0.826	0.21983	0.32143	0.1887	0.2607
0.827	0.21973	0.32136	0.18862	0.26058
0.828	0.21963	0.32129	0.18852	0.26043
0.829	0.21952	0.32123	0.1884	0.26027
0.83	0.21942	0.32117	0.18825	0.26008
0.831	0.21932	0.3211	0.18809	0.25989
0.832	0.21922	0.32105	0.1879	0.25967
0.833	0.21912	0.32099	0.18769	0.25945
0.834	0.21902	0.32094	0.18747	0.25921
0.835	0.21892	0.32088	0.18722	0.25896
0.836	0.21882	0.32082	0.18695	0.2587
0.837	0.21872	0.32077	0.18668	0.25844
0.838	0.21863	0.32072	0.18639	0.25818
0.839	0.21853	0.32067	0.18609	0.25792
0.84	0.21844	0.32063	0.18579	0.25765
0.841	0.21834	0.32058	0.18549	0.2574
0.842	0.21825	0.32053	0.18519	0.25715
0.843	0.21815	0.32049	0.1849	0.2569
0.844	0.21806	0.32045	0.18462	0.25667
0.845	0.21797	0.3204	0.18436	0.25645
0.846	0.21788	0.32036	0.18411	0.25625
0.847	0.21779	0.32032	0.18388	0.25606
0.848	0.2177	0.32028	0.18367	0.25589
0.849	0.21761	0.32024	0.18349	0.25573
0.85	0.21752	0.3202	0.18334	0.25559
0.851	0.21743	0.32017	0.18321	0.25547
0.852	0.21734	0.32013	0.1831	0.25537
0.853	0.21726	0.32009	0.18303	0.25529
0.854	0.21717	0.32006	0.18297	0.25522
0.855	0.21708	0.32002	0.18295	0.25518
0.856	0.21699	0.31998	0.18294	0.25515
0.857	0.21691	0.31995	0.18295	0.25513
0.858	0.21682	0.31991	0.18298	0.25513
0.859	0.21673	0.31988	0.18303	0.25514
0.86	0.21665	0.31984	0.18309	0.25517
0.861	0.21657	0.3198	0.18315	0.2552
0.862	0.21648	0.31977	0.18323	0.25524
0.863	0.2164	0.31973	0.1833	0.25529
0.864	0.21631	0.31969	0.18337	0.25534
0.865	0.21623	0.31966	0.18345	0.2554
0.866	0.21614	0.31962	0.18351	0.25545
0.867	0.21606	0.31958	0.18357	0.25551
0.868	0.21598	0.31954	0.18362	0.25557
0.869	0.2159	0.3195	0.18366	0.25562
0.87	0.21581	0.31946	0.18368	0.25567
0.871	0.21573	0.31942	0.1837	0.25571
0.872	0.21565	0.31938	0.1837	0.25574
0.873	0.21557	0.31934	0.18368	0.25577
0.874	0.21549	0.31929	0.18365	0.25579
0.875	0.2154	0.31925	0.1836	0.25581
0.876	0.21532	0.3192	0.18355	0.25581
0.877	0.21524	0.31915	0.18348	0.25581
0.878	0.21516	0.3191	0.1834	0.2558
0.879	0.21508	0.31905	0.18331	0.25578
0.88	0.215	0.319	0.18322	0.25575
0.881	0.21492	0.31895	0.18312	0.25572
0.882	0.21484	0.3189	0.18301	0.25568
0.883	0.21476	0.31885	0.18291	0.25563
0.884	0.21469	0.31879	0.18281	0.25558
0.885	0.21461	0.31873	0.1827	0.25553
0.886	0.21453	0.31867	0.18261	0.25547
0.887	0.21445	0.31861	0.18251	0.25541
0.888	0.21437	0.31855	0.18242	0.25535
0.889	0.2143	0.31849	0.18234	0.25528
0.89	0.21422	0.31843	0.18227	0.25522
0.891	0.21414	0.31836	0.1822	0.25516
0.892	0.21407	0.3183	0.18214	0.2551
0.893	0.21399	0.31823	0.18208	0.25503
0.894	0.21392	0.31816	0.18203	0.25497
0.895	0.21384	0.31809	0.18198	0.25491
0.896	0.21377	0.31802	0.18194	0.25485
0.897	0.21369	0.31794	0.18189	0.25479
0.898	0.21362	0.31787	0.18185	0.25473
0.899	0.21355	0.31779	0.1818	0.25467
0.9	0.21348	0.31772	0.18175	0.2546
0.901	0.2134	0.31764	0.1817	0.25453
0.902	0.21333	0.31756	0.18163	0.25445
0.903	0.21326	0.31748	0.18156	0.25437
0.904	0.21319	0.31739	0.18149	0.25428
0.905	0.21312	0.31731	0.1814	0.25418
0.906	0.21305	0.31723	0.18131	0.25408
0.907	0.21299	0.31714	0.1812	0.25396
0.908	0.21292	0.31706	0.18109	0.25384
0.909	0.21285	0.31697	0.18097	0.25371
0.91	0.21278	0.31688	0.18084	0.25357
0.911	0.21272	0.31679	0.18071	0.25342
0.912	0.21265	0.31671	0.18058	0.25327
0.913	0.21259	0.31661	0.18043	0.25311
0.914	0.21252	0.31652	0.18029	0.25295
0.915	0.21246	0.31643	0.18015	0.25279
0.916	0.2124	0.31634	0.18002	0.25263
0.917	0.21233	0.31625	0.17988	0.25247
0.918	0.21227	0.31615	0.17976	0.25231
0.919	0.21221	0.31606	0.17964	0.25216
0.92	0.21215	0.31596	0.17952	0.25201
0.921	0.21209	0.31587	0.17942	0.25188
0.922	0.21203	0.31577	0.17933	0.25175
0.923	0.21197	0.31568	0.17925	0.25163
0.924	0.21192	0.31558	0.17918	0.25153
0.925	0.21186	0.31549	0.17913	0.25143
0.926	0.2118	0.31539	0.17908	0.25134
0.927	0.21175	0.3153	0.17905	0.25126
0.928	0.21169	0.3152	0.17902	0.2512
0.929	0.21164	0.3151	0.17901	0.25114
0.93	0.21158	0.31501	0.179	0.25109
0.931	0.21153	0.31491	0.179	0.25104
0.932	0.21148	0.31482	0.179	0.251
0.933	0.21143	0.31472	0.17902	0.25096
0.934	0.21137	0.31463	0.17903	0.25092
0.935	0.21132	0.31453	0.17904	0.25088
0.936	0.21127	0.31444	0.17905	0.25083
0.937	0.21122	0.31434	0.17906	0.25078
0.938	0.21117	0.31425	0.17906	0.25073
0.939	0.21112	0.31416	0.17906	0.25067
0.94	0.21107	0.31406	0.17906	0.2506
0.941	0.21103	0.31397	0.17905	0.25052
0.942	0.21098	0.31388	0.17902	0.25044
0.943	0.21093	0.31378	0.17899	0.25034
0.944	0.21088	0.31369	0.17896	0.25024
0.945	0.21083	0.3136	0.17891	0.25014
0.946	0.21079	0.31351	0.17885	0.25002
0.947	0.21074	0.31342	0.17878	0.24991
0.948	0.21069	0.31333	0.17871	0.24978
0.949	0.21065	0.31324	0.17862	0.24966
0.95	0.2106	0.31316	0.17853	0.24954
0.951	0.21055	0.31307	0.17843	0.24942
0.952	0.21051	0.31298	0.17832	0.2493
0.953	0.21046	0.3129	0.17821	0.24919
0.954	0.21042	0.31281	0.17809	0.24908
0.955	0.21037	0.31273	0.17798	0.24899
0.956	0.21032	0.31264	0.17786	0.2489
0.957	0.21028	0.31256	0.17774	0.24882
0.958	0.21023	0.31247	0.17761	0.24875
0.959	0.21019	0.31239	0.17749	0.2487
0.96	0.21014	0.31231	0.17737	0.24866
0.961	0.21009	0.31223	0.17725	0.24862
0.962	0.21004	0.31214	0.17714	0.2486
0.963	0.21	0.31207	0.17703	0.24859
0.964	0.20995	0.31198	0.17692	0.24859
0.965	0.2099	0.3119	0.17682	0.2486
0.966	0.20985	0.31182	0.17673	0.24861
0.967	0.2098	0.31174	0.17664	0.24863
0.968	0.20975	0.31166	0.17655	0.24865
0.969	0.20971	0.31158	0.17647	0.24868
0.97	0.20966	0.3115	0.1764	0.24871
0.971	0.2096	0.31142	0.17633	0.24873
0.972	0.20955	0.31135	0.17627	0.24876
0.973	0.2095	0.31127	0.17621	0.24879
0.974	0.20945	0.31119	0.17616	0.24881
0.975	0.20939	0.31111	0.17611	0.24883
0.976	0.20934	0.31103	0.17608	0.24884
0.977	0.20929	0.31095	0.17604	0.24886
0.978	0.20923	0.31087	0.17602	0.24886
0.979	0.20917	0.31079	0.17599	0.24887
0.98	0.20912	0.31071	0.17598	0.24887
0.981	0.20906	0.31063	0.17596	0.24886
0.982	0.209	0.31055	0.17595	0.24886
0.983	0.20894	0.31047	0.17595	0.24885
0.984	0.20888	0.31038	0.17594	0.24884
0.985	0.20882	0.3103	0.17594	0.24883
0.986	0.20876	0.31022	0.17593	0.24881
0.987	0.2087	0.31013	0.17593	0.24879
0.988	0.20864	0.31005	0.17592	0.24877
0.989	0.20858	0.30996	0.17591	0.24875
0.99	0.20851	0.30987	0.17589	0.24873
0.991	0.20844	0.30979	0.17587	0.2487
0.992	0.20838	0.3097	0.17583	0.24866
0.993	0.20831	0.30961	0.1758	0.24862
0.994	0.20824	0.30951	0.17575	0.24857
0.995	0.20817	0.30942	0.17569	0.24852
0.996	0.2081	0.30933	0.17563	0.24846
0.997	0.20803	0.30924	0.17555	0.24839
0.998	0.20796	0.30914	0.17546	0.24832
0.999	0.20789	0.30904	0.17537	0.24823
1	0.20782	0.30894	0.17526	0.24814
1.001	0.20775	0.30884	0.17515	0.24804
1.002	0.20767	0.30874	0.17503	0.24793
1.003	0.2076	0.30864	0.17491	0.24782
1.004	0.20752	0.30853	0.17478	0.2477
1.005	0.20744	0.30843	0.17465	0.24757
1.006	0.20737	0.30832	0.17451	0.24744
1.007	0.20729	0.30821	0.17438	0.24731
1.008	0.20721	0.3081	0.17424	0.24718
1.009	0.20713	0.30799	0.1741	0.24704
1.01	0.20705	0.30787	0.17397	0.24691
1.011	0.20697	0.30775	0.17384	0.24677
1.012	0.20689	0.30763	0.17371	0.24664
1.013	0.2068	0.30752	0.17358	0.2465
1.014	0.20672	0.30739	0.17346	0.24637
1.015	0.20664	0.30727	0.17334	0.24624
1.016	0.20655	0.30715	0.17322	0.24612
1.017	0.20647	0.30702	0.17311	0.24599
1.018	0.20638	0.30689	0.17299	0.24586
1.019	0.2063	0.30676	0.17288	0.24574
1.02	0.20621	0.30663	0.17277	0.24561
1.021	0.20612	0.3065	0.17265	0.24548
1.022	0.20604	0.30636	0.17254	0.24535
1.023	0.20595	0.30622	0.17242	0.24522
1.024	0.20586	0.30608	0.17231	0.24509
1.025	0.20577	0.30594	0.17219	0.24495
1.026	0.20568	0.3058	0.17207	0.2448
1.027	0.20559	0.30566	0.17195	0.24466
1.028	0.2055	0.30551	0.17183	0.2445
1.029	0.20541	0.30536	0.17171	0.24435
1.03	0.20532	0.30521	0.17158	0.24419
1.031	0.20523	0.30506	0.17146	0.24403
1.032	0.20514	0.30491	0.17134	0.24387
1.033	0.20505	0.30476	0.17122	0.24371
1.034	0.20496	0.3046	0.1711	0.24355
1.035	0.20487	0.30445	0.17099	0.24338
1.036	0.20478	0.30429	0.17088	0.24323
1.037	0.20468	0.30413	0.17078	0.24307
1.038	0.20459	0.30397	0.17068	0.24292
1.039	0.2045	0.30381	0.17058	0.24278
1.04	0.2044	0.30365	0.17049	0.24264
1.041	0.20431	0.30348	0.17041	0.24251
1.042	0.20422	0.30332	0.17033	0.24239
1.043	0.20413	0.30315	0.17026	0.24228
1.044	0.20403	0.30299	0.17019	0.24218
1.045	0.20394	0.30282	0.17013	0.24209
1.046	0.20385	0.30265	0.17008	0.24201
1.047	0.20375	0.30248	0.17002	0.24193
1.048	0.20366	0.30231	0.16997	0.24187
1.049	0.20356	0.30214	0.16992	0.24182
1.05	0.20347	0.30197	0.16987	0.24177
1.051	0.20338	0.3018	0.16983	0.24173
1.052	0.20328	0.30163	0.16978	0.24171
1.053	0.20319	0.30146	0.16974	0.24168
1.054	0.20309	0.30129	0.16969	0.24166
1.055	0.203	0.30112	0.16965	0.24165
1.056	0.2029	0.30094	0.1696	0.24164
1.057	0.20281	0.30077	0.16955	0.24163
1.058	0.20271	0.3006	0.1695	0.24163
1.059	0.20262	0.30043	0.16945	0.24162
1.06	0.20252	0.30026	0.1694	0.24162
1.061	0.20243	0.30008	0.16934	0.24161
1.062	0.20233	0.29991	0.16928	0.24161
1.063	0.20223	0.29974	0.16922	0.2416
1.064	0.20214	0.29957	0.16917	0.24159
1.065	0.20204	0.2994	0.1691	0.24157
1.066	0.20195	0.29923	0.16904	0.24156
1.067	0.20185	0.29906	0.16898	0.24154
1.068	0.20175	0.2989	0.16891	0.24151
1.069	0.20166	0.29873	0.16884	0.24148
1.07	0.20156	0.29857	0.16876	0.24145
1.071	0.20146	0.2984	0.16868	0.24141
1.072	0.20136	0.29823	0.1686	0.24137
1.073	0.20127	0.29807	0.16851	0.24133
1.074	0.20117	0.29791	0.16842	0.24128
1.075	0.20107	0.29775	0.16832	0.24122
1.076	0.20097	0.29759	0.16822	0.24116
1.077	0.20087	0.29744	0.16811	0.24109
1.078	0.20077	0.29728	0.16799	0.24102
1.079	0.20067	0.29712	0.16786	0.24094
1.08	0.20057	0.29697	0.16772	0.24086
1.081	0.20047	0.29682	0.16758	0.24078
1.082	0.20037	0.29667	0.16742	0.24068
1.083	0.20027	0.29652	0.16726	0.24058
1.084	0.20017	0.29637	0.16709	0.24048
1.085	0.20007	0.29622	0.16691	0.24037
1.086	0.19997	0.29608	0.16672	0.24026
1.087	0.19987	0.29594	0.16653	0.24014
1.088	0.19976	0.2958	0.16633	0.24002
1.089	0.19966	0.29566	0.16613	0.2399
1.09	0.19956	0.29552	0.16593	0.23977
1.091	0.19945	0.29539	0.16572	0.23964
1.092	0.19935	0.29525	0.16553	0.23952
1.093	0.19925	0.29512	0.16533	0.23939
1.094	0.19914	0.29499	0.16514	0.23927
1.095	0.19904	0.29487	0.16495	0.23915
1.096	0.19893	0.29474	0.16478	0.23904
1.097	0.19883	0.29462	0.16462	0.23894
1.098	0.19872	0.2945	0.16448	0.23884
1.099	0.19862	0.29438	0.16435	0.23875
1.1	0.19851	0.29426	0.16423	0.23868
1.101	0.19841	0.29414	0.16414	0.23861
1.102	0.1983	0.29403	0.16407	0.23856
1.103	0.19819	0.29392	0.16402	0.23852
1.104	0.19809	0.29381	0.16399	0.23849
1.105	0.19798	0.2937	0.16398	0.23847
1.106	0.19787	0.29359	0.16398	0.23846
1.107	0.19776	0.29349	0.164	0.23847
1.108	0.19766	0.29339	0.16404	0.23848
1.109	0.19755	0.29329	0.1641	0.2385
1.11	0.19744	0.29319	0.16416	0.23853
1.111	0.19733	0.29309	0.16423	0.23857
1.112	0.19723	0.293	0.16431	0.2386
1.113	0.19712	0.2929	0.16439	0.23864
1.114	0.19701	0.29281	0.16447	0.23867
1.115	0.1969	0.29272	0.16455	0.2387
1.116	0.19679	0.29263	0.16462	0.23872
1.117	0.19669	0.29255	0.16467	0.23873
1.118	0.19658	0.29246	0.16472	0.23874
1.119	0.19647	0.29238	0.16476	0.23873
1.12	0.19636	0.29229	0.16477	0.23871
1.121	0.19626	0.29221	0.16478	0.23867
1.122	0.19615	0.29214	0.16476	0.23862
1.123	0.19604	0.29206	0.16472	0.23855
1.124	0.19593	0.29198	0.16467	0.23847
1.125	0.19583	0.29191	0.1646	0.23837
1.126	0.19572	0.29183	0.16451	0.23826
1.127	0.19561	0.29176	0.16441	0.23813
1.128	0.19551	0.29169	0.1643	0.23799
1.129	0.1954	0.29161	0.16417	0.23784
1.13	0.1953	0.29154	0.16403	0.23768
1.131	0.19519	0.29148	0.16388	0.23751
1.132	0.19509	0.29141	0.16373	0.23734
1.133	0.19498	0.29134	0.16358	0.23716
1.134	0.19488	0.29127	0.16342	0.23697
1.135	0.19478	0.2912	0.16327	0.23679
1.136	0.19467	0.29114	0.16311	0.23661
1.137	0.19457	0.29107	0.16296	0.23642
1.138	0.19447	0.29101	0.16282	0.23624
1.139	0.19437	0.29094	0.16268	0.23606
1.14	0.19427	0.29088	0.16254	0.23589
1.141	0.19417	0.29081	0.16242	0.23572
1.142	0.19407	0.29075	0.16229	0.23555
1.143	0.19397	0.29069	0.16218	0.23539
1.144	0.19387	0.29062	0.16206	0.23523
1.145	0.19377	0.29056	0.16195	0.23507
1.146	0.19367	0.29049	0.16185	0.23492
1.147	0.19358	0.29043	0.16174	0.23476
1.148	0.19348	0.29037	0.16163	0.23461
1.149	0.19339	0.2903	0.16153	0.23446
1.15	0.19329	0.29024	0.16142	0.23432
1.151	0.1932	0.29017	0.16132	0.23417
1.152	0.19311	0.29011	0.16121	0.23403
1.153	0.19301	0.29004	0.1611	0.23389
1.154	0.19292	0.28998	0.16098	0.23375
1.155	0.19283	0.28991	0.16087	0.23362
1.156	0.19274	0.28984	0.16076	0.2335
1.157	0.19265	0.28977	0.16064	0.23338
1.158	0.19256	0.28971	0.16053	0.23328
1.159	0.19247	0.28964	0.16042	0.23318
1.16	0.19238	0.28957	0.16031	0.2331
1.161	0.1923	0.2895	0.16021	0.23303
1.162	0.19221	0.28942	0.16011	0.23298
1.163	0.19212	0.28935	0.16002	0.23294
1.164	0.19204	0.28928	0.15995	0.23292
1.165	0.19195	0.2892	0.15987	0.23292
1.166	0.19187	0.28913	0.15981	0.23293
1.167	0.19179	0.28905	0.15976	0.23296
1.168	0.1917	0.28897	0.15972	0.23301
1.169	0.19162	0.28889	0.15969	0.23307
1.17	0.19154	0.28881	0.15967	0.23315
1.171	0.19145	0.28873	0.15966	0.23324
1.172	0.19137	0.28865	0.15966	0.23334
1.173	0.19129	0.28857	0.15967	0.23345
1.174	0.19121	0.28848	0.15969	0.23356
1.175	0.19113	0.2884	0.15971	0.23368
1.176	0.19105	0.28831	0.15974	0.2338
1.177	0.19098	0.28822	0.15978	0.23393
1.178	0.1909	0.28813	0.15981	0.23405
1.179	0.19082	0.28804	0.15986	0.23417
1.18	0.19074	0.28795	0.1599	0.23429
1.181	0.19066	0.28786	0.15994	0.2344
1.182	0.19058	0.28777	0.15998	0.23451
1.183	0.19051	0.28767	0.16002	0.23461
1.184	0.19043	0.28758	0.16007	0.2347
1.185	0.19035	0.28748	0.16011	0.23479
1.186	0.19028	0.28738	0.16015	0.23487
1.187	0.1902	0.28728	0.16018	0.23495
1.188	0.19013	0.28718	0.16022	0.23502
1.189	0.19005	0.28708	0.16025	0.23508
1.19	0.18997	0.28698	0.16028	0.23514
1.191	0.1899	0.28687	0.1603	0.23519
1.192	0.18982	0.28677	0.16033	0.23524
1.193	0.18975	0.28667	0.16034	0.23528
1.194	0.18967	0.28656	0.16036	0.23532
1.195	0.1896	0.28645	0.16036	0.23535
1.196	0.18952	0.28634	0.16037	0.23537
1.197	0.18945	0.28624	0.16036	0.23538
1.198	0.18937	0.28613	0.16035	0.23539
1.199	0.18929	0.28602	0.16034	0.23539
1.2	0.18922	0.28591	0.16031	0.23537
1.201	0.18914	0.2858	0.16028	0.23535
1.202	0.18907	0.28568	0.16024	0.23532
1.203	0.18899	0.28557	0.16019	0.23528
1.204	0.18892	0.28546	0.16013	0.23522
1.205	0.18884	0.28535	0.16007	0.23516
1.206	0.18876	0.28523	0.15999	0.23508
1.207	0.18869	0.28512	0.15991	0.235
1.208	0.18861	0.28501	0.15982	0.2349
1.209	0.18854	0.2849	0.15973	0.2348
1.21	0.18846	0.28478	0.15963	0.23469
1.211	0.18838	0.28467	0.15953	0.23456
1.212	0.18831	0.28456	0.15942	0.23444
1.213	0.18823	0.28444	0.15931	0.23431
1.214	0.18815	0.28433	0.1592	0.23417
1.215	0.18808	0.28422	0.15909	0.23403
1.216	0.188	0.28411	0.15898	0.23388
1.217	0.18792	0.28399	0.15886	0.23374
1.218	0.18784	0.28388	0.15876	0.2336
1.219	0.18777	0.28377	0.15865	0.23345
1.22	0.18769	0.28366	0.15855	0.23331
1.221	0.18761	0.28355	0.15845	0.23317
1.222	0.18754	0.28344	0.15836	0.23302
1.223	0.18746	0.28333	0.15827	0.23289
1.224	0.18738	0.28323	0.15819	0.23275
1.225	0.1873	0.28312	0.15811	0.23262
1.226	0.18723	0.28301	0.15804	0.23249
1.227	0.18715	0.28291	0.15798	0.23237
1.228	0.18707	0.2828	0.15792	0.23225
1.229	0.187	0.2827	0.15788	0.23213
1.23	0.18692	0.2826	0.15784	0.23202
1.231	0.18685	0.2825	0.15781	0.23191
1.232	0.18677	0.2824	0.15778	0.23181
1.233	0.1867	0.2823	0.15777	0.23171
1.234	0.18662	0.28221	0.15776	0.23162
1.235	0.18654	0.28211	0.15776	0.23154
1.236	0.18647	0.28202	0.15777	0.23146
1.237	0.1864	0.28193	0.15778	0.23139
1.238	0.18632	0.28184	0.15781	0.23133
1.239	0.18625	0.28175	0.15783	0.23127
1.24	0.18618	0.28166	0.15786	0.23123
1.241	0.18611	0.28157	0.15789	0.23118
1.242	0.18603	0.28149	0.15792	0.23115
1.243	0.18596	0.28141	0.15795	0.23112
1.244	0.18589	0.28133	0.15798	0.2311
1.245	0.18582	0.28125	0.158	0.23108
1.246	0.18575	0.28117	0.15803	0.23107
1.247	0.18569	0.2811	0.15804	0.23107
1.248	0.18562	0.28102	0.15805	0.23107
1.249	0.18555	0.28095	0.15805	0.23107
1.25	0.18549	0.28088	0.15805	0.23108
1.251	0.18542	0.28081	0.15804	0.2311
1.252	0.18536	0.28075	0.15802	0.23112
1.253	0.1853	0.28068	0.15799	0.23114
1.254	0.18523	0.28062	0.15796	0.23117
1.255	0.18517	0.28056	0.15792	0.23121
1.256	0.18512	0.2805	0.15789	0.23125
1.257	0.18506	0.28044	0.15785	0.2313
1.258	0.185	0.28038	0.15781	0.23136
1.259	0.18494	0.28033	0.15777	0.23142
1.26	0.18489	0.28028	0.15773	0.23149
1.261	0.18483	0.28023	0.15771	0.23157
1.262	0.18478	0.28018	0.15769	0.23166
1.263	0.18473	0.28013	0.15767	0.23176
1.264	0.18468	0.28009	0.15767	0.23187
1.265	0.18463	0.28004	0.15767	0.23198
1.266	0.18458	0.28	0.15769	0.2321
1.267	0.18453	0.27996	0.15772	0.23222
1.268	0.18448	0.27992	0.15775	0.23235
1.269	0.18444	0.27988	0.15779	0.23249
1.27	0.1844	0.27984	0.15784	0.23262
1.271	0.18435	0.27981	0.15789	0.23275
1.272	0.18431	0.27978	0.15795	0.23288
1.273	0.18427	0.27974	0.15801	0.23301
1.274	0.18423	0.27971	0.15807	0.23313
1.275	0.1842	0.27968	0.15813	0.23325
1.276	0.18416	0.27965	0.15818	0.23336
1.277	0.18413	0.27963	0.15822	0.23345
1.278	0.18409	0.2796	0.15826	0.23354
1.279	0.18406	0.27957	0.15829	0.23362
1.28	0.18403	0.27955	0.15831	0.23368
1.281	0.184	0.27952	0.15833	0.23374
1.282	0.18397	0.2795	0.15833	0.23378
1.283	0.18394	0.27948	0.15832	0.23381
1.284	0.18392	0.27946	0.1583	0.23383
1.285	0.18389	0.27944	0.15828	0.23385
1.286	0.18387	0.27942	0.15825	0.23385
1.287	0.18384	0.2794	0.15821	0.23385
1.288	0.18382	0.27938	0.15817	0.23384
1.289	0.1838	0.27936	0.15812	0.23382
1.29	0.18378	0.27934	0.15808	0.2338
1.291	0.18376	0.27932	0.15803	0.23378
1.292	0.18374	0.2793	0.15799	0.23375
1.293	0.18372	0.27929	0.15795	0.23372
1.294	0.1837	0.27927	0.15791	0.2337
1.295	0.18369	0.27925	0.15788	0.23366
1.296	0.18367	0.27923	0.15786	0.23364
1.297	0.18366	0.27922	0.15784	0.2336
1.298	0.18365	0.2792	0.15782	0.23357
1.299	0.18363	0.27918	0.15781	0.23354
1.3	0.18362	0.27916	0.15781	0.23351
1.301	0.18361	0.27915	0.15782	0.23348
1.302	0.1836	0.27913	0.15783	0.23344
1.303	0.18359	0.27911	0.15784	0.23341
1.304	0.18358	0.27909	0.15786	0.23337
1.305	0.18357	0.27907	0.15788	0.23333
1.306	0.18356	0.27906	0.15791	0.2333
1.307	0.18355	0.27904	0.15793	0.23326
1.308	0.18354	0.27902	0.15796	0.23322
1.309	0.18354	0.279	0.15799	0.23319
1.31	0.18353	0.27898	0.15801	0.23315
1.311	0.18352	0.27896	0.15804	0.23311
1.312	0.18351	0.27893	0.15806	0.23308
1.313	0.1835	0.27891	0.15809	0.23304
1.314	0.1835	0.27889	0.1581	0.23301
1.315	0.18349	0.27887	0.15812	0.23297
1.316	0.18348	0.27884	0.15812	0.23294
1.317	0.18348	0.27882	0.15813	0.23291
1.318	0.18347	0.2788	0.15813	0.23288
1.319	0.18347	0.27877	0.15812	0.23284
1.32	0.18346	0.27874	0.15811	0.23281
1.321	0.18345	0.27872	0.15809	0.23278
1.322	0.18344	0.27869	0.15806	0.23275
1.323	0.18344	0.27866	0.15803	0.23271
1.324	0.18343	0.27864	0.158	0.23268
1.325	0.18342	0.27861	0.15795	0.23264
1.326	0.18341	0.27858	0.15791	0.2326
1.327	0.18341	0.27855	0.15786	0.23256
1.328	0.1834	0.27852	0.15781	0.23251
1.329	0.18339	0.27849	0.15776	0.23247
1.33	0.18338	0.27846	0.15771	0.23242
1.331	0.18337	0.27843	0.15767	0.23237
1.332	0.18336	0.2784	0.15762	0.23233
1.333	0.18335	0.27837	0.15758	0.23228
1.334	0.18335	0.27833	0.15755	0.23223
1.335	0.18334	0.2783	0.15752	0.2322
1.336	0.18332	0.27827	0.1575	0.23216
1.337	0.18331	0.27824	0.15748	0.23213
1.338	0.1833	0.2782	0.15747	0.2321
1.339	0.18329	0.27817	0.15747	0.23209
1.34	0.18328	0.27814	0.15748	0.23208
1.341	0.18327	0.2781	0.1575	0.23208
1.342	0.18326	0.27807	0.15752	0.23209
1.343	0.18325	0.27804	0.15755	0.23211
1.344	0.18323	0.27801	0.15758	0.23214
1.345	0.18322	0.27798	0.15761	0.23218
1.346	0.18321	0.27794	0.15765	0.23222
1.347	0.1832	0.27791	0.15769	0.23228
1.348	0.18318	0.27788	0.15773	0.23234
1.349	0.18317	0.27785	0.15777	0.23242
1.35	0.18316	0.27782	0.15781	0.2325
1.351	0.18314	0.27779	0.15785	0.23259
1.352	0.18313	0.27776	0.15788	0.23268
1.353	0.18312	0.27773	0.15792	0.23278
1.354	0.1831	0.2777	0.15795	0.23288
1.355	0.18309	0.27768	0.15799	0.23298
1.356	0.18308	0.27765	0.15802	0.23309
1.357	0.18306	0.27762	0.15806	0.2332
1.358	0.18305	0.2776	0.1581	0.23331
1.359	0.18304	0.27758	0.15814	0.23343
1.36	0.18303	0.27756	0.15819	0.23354
1.361	0.18301	0.27753	0.15824	0.23365
1.362	0.183	0.27751	0.15829	0.23377
1.363	0.18299	0.27749	0.15835	0.23388
1.364	0.18298	0.27748	0.15842	0.23399
1.365	0.18297	0.27746	0.15849	0.2341
1.366	0.18296	0.27744	0.15856	0.23421
1.367	0.18295	0.27743	0.15864	0.23432
1.368	0.18294	0.27742	0.15872	0.23442
1.369	0.18293	0.27741	0.1588	0.23451
1.37	0.18292	0.2774	0.15888	0.2346
1.371	0.18291	0.27739	0.15896	0.23468
1.372	0.1829	0.27738	0.15903	0.23476
1.373	0.1829	0.27738	0.1591	0.23483
1.374	0.18289	0.27738	0.15916	0.23489
1.375	0.18289	0.27738	0.15922	0.23493
1.376	0.18288	0.27737	0.15926	0.23497
1.377	0.18288	0.27737	0.1593	0.235
1.378	0.18288	0.27738	0.15933	0.23502
1.379	0.18288	0.27739	0.15934	0.23503
1.38	0.18288	0.27739	0.15935	0.23502
1.381	0.18288	0.2774	0.15934	0.23501
1.382	0.18288	0.27741	0.15933	0.23498
1.383	0.18288	0.27743	0.15931	0.23495
1.384	0.18288	0.27744	0.15927	0.2349
1.385	0.18289	0.27746	0.15923	0.23485
1.386	0.18289	0.27748	0.15919	0.23479
1.387	0.1829	0.2775	0.15913	0.23472
1.388	0.18291	0.27752	0.15908	0.23464
1.389	0.18292	0.27754	0.15901	0.23456
1.39	0.18293	0.27757	0.15895	0.23447
1.391	0.18294	0.27759	0.15889	0.23437
1.392	0.18295	0.27762	0.15882	0.23427
1.393	0.18296	0.27765	0.15875	0.23416
1.394	0.18298	0.27769	0.15868	0.23405
1.395	0.18299	0.27772	0.15862	0.23394
1.396	0.18301	0.27776	0.15855	0.23381
1.397	0.18303	0.2778	0.15848	0.23369
1.398	0.18305	0.27783	0.15841	0.23356
1.399	0.18307	0.27788	0.15834	0.23343
1.4	0.18309	0.27792	0.15827	0.2333
1.401	0.18312	0.27796	0.15821	0.23317
1.402	0.18314	0.27801	0.15815	0.23304
1.403	0.18317	0.27806	0.15809	0.23292
1.404	0.18319	0.2781	0.15803	0.23279
1.405	0.18322	0.27815	0.15798	0.23268
1.406	0.18325	0.2782	0.15794	0.23256
1.407	0.18328	0.27826	0.1579	0.23246
1.408	0.18331	0.27831	0.15787	0.23237
1.409	0.18334	0.27836	0.15785	0.23229
1.41	0.18338	0.27842	0.15784	0.23222
1.411	0.18341	0.27848	0.15784	0.23216
1.412	0.18345	0.27854	0.15786	0.23211
1.413	0.18348	0.27859	0.15788	0.23208
1.414	0.18352	0.27865	0.15791	0.23206
1.415	0.18356	0.27871	0.15796	0.23206
1.416	0.1836	0.27878	0.15801	0.23207
1.417	0.18364	0.27884	0.15808	0.23209
1.418	0.18368	0.2789	0.15815	0.23212
1.419	0.18372	0.27896	0.15822	0.23215
1.42	0.18376	0.27903	0.1583	0.2322
1.421	0.18381	0.27909	0.15839	0.23225
1.422	0.18385	0.27916	0.15847	0.23231
1.423	0.1839	0.27922	0.15855	0.23236
1.424	0.18394	0.27929	0.15863	0.23242
1.425	0.18399	0.27935	0.15871	0.23248
1.426	0.18403	0.27942	0.15878	0.23253
1.427	0.18408	0.27949	0.15884	0.23258
1.428	0.18413	0.27955	0.1589	0.23263
1.429	0.18417	0.27962	0.15895	0.23266
1.43	0.18422	0.27968	0.15899	0.2327
1.431	0.18427	0.27975	0.15902	0.23273
1.432	0.18432	0.27982	0.15904	0.23275
1.433	0.18437	0.27988	0.15906	0.23277
1.434	0.18442	0.27995	0.15908	0.23278
1.435	0.18447	0.28001	0.15908	0.23279
1.436	0.18451	0.28007	0.15909	0.2328
1.437	0.18456	0.28014	0.15909	0.23281
1.438	0.18461	0.2802	0.15909	0.23282
1.439	0.18466	0.28027	0.15909	0.23283
1.44	0.18471	0.28033	0.1591	0.23283
1.441	0.18476	0.28039	0.1591	0.23285
1.442	0.18481	0.28045	0.15911	0.23286
1.443	0.18486	0.28051	0.15912	0.23288
1.444	0.18491	0.28057	0.15913	0.2329
1.445	0.18496	0.28063	0.15914	0.23292
1.446	0.18501	0.28069	0.15916	0.23294
1.447	0.18505	0.28075	0.15918	0.23297
1.448	0.1851	0.28081	0.15921	0.233
1.449	0.18515	0.28086	0.15924	0.23303
1.45	0.1852	0.28092	0.15927	0.23306
1.451	0.18525	0.28097	0.1593	0.23309
1.452	0.18529	0.28103	0.15933	0.23311
1.453	0.18534	0.28108	0.15936	0.23314
1.454	0.18538	0.28113	0.15939	0.23316
1.455	0.18543	0.28118	0.15943	0.23318
1.456	0.18548	0.28123	0.15946	0.2332
1.457	0.18552	0.28128	0.15949	0.23321
1.458	0.18557	0.28133	0.15952	0.23322
1.459	0.18561	0.28138	0.15954	0.23322
1.46	0.18565	0.28143	0.15957	0.23321
1.461	0.1857	0.28147	0.15959	0.23321
1.462	0.18574	0.28152	0.15961	0.2332
1.463	0.18578	0.28156	0.15962	0.23318
1.464	0.18583	0.2816	0.15963	0.23316
1.465	0.18587	0.28165	0.15964	0.23314
1.466	0.18591	0.28169	0.15964	0.23311
1.467	0.18595	0.28173	0.15963	0.23309
1.468	0.18599	0.28177	0.15962	0.23305
1.469	0.18603	0.28181	0.1596	0.23302
1.47	0.18607	0.28185	0.15957	0.23298
1.471	0.18611	0.28189	0.15954	0.23294
1.472	0.18615	0.28192	0.1595	0.2329
1.473	0.18619	0.28196	0.15946	0.23286
1.474	0.18623	0.282	0.15941	0.23282
1.475	0.18627	0.28204	0.15936	0.23278
1.476	0.1863	0.28207	0.1593	0.23274
1.477	0.18634	0.28211	0.15925	0.2327
1.478	0.18638	0.28214	0.1592	0.23266
1.479	0.18642	0.28218	0.15915	0.23262
1.48	0.18646	0.28222	0.1591	0.23259
1.481	0.18649	0.28225	0.15907	0.23255
1.482	0.18653	0.28229	0.15904	0.23252
1.483	0.18657	0.28232	0.15902	0.2325
1.484	0.18661	0.28235	0.15901	0.23248
1.485	0.18664	0.28239	0.15902	0.23246
1.486	0.18668	0.28242	0.15904	0.23245
1.487	0.18672	0.28246	0.15908	0.23245
1.488	0.18676	0.28249	0.15913	0.23245
1.489	0.18679	0.28253	0.1592	0.23245
1.49	0.18683	0.28257	0.15928	0.23246
1.491	0.18687	0.2826	0.15937	0.23247
1.492	0.18691	0.28264	0.15947	0.23249
1.493	0.18695	0.28267	0.15958	0.23252
1.494	0.18699	0.28271	0.15969	0.23254
1.495	0.18703	0.28275	0.15981	0.23257
1.496	0.18706	0.28279	0.15993	0.2326
1.497	0.1871	0.28283	0.16005	0.23263
1.498	0.18715	0.28287	0.16017	0.23267
1.499	0.18719	0.28291	0.16028	0.2327
1.5	0.18723	0.28295	0.16038	0.23273
1.501	0.18727	0.28299	0.16047	0.23276
1.502	0.18731	0.28303	0.16054	0.23278
1.503	0.18735	0.28308	0.16061	0.23281
1.504	0.1874	0.28312	0.16066	0.23283
1.505	0.18744	0.28317	0.1607	0.23285
1.506	0.18749	0.28321	0.16073	0.23287
1.507	0.18753	0.28326	0.16074	0.23288
1.508	0.18758	0.28331	0.16075	0.2329
1.509	0.18763	0.28336	0.16074	0.23292
1.51	0.18767	0.28341	0.16073	0.23294
1.511	0.18772	0.28346	0.16071	0.23295
1.512	0.18777	0.28351	0.16069	0.23297
1.513	0.18782	0.28357	0.16067	0.233
1.514	0.18787	0.28362	0.16065	0.23302
1.515	0.18792	0.28368	0.16063	0.23305
1.516	0.18798	0.28374	0.16061	0.23308
1.517	0.18803	0.28379	0.1606	0.23311
1.518	0.18808	0.28386	0.1606	0.23315
1.519	0.18814	0.28391	0.16061	0.23319
1.52	0.1882	0.28398	0.16062	0.23324
1.521	0.18825	0.28404	0.16064	0.23329
1.522	0.18831	0.28411	0.16067	0.23334
1.523	0.18837	0.28417	0.1607	0.23338
1.524	0.18843	0.28424	0.16075	0.23343
1.525	0.18849	0.28431	0.1608	0.23348
1.526	0.18855	0.28438	0.16085	0.23352
1.527	0.18861	0.28445	0.16091	0.23357
1.528	0.18867	0.28452	0.16097	0.23361
1.529	0.18873	0.2846	0.16104	0.23364
1.53	0.1888	0.28467	0.1611	0.23368
1.531	0.18886	0.28475	0.16117	0.2337
1.532	0.18893	0.28482	0.16123	0.23373
1.533	0.18899	0.2849	0.16129	0.23375
1.534	0.18906	0.28498	0.16135	0.23376
1.535	0.18913	0.28506	0.16141	0.23377
1.536	0.18919	0.28514	0.16146	0.23377
1.537	0.18926	0.28522	0.16151	0.23377
1.538	0.18933	0.28531	0.16155	0.23377
1.539	0.1894	0.28539	0.16158	0.23377
1.54	0.18947	0.28547	0.16161	0.23377
1.541	0.18954	0.28556	0.16164	0.23376
1.542	0.18962	0.28565	0.16165	0.23375
1.543	0.18969	0.28573	0.16166	0.23375
1.544	0.18976	0.28582	0.16167	0.23374
1.545	0.18983	0.28591	0.16167	0.23373
1.546	0.18991	0.286	0.16167	0.23373
1.547	0.18998	0.28609	0.16166	0.23373
1.548	0.19005	0.28618	0.16164	0.23373
1.549	0.19013	0.28627	0.16162	0.23373
1.55	0.1902	0.28636	0.1616	0.23373
1.551	0.19028	0.28645	0.16158	0.23374
1.552	0.19036	0.28654	0.16156	0.23375
1.553	0.19043	0.28664	0.16155	0.23376
1.554	0.19051	0.28673	0.16153	0.23378
1.555	0.19058	0.28682	0.16152	0.2338
1.556	0.19066	0.28691	0.16151	0.23383
1.557	0.19073	0.28701	0.16151	0.23386
1.558	0.19081	0.2871	0.16151	0.2339
1.559	0.19089	0.28719	0.16153	0.23395
1.56	0.19096	0.28729	0.16155	0.234
1.561	0.19104	0.28738	0.16158	0.23406
1.562	0.19112	0.28747	0.16163	0.23413
1.563	0.19119	0.28757	0.16168	0.2342
1.564	0.19127	0.28766	0.16174	0.23428
1.565	0.19135	0.28775	0.16181	0.23436
1.566	0.19142	0.28784	0.16189	0.23446
1.567	0.1915	0.28794	0.16198	0.23455
1.568	0.19157	0.28803	0.16207	0.23466
1.569	0.19165	0.28812	0.16217	0.23476
1.57	0.19173	0.28821	0.16227	0.23487
1.571	0.1918	0.2883	0.16237	0.23498
1.572	0.19188	0.28839	0.16248	0.23509
1.573	0.19195	0.28848	0.16258	0.2352
1.574	0.19203	0.28857	0.16268	0.23531
1.575	0.1921	0.28866	0.16277	0.23541
1.576	0.19217	0.28875	0.16286	0.23551
1.577	0.19225	0.28884	0.16295	0.23561
1.578	0.19232	0.28892	0.16303	0.23571
1.579	0.19239	0.28901	0.1631	0.23579
1.58	0.19247	0.2891	0.16316	0.23587
1.581	0.19254	0.28918	0.16322	0.23594
1.582	0.19261	0.28926	0.16328	0.23601
1.583	0.19268	0.28935	0.16332	0.23607
1.584	0.19276	0.28943	0.16337	0.23613
1.585	0.19283	0.28951	0.1634	0.23618
1.586	0.1929	0.2896	0.16344	0.23622
1.587	0.19297	0.28968	0.16347	0.23626
1.588	0.19304	0.28976	0.16349	0.2363
1.589	0.19311	0.28984	0.16352	0.23633
1.59	0.19318	0.28991	0.16354	0.23637
1.591	0.19325	0.28999	0.16356	0.2364
1.592	0.19332	0.29007	0.16358	0.23642
1.593	0.19339	0.29014	0.1636	0.23645
1.594	0.19345	0.29022	0.16362	0.23648
1.595	0.19352	0.29029	0.16364	0.2365
1.596	0.19359	0.29037	0.16365	0.23653
1.597	0.19366	0.29044	0.16367	0.23655
1.598	0.19373	0.29051	0.16369	0.23658
1.599	0.19379	0.29058	0.1637	0.2366
1.6	0.19386	0.29066	0.16372	0.23663
1.601	0.19393	0.29073	0.16373	0.23665
1.602	0.19399	0.29079	0.16375	0.23668
1.603	0.19406	0.29087	0.16377	0.23671
1.604	0.19413	0.29093	0.16379	0.23673
1.605	0.19419	0.291	0.16381	0.23676
1.606	0.19426	0.29107	0.16383	0.23679
1.607	0.19433	0.29113	0.16385	0.23683
1.608	0.19439	0.2912	0.16388	0.23686
1.609	0.19446	0.29126	0.16392	0.2369
1.61	0.19453	0.29133	0.16395	0.23695
1.611	0.19459	0.29139	0.164	0.23699
1.612	0.19466	0.29146	0.16404	0.23704
1.613	0.19472	0.29152	0.1641	0.23709
1.614	0.19479	0.29158	0.16415	0.23715
1.615	0.19486	0.29165	0.16421	0.23721
1.616	0.19492	0.29171	0.16427	0.23727
1.617	0.19499	0.29177	0.16434	0.23733
1.618	0.19506	0.29183	0.16441	0.2374
1.619	0.19512	0.29189	0.16448	0.23746
1.62	0.19519	0.29195	0.16455	0.23753
1.621	0.19526	0.29202	0.16461	0.23759
1.622	0.19533	0.29208	0.16468	0.23766
1.623	0.19539	0.29214	0.16474	0.23772
1.624	0.19546	0.2922	0.1648	0.23778
1.625	0.19553	0.29226	0.16486	0.23784
1.626	0.1956	0.29231	0.16491	0.23789
1.627	0.19567	0.29237	0.16495	0.23794
1.628	0.19573	0.29243	0.16499	0.23798
1.629	0.1958	0.29249	0.16502	0.23802
1.63	0.19587	0.29255	0.16505	0.23806
1.631	0.19594	0.29261	0.16507	0.23809
1.632	0.19601	0.29267	0.16509	0.23812
1.633	0.19608	0.29273	0.1651	0.23815
1.634	0.19615	0.29279	0.16511	0.23817
1.635	0.19622	0.29285	0.16512	0.2382
1.636	0.19629	0.29291	0.16513	0.23822
1.637	0.19636	0.29297	0.16513	0.23824
1.638	0.19643	0.29303	0.16514	0.23827
1.639	0.19651	0.29309	0.16515	0.23829
1.64	0.19658	0.29315	0.16516	0.23832
1.641	0.19665	0.29321	0.16517	0.23835
1.642	0.19672	0.29327	0.16519	0.23839
1.643	0.1968	0.29333	0.16521	0.23842
1.644	0.19687	0.29339	0.16523	0.23847
1.645	0.19694	0.29345	0.16526	0.23851
1.646	0.19702	0.29351	0.1653	0.23856
1.647	0.19709	0.29357	0.16534	0.23861
1.648	0.19716	0.29363	0.16539	0.23867
1.649	0.19724	0.29369	0.16544	0.23873
1.65	0.19731	0.29375	0.1655	0.23879
1.651	0.19739	0.29381	0.16556	0.23885
1.652	0.19746	0.29387	0.16562	0.23892
1.653	0.19754	0.29393	0.16569	0.23899
1.654	0.19761	0.29399	0.16576	0.23906
1.655	0.19768	0.29405	0.16584	0.23913
1.656	0.19776	0.29412	0.16591	0.23921
1.657	0.19783	0.29417	0.16599	0.23928
1.658	0.19791	0.29423	0.16607	0.23935
1.659	0.19799	0.2943	0.16615	0.23943
1.66	0.19806	0.29436	0.16623	0.2395
1.661	0.19814	0.29442	0.16632	0.23958
1.662	0.19821	0.29448	0.1664	0.23966
1.663	0.19829	0.29454	0.16648	0.23973
1.664	0.19836	0.2946	0.16655	0.23981
1.665	0.19843	0.29466	0.16663	0.23989
1.666	0.19851	0.29472	0.1667	0.23997
1.667	0.19858	0.29478	0.16677	0.24004
1.668	0.19866	0.29484	0.16683	0.24012
1.669	0.19873	0.2949	0.1669	0.24019
1.67	0.19881	0.29496	0.16695	0.24026
1.671	0.19888	0.29501	0.16701	0.24034
1.672	0.19895	0.29507	0.16706	0.24041
1.673	0.19903	0.29513	0.1671	0.24047
1.674	0.1991	0.29519	0.16715	0.24054
1.675	0.19917	0.29525	0.16719	0.2406
1.676	0.19925	0.2953	0.16722	0.24066
1.677	0.19932	0.29536	0.16725	0.24071
1.678	0.19939	0.29541	0.16728	0.24076
1.679	0.19946	0.29547	0.16731	0.24081
1.68	0.19953	0.29552	0.16733	0.24085
1.681	0.1996	0.29558	0.16735	0.24089
1.682	0.19967	0.29563	0.16737	0.24092
1.683	0.19974	0.29568	0.16738	0.24095
1.684	0.19981	0.29574	0.16739	0.24098
1.685	0.19988	0.29579	0.16741	0.241
1.686	0.19994	0.29584	0.16742	0.24101
1.687	0.20001	0.29589	0.16743	0.24103
1.688	0.20008	0.29594	0.16744	0.24104
1.689	0.20014	0.29599	0.16745	0.24104
1.69	0.20021	0.29604	0.16745	0.24104
1.691	0.20027	0.29608	0.16746	0.24104
1.692	0.20034	0.29613	0.16747	0.24104
1.693	0.2004	0.29617	0.16748	0.24103
1.694	0.20046	0.29622	0.16748	0.24103
1.695	0.20052	0.29626	0.16749	0.24102
1.696	0.20059	0.2963	0.1675	0.24102
1.697	0.20065	0.29634	0.16751	0.24101
1.698	0.20071	0.29638	0.16752	0.24101
1.699	0.20077	0.29642	0.16754	0.241
1.7	0.20083	0.29646	0.16755	0.241
1.701	0.20088	0.2965	0.16757	0.241
1.702	0.20094	0.29653	0.16759	0.24101
1.703	0.201	0.29657	0.16762	0.24102
1.704	0.20105	0.2966	0.16764	0.24103
1.705	0.20111	0.29664	0.16767	0.24105
1.706	0.20116	0.29667	0.16771	0.24107
1.707	0.20122	0.2967	0.16774	0.24109
1.708	0.20127	0.29673	0.16778	0.24112
1.709	0.20132	0.29676	0.16782	0.24115
1.71	0.20138	0.29679	0.16786	0.24118
1.711	0.20143	0.29682	0.1679	0.24122
1.712	0.20148	0.29684	0.16794	0.24126
1.713	0.20153	0.29687	0.16798	0.2413
1.714	0.20158	0.29689	0.16802	0.24134
1.715	0.20163	0.29692	0.16806	0.24138
1.716	0.20167	0.29694	0.16809	0.24142
1.717	0.20172	0.29696	0.16812	0.24147
1.718	0.20177	0.29698	0.16815	0.24151
1.719	0.20182	0.297	0.16818	0.24155
1.72	0.20186	0.29702	0.1682	0.24159
1.721	0.20191	0.29703	0.16822	0.24162
1.722	0.20195	0.29705	0.16824	0.24166
1.723	0.202	0.29707	0.16825	0.24169
1.724	0.20204	0.29708	0.16826	0.24173
1.725	0.20209	0.2971	0.16827	0.24176
1.726	0.20213	0.29711	0.16828	0.24178
1.727	0.20218	0.29712	0.16829	0.24181
1.728	0.20222	0.29713	0.1683	0.24184
1.729	0.20226	0.29715	0.16831	0.24187
1.73	0.20231	0.29716	0.16832	0.24189
1.731	0.20235	0.29717	0.16833	0.24192
1.732	0.20239	0.29718	0.16835	0.24194
1.733	0.20243	0.29718	0.16837	0.24197
1.734	0.20247	0.29719	0.1684	0.242
1.735	0.20252	0.2972	0.16843	0.24202
1.736	0.20256	0.29721	0.16847	0.24205
1.737	0.2026	0.29721	0.16851	0.24208
1.738	0.20264	0.29722	0.16855	0.24211
1.739	0.20268	0.29723	0.1686	0.24214
1.74	0.20272	0.29723	0.16865	0.24217
1.741	0.20276	0.29723	0.16871	0.2422
1.742	0.20281	0.29724	0.16877	0.24223
1.743	0.20285	0.29724	0.16884	0.24227
1.744	0.20289	0.29725	0.1689	0.2423
1.745	0.20293	0.29725	0.16897	0.24233
1.746	0.20297	0.29726	0.16903	0.24236
1.747	0.20301	0.29726	0.1691	0.24239
1.748	0.20305	0.29726	0.16917	0.24242
1.749	0.20309	0.29727	0.16923	0.24246
1.75	0.20313	0.29727	0.1693	0.24249
1.751	0.20317	0.29727	0.16935	0.24252
1.752	0.20321	0.29728	0.16941	0.24254
1.753	0.20325	0.29728	0.16946	0.24257
1.754	0.2033	0.29728	0.16951	0.2426
1.755	0.20334	0.29729	0.16956	0.24262
1.756	0.20338	0.29729	0.1696	0.24265
1.757	0.20342	0.29729	0.16963	0.24267
1.758	0.20346	0.2973	0.16966	0.24269
1.759	0.2035	0.2973	0.16968	0.24272
1.76	0.20354	0.2973	0.1697	0.24274
1.761	0.20359	0.29731	0.16972	0.24276
1.762	0.20363	0.29731	0.16973	0.24278
1.763	0.20367	0.29732	0.16974	0.2428
1.764	0.20371	0.29732	0.16974	0.24282
1.765	0.20375	0.29733	0.16974	0.24284
1.766	0.2038	0.29733	0.16974	0.24286
1.767	0.20384	0.29734	0.16974	0.24288
1.768	0.20388	0.29734	0.16974	0.2429
1.769	0.20392	0.29735	0.16974	0.24292
1.77	0.20396	0.29736	0.16974	0.24294
1.771	0.20401	0.29736	0.16974	0.24296
1.772	0.20405	0.29737	0.16975	0.24298
1.773	0.20409	0.29738	0.16975	0.24301
1.774	0.20413	0.29739	0.16977	0.24303
1.775	0.20417	0.2974	0.16979	0.24305
1.776	0.20421	0.29741	0.16981	0.24308
1.777	0.20426	0.29742	0.16984	0.2431
1.778	0.2043	0.29743	0.16987	0.24313
1.779	0.20434	0.29743	0.16991	0.24316
1.78	0.20438	0.29745	0.16995	0.24319
1.781	0.20442	0.29746	0.17	0.24322
1.782	0.20446	0.29747	0.17005	0.24325
1.783	0.2045	0.29748	0.1701	0.24329
1.784	0.20454	0.29749	0.17015	0.24332
1.785	0.20458	0.29751	0.1702	0.24335
1.786	0.20462	0.29752	0.17026	0.24338
1.787	0.20466	0.29753	0.17031	0.24342
1.788	0.2047	0.29755	0.17036	0.24345
1.789	0.20474	0.29756	0.1704	0.24348
1.79	0.20478	0.29757	0.17044	0.24351
1.791	0.20481	0.29759	0.17048	0.24354
1.792	0.20485	0.29761	0.17051	0.24357
1.793	0.20489	0.29762	0.17054	0.2436
1.794	0.20492	0.29764	0.17056	0.24363
1.795	0.20496	0.29765	0.17057	0.24365
1.796	0.205	0.29767	0.17059	0.24368
1.797	0.20503	0.29769	0.17059	0.24371
1.798	0.20507	0.2977	0.1706	0.24374
1.799	0.2051	0.29772	0.1706	0.24376
1.8	0.20513	0.29774	0.1706	0.24379
1.801	0.20517	0.29775	0.17061	0.24382
1.802	0.2052	0.29777	0.17061	0.24386
1.803	0.20523	0.29779	0.17062	0.24389
1.804	0.20526	0.29781	0.17063	0.24393
1.805	0.20529	0.29782	0.17064	0.24398
1.806	0.20532	0.29784	0.17066	0.24402
1.807	0.20535	0.29786	0.17068	0.24408
1.808	0.20538	0.29788	0.17071	0.24413
1.809	0.2054	0.2979	0.17075	0.2442
1.81	0.20543	0.29792	0.17079	0.24426
1.811	0.20545	0.29793	0.17083	0.24433
1.812	0.20548	0.29795	0.17088	0.24441
1.813	0.2055	0.29797	0.17094	0.24449
1.814	0.20553	0.29799	0.17101	0.24458
1.815	0.20555	0.29801	0.17107	0.24467
1.816	0.20557	0.29802	0.17114	0.24476
1.817	0.20559	0.29804	0.17122	0.24486
1.818	0.20561	0.29806	0.17129	0.24495
1.819	0.20563	0.29807	0.17137	0.24505
1.82	0.20565	0.29809	0.17145	0.24515
1.821	0.20567	0.29811	0.17154	0.24525
1.822	0.20569	0.29812	0.17162	0.24535
1.823	0.2057	0.29814	0.1717	0.24545
1.824	0.20572	0.29815	0.17178	0.24554
1.825	0.20573	0.29817	0.17187	0.24563
1.826	0.20575	0.29818	0.17195	0.24572
1.827	0.20576	0.2982	0.17204	0.2458
1.828	0.20578	0.29821	0.17212	0.24587
1.829	0.20579	0.29822	0.1722	0.24594
1.83	0.2058	0.29824	0.17228	0.24601
1.831	0.20581	0.29825	0.17236	0.24607
1.832	0.20582	0.29826	0.17243	0.24612
1.833	0.20583	0.29827	0.17251	0.24616
1.834	0.20584	0.29829	0.17257	0.2462
1.835	0.20584	0.2983	0.17264	0.24622
1.836	0.20585	0.29831	0.17269	0.24625
1.837	0.20586	0.29832	0.17275	0.24626
1.838	0.20586	0.29833	0.1728	0.24627
1.839	0.20587	0.29834	0.17284	0.24627
1.84	0.20587	0.29835	0.17288	0.24627
1.841	0.20588	0.29835	0.17291	0.24626
1.842	0.20588	0.29836	0.17293	0.24624
1.843	0.20588	0.29837	0.17295	0.24622
1.844	0.20589	0.29838	0.17296	0.2462
1.845	0.20589	0.29838	0.17297	0.24617
1.846	0.20589	0.29839	0.17297	0.24614
1.847	0.20589	0.2984	0.17297	0.24611
1.848	0.20589	0.2984	0.17297	0.24608
1.849	0.20589	0.2984	0.17296	0.24604
1.85	0.20589	0.29841	0.17296	0.24601
1.851	0.20589	0.29841	0.17295	0.24598
1.852	0.20589	0.29842	0.17295	0.24595
1.853	0.20589	0.29842	0.17295	0.24592
1.854	0.20589	0.29842	0.17295	0.24589
1.855	0.20589	0.29842	0.17295	0.24587
1.856	0.20589	0.29842	0.17296	0.24585
1.857	0.20588	0.29842	0.17297	0.24583
1.858	0.20588	0.29843	0.17299	0.24582
1.859	0.20588	0.29843	0.17301	0.24581
1.86	0.20588	0.29843	0.17304	0.24581
1.861	0.20587	0.29842	0.17307	0.24581
1.862	0.20587	0.29842	0.1731	0.24581
1.863	0.20587	0.29842	0.17314	0.24582
1.864	0.20586	0.29842	0.17317	0.24583
1.865	0.20586	0.29842	0.17321	0.24585
1.866	0.20586	0.29842	0.17326	0.24586
1.867	0.20585	0.29842	0.1733	0.24589
1.868	0.20585	0.29841	0.17335	0.24591
1.869	0.20585	0.29841	0.17339	0.24594
1.87	0.20584	0.29841	0.17344	0.24597
1.871	0.20584	0.2984	0.17349	0.246
1.872	0.20584	0.2984	0.17354	0.24603
1.873	0.20583	0.2984	0.17358	0.24607
1.874	0.20583	0.29839	0.17363	0.24611
1.875	0.20583	0.29839	0.17368	0.24615
1.876	0.20582	0.29838	0.17373	0.2462
1.877	0.20582	0.29838	0.17378	0.24624
1.878	0.20582	0.29838	0.17384	0.2463
1.879	0.20581	0.29837	0.17389	0.24635
1.88	0.20581	0.29837	0.17394	0.2464
1.881	0.20581	0.29836	0.17399	0.24645
1.882	0.2058	0.29836	0.17405	0.24651
1.883	0.2058	0.29835	0.1741	0.24657
1.884	0.2058	0.29835	0.17415	0.24663
1.885	0.2058	0.29835	0.17421	0.24668
1.886	0.20579	0.29834	0.17426	0.24674
1.887	0.20579	0.29834	0.17431	0.2468
1.888	0.20579	0.29833	0.17436	0.24686
1.889	0.20579	0.29833	0.1744	0.24691
1.89	0.20579	0.29832	0.17445	0.24697
1.891	0.20578	0.29832	0.17449	0.24702
1.892	0.20578	0.29831	0.17453	0.24708
1.893	0.20578	0.29831	0.17458	0.24713
1.894	0.20578	0.29831	0.17462	0.24718
1.895	0.20578	0.2983	0.17466	0.24723
1.896	0.20577	0.2983	0.1747	0.24728
1.897	0.20577	0.29829	0.17475	0.24733
1.898	0.20577	0.29829	0.17479	0.24738
1.899	0.20577	0.29829	0.17484	0.24744
1.9	0.20577	0.29829	0.17489	0.24749
1.901	0.20576	0.29828	0.17495	0.24755
1.902	0.20576	0.29828	0.17501	0.2476
1.903	0.20576	0.29828	0.17507	0.24766
1.904	0.20576	0.29827	0.17514	0.24772
1.905	0.20576	0.29827	0.17521	0.24778
1.906	0.20576	0.29827	0.17529	0.24785
1.907	0.20576	0.29827	0.17536	0.24791
1.908	0.20575	0.29826	0.17544	0.24798
1.909	0.20575	0.29826	0.17552	0.24805
1.91	0.20575	0.29826	0.17559	0.24811
1.911	0.20575	0.29826	0.17567	0.24817
1.912	0.20574	0.29826	0.17574	0.24824
1.913	0.20574	0.29825	0.17581	0.2483
1.914	0.20574	0.29825	0.17588	0.24835
1.915	0.20574	0.29825	0.17594	0.2484
1.916	0.20573	0.29825	0.17599	0.24845
1.917	0.20573	0.29825	0.17604	0.24849
1.918	0.20573	0.29825	0.17608	0.24852
1.919	0.20573	0.29825	0.17612	0.24855
1.92	0.20572	0.29825	0.17615	0.24857
1.921	0.20572	0.29825	0.17618	0.24859
1.922	0.20571	0.29825	0.1762	0.24859
1.923	0.20571	0.29825	0.17622	0.2486
1.924	0.2057	0.29825	0.17623	0.2486
1.925	0.2057	0.29825	0.17625	0.24859
1.926	0.20569	0.29824	0.17626	0.24858
1.927	0.20569	0.29824	0.17627	0.24857
1.928	0.20568	0.29824	0.17629	0.24855
1.929	0.20568	0.29824	0.1763	0.24854
1.93	0.20567	0.29824	0.17632	0.24852
1.931	0.20566	0.29824	0.17634	0.24849
1.932	0.20566	0.29824	0.17635	0.24847
1.933	0.20565	0.29824	0.17637	0.24845
1.934	0.20564	0.29824	0.1764	0.24842
1.935	0.20564	0.29824	0.17642	0.2484
1.936	0.20563	0.29824	0.17644	0.24837
1.937	0.20562	0.29823	0.17646	0.24835
1.938	0.20561	0.29823	0.17648	0.24832
1.939	0.20561	0.29823	0.1765	0.24829
1.94	0.2056	0.29823	0.17651	0.24827
1.941	0.20559	0.29823	0.17653	0.24824
1.942	0.20558	0.29822	0.17654	0.24822
1.943	0.20557	0.29822	0.17655	0.24819
1.944	0.20556	0.29822	0.17656	0.24817
1.945	0.20555	0.29822	0.17657	0.24815
1.946	0.20553	0.29821	0.17657	0.24813
1.947	0.20552	0.29821	0.17658	0.24811
1.948	0.20551	0.29821	0.17659	0.2481
1.949	0.2055	0.2982	0.1766	0.24809
1.95	0.20549	0.2982	0.17661	0.24809
1.951	0.20548	0.29819	0.17663	0.24809
1.952	0.20547	0.29819	0.17665	0.24809
1.953	0.20545	0.29818	0.17668	0.24811
1.954	0.20544	0.29818	0.17671	0.24812
1.955	0.20543	0.29817	0.17675	0.24815
1.956	0.20542	0.29816	0.1768	0.24818
1.957	0.2054	0.29816	0.17685	0.24821
1.958	0.20539	0.29815	0.17691	0.24825
1.959	0.20538	0.29814	0.17698	0.2483
1.96	0.20536	0.29813	0.17704	0.24835
1.961	0.20535	0.29813	0.17712	0.24841
1.962	0.20534	0.29812	0.1772	0.24847
1.963	0.20532	0.29811	0.17728	0.24854
1.964	0.20531	0.2981	0.17736	0.2486
1.965	0.2053	0.29809	0.17744	0.24867
1.966	0.20528	0.29808	0.17752	0.24875
1.967	0.20527	0.29807	0.1776	0.24882
1.968	0.20526	0.29806	0.17768	0.2489
1.969	0.20524	0.29805	0.17776	0.24898
1.97	0.20523	0.29803	0.17783	0.24905
1.971	0.20521	0.29802	0.17789	0.24913
1.972	0.2052	0.29801	0.17795	0.24921
1.973	0.20519	0.298	0.17801	0.24928
1.974	0.20518	0.29798	0.17806	0.24936
1.975	0.20516	0.29797	0.17811	0.24943
1.976	0.20515	0.29796	0.17815	0.2495
1.977	0.20514	0.29794	0.17819	0.24957
1.978	0.20513	0.29793	0.17822	0.24963
1.979	0.20511	0.29791	0.17825	0.2497
1.98	0.2051	0.2979	0.17828	0.24975
1.981	0.20509	0.29788	0.1783	0.24981
1.982	0.20508	0.29786	0.17832	0.24986
1.983	0.20507	0.29785	0.17834	0.24991
1.984	0.20506	0.29783	0.17836	0.24995
1.985	0.20505	0.29781	0.17837	0.24999
1.986	0.20504	0.2978	0.17838	0.25002
1.987	0.20503	0.29778	0.17839	0.25004
1.988	0.20502	0.29777	0.1784	0.25006
1.989	0.20501	0.29775	0.17841	0.25008
1.99	0.205	0.29773	0.17842	0.25009
1.991	0.20499	0.29771	0.17843	0.2501
1.992	0.20499	0.2977	0.17843	0.2501
1.993	0.20498	0.29768	0.17844	0.25009
1.994	0.20497	0.29766	0.17845	0.25009
1.995	0.20497	0.29764	0.17846	0.25008
1.996	0.20496	0.29762	0.17847	0.25008
1.997	0.20496	0.2976	0.17849	0.25007
1.998	0.20495	0.29759	0.1785	0.25006
[truncated: 18,248 more rows]

## Sheet: Figure 2e
Temperature	d33
25	164
50	160
75	163
100	157
125	156
150	161
175	165
200	144
215	131
227	73

## Sheet: Figure 2f
T	d*g
49	0.834	TGS
100.6	6.31	Imidazolium (IP)
230	49.5	(ATHP)2PbBr4
92	134.26	(TMCM)2SnCl6
50	8.58	PVDF
11	0.17	Diisopropylammonium
165	348	This work

## Sheet: Figure 3b
	0		0.1		0.2		0.3
Time (s)	Voltage (V)	Time (s)	Voltage (V)	Time (s)	Voltage (V)	Time (s)	Voltage (V)
0	4.02631	1.7	6.00108	3.4	32.1205	5.2	-0.16809
0.00125	18.52	1.70125	10.4805	3.40125	39.5568	5.20125	-0.64347
0.0025	17.1993	1.7025	10.0649	3.4025	38.8098	5.2025	-0.81325
0.00375	16.0141	1.70375	9.78783	3.40375	35.9235	5.20375	-0.94907
0.005	14.9304	1.705	9.69547	3.405	33.9201	5.205	-0.8472
0.00625	13.8468	1.70625	9.6493	3.40625	32.1205	5.20625	-0.5416
0.0075	13.0341	1.7075	9.51076	3.4075	30.5925	5.2075	-0.20204
0.00875	12.3229	1.70875	9.37222	3.40875	29.0984	5.20875	0.27334
0.01	11.5779	1.71	9.1875	3.41	27.2988	5.21	0.57894
0.01125	10.8329	1.71125	8.9566	3.41125	25.3293	5.21125	0.74872
0.0125	10.1895	1.7125	8.7257	3.4125	23.9032	5.2125	0.74872
0.01375	9.61382	1.71375	8.31008	3.41375	22.9185	5.21375	0.44312
0.015	8.97041	1.715	7.61738	3.415	21.8658	5.215	0.10356
0.01625	8.39473	1.71625	7.01704	3.41625	20.5076	5.21625	-0.30391
0.0175	7.85291	1.7175	4.56951	3.4175	19.0136	5.2175	-0.71138
0.01875	7.31109	1.71875	0.73658	3.41875	17.9949	5.21875	-0.91511
0.02	6.80314	1.72	-5.12827	3.42	17.3158	5.22	-0.98303
0.02125	6.32904	1.72125	-17.135	3.42125	16.4329	5.22125	-0.88116
0.0225	5.92268	1.7225	-34.6372	3.4225	15.2784	5.2225	-0.50765
0.02375	5.55018	1.72375	-48.1217	3.42375	14.2937	5.22375	-0.16809
0.025	5.31313	1.725	-48.0756	3.425	13.8183	5.225	0.37521
0.02625	5.04222	1.72625	-45.0277	3.42625	13.5467	5.22625	1.02037
0.0275	4.73745	1.7275	-44.9353	3.4275	13.2411	5.2275	1.5297
0.02875	4.53427	1.72875	-42.3031	3.42875	12.9694	5.22875	1.83531
0.03	4.33109	1.73	-39.7632	3.43	12.6299	5.23	1.80135
0.03125	4.16177	1.73125	-39.1167	3.43125	12.2563	5.23125	1.73344
0.0325	3.95859	1.7325	-37.2233	3.4325	11.8149	5.2325	1.90322
0.03375	3.72154	1.73375	-33.3904	3.43375	11.2377	5.23375	1.90322
0.035	3.51836	1.735	-31.8202	3.435	10.7623	5.235	1.66553
0.03625	3.28131	1.73625	-30.8043	3.43625	10.4227	5.23625	0.78268
0.0375	3.07813	1.7375	-28.5415	3.4375	10.0153	5.2375	-4.71816
0.03875	2.87495	1.73875	-27.0637	3.43875	9.57384	5.23875	-13.6825
0.04	2.67177	1.74	-24.8933	3.44	9.09846	5.24	-23.0882
0.04125	2.57018	1.74125	-22.261	3.44125	8.72495	5.24125	-29.3022
0.0425	2.46859	1.7425	-19.8596	3.4425	8.41935	5.2425	-24.073
0.04375	2.36699	1.74375	-18.7975	3.44375	7.97792	5.24375	-19.0475
0.045	2.23154	1.745	-17.643	3.445	7.02716	5.245	-15.3803
0.04625	2.12995	1.74625	-16.0267	3.44625	6.21222	5.24625	-13.1392
0.0475	2.02836	1.7475	-14.3181	3.4475	5.66893	5.2475	-11.8489
0.04875	1.8929	1.74875	-13.4406	3.44875	4.71816	5.24875	-10.9321
0.05	1.79131	1.75	-12.8403	3.45	2.64686	5.25	-10.4227
0.05125	1.68972	1.75125	-11.8705	3.45125	0.47369	5.25125	-9.6078
0.0525	1.58813	1.7525	-10.3928	3.4525	-2.82002	5.2525	-8.89473
0.05375	1.45268	1.75375	-9.37682	3.45375	-6.38538	5.25375	-8.24957
0.055	1.35108	1.755	-7.89906	3.455	-9.10185	5.255	-7.5365
0.05625	1.28336	1.75625	-6.83692	3.45625	-12.803	5.25625	-6.72156
0.0575	1.24949	1.7575	-6.92928	3.4575	-17.9643	5.2575	-6.0764
0.05875	1.24949	1.75875	-6.92928	3.45875	-22.4465	5.25875	-5.43124
0.06	1.21563	1.76	-6.28277	3.46	-25.129	5.26	-4.95585
0.06125	1.21563	1.76125	-6.19041	3.46125	-27.438	5.26125	-4.51443
0.0625	1.21563	1.7625	-6.55984	3.4625	-29.2037	5.2625	-4.24278
0.06375	1.1479	1.76375	-6.55984	3.46375	-30.1205	5.26375	-4.27674
0.065	1.1479	1.765	-6.09805	3.465	-30.46	5.265	-4.41256
0.06625	1.04631	1.76625	-5.54389	3.46625	-30.494	5.26625	-4.51443
0.0675	1.01245	1.7675	-4.94355	3.4675	-29.7809	5.2675	-4.58234
0.06875	0.94472	1.76875	-4.29703	3.46875	-28.6604	5.26875	-4.24278
0.07	0.84313	1.77	-4.11231	3.47	-27.3701	5.27	-4.03905
0.07125	0.7754	1.77125	-4.06613	3.47125	-25.8421	5.27125	-3.97114
0.0725	0.70767	1.7725	-3.78905	3.4725	-24.382	5.2725	-3.63158
0.07375	0.67381	1.77375	-3.69669	3.47375	-23.1256	5.27375	-3.19015
0.075	0.67381	1.775	-3.92759	3.475	-21.8692	5.275	-2.64686
0.07625	0.63995	1.77625	-3.92759	3.47625	-20.3752	5.27625	-2.10357
0.0775	0.67381	1.7775	-3.78905	3.4775	-18.8811	5.2775	-1.89983
0.07875	0.67381	1.77875	-3.51197	3.47875	-17.5908	5.27875	-1.86588
0.08	0.67381	1.78	-3.18871	3.48	-16.4023	5.28	-1.93379
0.08125	0.63995	1.78125	-2.81927	3.48125	-15.1799	5.28125	-2.10357
0.0825	0.60608	1.7825	-2.63455	3.4825	-13.9575	5.2825	-2.27335
0.08375	0.53836	1.78375	-2.68073	3.48375	-12.7691	5.28375	-2.71477
0.085	0.50449	1.785	-2.81927	3.485	-11.7504	5.285	-3.08829
0.08625	0.43677	1.78625	-2.91163	3.48625	-11.1052	5.28625	-3.63158
0.0875	0.4029	1.7875	-2.63455	3.4875	-10.528	5.2875	-4.17487
0.08875	0.36904	1.78875	-2.40366	3.48875	-9.91679	5.28875	-4.51443
0.09	0.30131	1.79	-2.3113	3.49	-9.71305	5.29	-5.63497
0.09125	0.30131	1.79125	-2.26512	3.49125	-9.67909	5.29125	-7.50254
0.0925	0.26745	1.7925	-2.21894	3.4925	-9.37349	5.2925	-7.74023
0.09375	0.26745	1.79375	-2.12658	3.49375	-8.79624	5.29375	-5.49915
0.095	0.26745	1.795	-1.89568	3.495	-8.25295	5.295	-0.60951
0.09625	0.26745	1.79625	-1.66478	3.49625	-7.74361	5.29625	12.1239
0.0975	0.26745	1.7975	-1.48006	3.4975	-7.16637	5.2975	16.8777
0.09875	0.23358	1.79875	-1.43388	3.49875	-6.69098	5.29875	20.8505
0.1	0.19972	1.8	-1.48006	3.5	-6.35143	5.3	25.1629
0.10125	0.13199	1.80125	-1.34152	3.50125	-6.01187	5.30125	28.0152
0.1025	0.06427	1.8025	-1.06444	3.5025	-5.67231	5.3025	28.5585
0.10375	-0.00346	1.80375	-0.9259	3.50375	-5.40066	5.30375	27.9134
0.105	-0.03733	1.805	-0.87972	3.505	-5.16297	5.305	26.5551
0.10625	-0.10505	1.80625	-0.78736	3.50625	-4.78946	5.30625	25.0611
0.1075	-0.13892	1.8075	-0.695	3.5075	-4.24617	5.3075	23.2614
0.10875	-0.20664	1.80875	-0.695	3.50875	-3.80474	5.30875	21.2241
0.11	-0.24051	1.81	-0.55646	3.51	-3.49914	5.31	19.0509
0.11125	-0.30824	1.81125	-0.55646	3.51125	-3.22749	5.31125	17.0475
0.1125	-0.37596	1.8125	-0.55646	3.5125	-2.95585	5.3125	15.146
0.11375	-0.47755	1.81375	-0.51028	3.51375	-2.78607	5.31375	13.1086
0.115	-0.61301	1.815	-0.60264	3.515	-2.78607	5.315	10.9694
0.11625	-0.85005	1.81625	-0.695	3.51625	-2.85398	5.31625	9.20371
0.1175	-1.18869	1.8175	-0.78736	3.5175	-2.92189	5.3175	7.87944
0.11875	-1.79824	1.81875	-0.78736	3.51875	-2.92189	5.31875	6.72494
0.12	-3.01733	1.82	-0.83354	3.52	-2.88793	5.32	5.74022
0.12125	-4.87983	1.82125	-0.87972	3.52125	-2.78607	5.32125	4.92528
0.1225	-8.40165	1.8225	-0.9259	3.5225	-2.6842	5.3225	4.4499
0.12375	-12.4992	1.82375	-0.9259	3.52375	-2.61629	5.32375	3.97452
0.125	-13.4473	1.825	-0.97208	3.525	-2.54838	5.325	3.77079
0.12625	-12.6007	1.82625	-0.97208	3.52625	-2.51442	5.32625	3.60101
0.1275	-11.7542	1.8275	-1.01826	3.5275	-2.51442	5.3275	3.36332
0.12875	-10.1626	1.82875	-1.06444	3.52875	-2.54838	5.32875	2.9898
0.13	-9.31597	1.83	-1.11062	3.53	-2.54838	5.33	2.44651
0.13125	-8.97733	1.83125	-1.06444	3.53125	-2.51442	5.33125	1.73344
0.1325	-8.77415	1.8325	-0.97208	3.5325	-2.41255	5.3325	1.08828
0.13375	-8.57097	1.83375	-0.87972	3.53375	-2.24277	5.33375	0.51103
0.135	-8.43552	1.835	-0.74118	3.535	-2.073	5.335	0.10356
0.13625	-8.2662	1.83625	-0.60264	3.53625	-1.86926	5.33625	-0.26995
0.1375	-8.02915	1.8375	-0.51028	3.5375	-1.69948	5.3375	-0.47369
0.13875	-7.82597	1.83875	-0.51028	3.53875	-1.5297	5.33875	-0.40578
0.14	-7.69052	1.84	-0.4641	3.54	-1.46179	5.34	-0.20204
0.14125	-7.48733	1.84125	-0.51028	3.54125	-1.42784	5.34125	0.17147
0.1425	-7.31801	1.8425	-0.4641	3.5425	-1.46179	5.3425	0.57894
0.14375	-7.1487	1.84375	-0.4641	3.54375	-1.5297	5.34375	0.71476
0.145	-6.94551	1.845	-0.41792	3.545	-1.56366	5.345	0.74872
0.14625	-6.7762	1.84625	-0.4641	3.54625	-1.56366	5.34625	0.74872
0.1475	-6.57301	1.8475	-0.41792	3.5475	-1.56366	5.3475	0.40916
0.14875	-6.4037	1.84875	-0.41792	3.54875	-1.49575	5.34875	0.0696
0.15	-6.26824	1.85	-0.37174	3.55	-1.42784	5.35	-0.43973
0.15125	-6.13279	1.85125	-0.32556	3.55125	-1.35992	5.35125	-0.81325
0.1525	-6.0312	1.8525	-0.27938	3.5525	-1.25806	5.3525	-1.05094
0.15375	-5.99733	1.85375	-0.18702	3.55375	-1.19014	5.35375	-1.28863
0.155	-5.89574	1.855	-0.04848	3.555	-1.12223	5.355	-1.22072
0.15625	-5.76029	1.85625	0.32096	3.55625	-1.05432	5.35625	-0.91511
0.1575	-5.62483	1.8575	5.86254	3.5575	-1.02037	5.3575	-0.43973
0.15875	-5.5571	1.85875	38.6503	3.55875	-0.95245	5.35875	0.03565
0.16	-5.52324	1.86	64.7881	3.56	-0.88454	5.36	0.23938
0.16125	-5.42165	1.86125	55.1827	3.56125	-0.85059	5.36125	0.44312
0.1625	-5.35392	1.8625	44.6536	3.5625	-0.78268	5.3625	0.51103
0.16375	-5.28619	1.86375	35.5562	3.56375	-0.71476	5.36375	0.23938
0.165	-5.21847	1.865	26.6435	3.565	-0.68081	5.365	-0.10018
0.16625	-5.21847	1.86625	21.9793	3.56625	-0.68081	5.36625	-0.40578
0.1675	-5.25233	1.8675	18.7929	3.5675	-0.71476	5.3675	-0.74534
0.16875	-5.25233	1.86875	16.7148	3.56875	-0.74872	5.36875	-0.98303
0.17	-5.28619	1.87	14.6367	3.57	-0.78268	5.37	-1.08489
0.17125	-5.32006	1.87125	13.0204	3.57125	-0.81663	5.37125	-0.98303
0.1725	-5.42165	1.8725	12.0506	3.5725	-0.85059	5.3725	-0.57556
0.17375	-5.6587	1.87375	11.3118	3.57375	-0.85059	5.37375	-0.26995
0.175	-6.13279	1.875	10.8962	3.575	-0.85059	5.375	0.23938
0.17625	-6.3021	1.87625	11.0809	3.57625	-0.88454	5.37625	0.51103
0.1775	-6.16665	1.8775	11.5427	3.5775	-0.88454	5.3775	0.68081
0.17875	-6.53915	1.87875	12.0506	3.57875	-0.88454	5.37875	0.68081
0.18	-6.50529	1.88	12.7433	3.58	-0.85059	5.38	0.44312
0.18125	-5.72642	1.88125	13.436	3.58125	-0.81663	5.38125	0.13752
0.1825	-3.89778	1.8825	14.0826	3.5825	-0.78268	5.3825	-0.20204
0.18375	1.35108	1.88375	14.1749	3.58375	-0.74872	5.38375	-0.71138
0.185	8.93655	1.885	13.8978	3.585	-0.71476	5.385	-0.98303
0.18625	18.0459	1.88625	13.6208	3.58625	-0.64685	5.38625	-1.11885
0.1875	27.8325	1.8875	13.436	3.5875	-0.6129	5.3875	-1.08489
0.18875	29.8982	1.88875	13.2513	3.58875	-0.54498	5.38875	-0.74534
0.19	29.6611	1.89	12.8819	3.59	-0.51103	5.39	-0.40578
0.19125	29.1193	1.89125	12.3739	3.59125	-0.47707	5.39125	0.03565
0.1925	28.8822	1.8925	11.9583	3.5925	-0.47707	5.3925	0.51103
0.19375	28.2388	1.89375	11.6812	3.59375	-0.40916	5.39375	0.81663
0.195	26.8504	1.895	11.8198	3.595	0.47369	5.395	0.98641
0.19625	25.3943	1.89625	11.8198	3.59625	4.95585	5.39625	0.9185
0.1975	23.8027	1.8975	11.7274	3.5975	9.47198	5.3975	0.57894
0.19875	22.2788	1.89875	11.6812	3.59875	14.0221	5.39875	0.23938
0.2	20.9243	1.9	11.4041	3.6	18.8098	5.4	-0.236
0.20125	19.7052	1.90125	10.85	3.60125	25.0577	5.40125	-0.64347
0.2025	18.2152	1.9025	10.3882	3.6025	33.8183	5.4025	-0.8472
0.20375	16.7929	1.90375	9.97255	3.60375	40.0322	5.40375	-0.94907
0.205	15.6416	1.905	9.69547	3.605	38.2325	5.405	-0.81325
0.20625	14.5579	1.90625	9.55694	3.60625	35.55	5.40625	-0.47369
0.2075	13.6436	1.9075	9.51076	3.6075	33.5806	5.4075	-0.13413
0.20875	12.8647	1.90875	9.4184	3.60875	31.8488	5.40875	0.34125
0.21	12.1197	1.91	9.32604	3.61	30.3888	5.41	0.6129
0.21125	11.3747	1.91125	9.14132	3.61125	28.8607	5.41125	0.81663
0.2125	10.6636	1.9125	8.86424	3.6125	26.9932	5.4125	0.85059
0.21375	10.0202	1.91375	8.58716	3.61375	25.0237	5.41375	0.54498
0.215	9.4445	1.915	8.12536	3.615	23.7334	5.415	0.20543
0.21625	8.80109	1.91625	7.43266	3.61625	22.7827	5.41625	-0.236
0.2175	8.22541	1.9175	6.60142	3.6175	21.6621	5.4175	-0.60951
0.21875	7.71745	1.91875	3.50737	3.61875	20.236	5.41875	-0.81325
0.22	7.14177	1.92	-0.14084	3.62	18.8098	5.42	-0.91511
0.22125	6.63382	1.92125	-7.89906	3.62125	17.927	5.42125	-0.81325
0.2225	6.15973	1.9225	-21.1989	3.6225	17.2478	5.4225	-0.40578
0.22375	5.75336	1.92375	-39.9479	3.62375	16.2631	5.42375	-0.06622
0.225	5.48245	1.925	-49.1377	3.625	15.0747	5.425	0.40916
0.22625	5.24541	1.92625	-48.0756	3.62625	14.2258	5.42625	0.78268
0.2275	4.9745	1.9275	-46.3207	3.6275	13.8183	5.4275	1.19014
0.22875	4.70359	1.92875	-45.5819	3.62875	13.5467	5.42875	1.59761
0.23	4.50041	1.93	-42.3954	3.63	13.2071	5.43	1.76739
0.23125	4.33109	1.93125	-40.3173	3.63125	12.9355	5.43125	1.59761
0.2325	4.12791	1.9325	-39.5323	3.6325	12.5959	5.4325	1.5297
0.23375	3.89086	1.93375	-36.4844	3.63375	12.2224	5.43375	1.56366
0.235	3.68768	1.935	-33.3904	3.635	11.747	5.435	1.86926
0.23625	3.45063	1.93625	-32.005	3.63625	11.1698	5.43625	1.83531
0.2375	3.21359	1.9375	-30.7581	3.6375	10.7623	5.4375	1.32597
0.23875	3.0104	1.93875	-28.3568	3.63875	10.3888	5.43875	-2.64686
0.24	2.77336	1.94	-26.7866	3.64	10.0153	5.44	-11.2037
0.24125	2.6379	1.94125	-24.7547	3.64125	9.50593	5.44125	-20.3718
0.2425	2.57018	1.9425	-21.6145	3.6425	9.06451	5.4425	-27.6723
0.24375	2.46859	1.94375	-19.6288	3.64375	8.69099	5.44375	-24.5823
0.245	2.36699	1.945	-18.8899	3.645	8.38539	5.445	-19.2173
0.24625	2.23154	1.94625	-17.5507	3.64625	7.87605	5.44625	-15.6519
0.2475	2.12995	1.9475	-15.842	3.6475	6.85738	5.4475	-13.5467
0.24875	2.02836	1.94875	-14.2719	3.64875	6.14431	5.44875	-12.1545
0.25	1.85904	1.95	-13.6254	3.65	5.56706	5.45	-11.5433
0.25125	1.75745	1.95125	-12.9327	3.65125	4.44652	5.45125	-10.8981
0.2525	1.65586	1.9525	-11.8705	3.6525	2.23939	5.4525	-9.9134
0.25375	1.5204	1.95375	-10.5313	3.65375	-0.03565	5.45375	-9.06451
0.255	1.45268	1.955	-9.56154	3.655	-3.63496	5.455	-8.28352
0.25625	1.35108	1.95625	-8.22232	3.65625	-6.92867	5.45625	-7.40067
0.2575	1.31722	1.9575	-7.16018	3.6575	-9.64514	5.4575	-6.58573
0.25875	1.31722	1.95875	-7.20636	3.65875	-13.584	5.45875	-5.73684
0.26	1.31722	1.96	-7.114	3.66	-18.8472	5.46	-5.29541
0.26125	1.31722	1.96125	-6.55984	3.66125	-23.0916	5.46125	-4.85399
0.2625	1.28336	1.9625	-6.51366	3.6625	-25.6723	5.4625	-4.54839
0.26375	1.24949	1.96375	-6.83692	3.66375	-27.8794	5.46375	-4.54839
0.265	1.21563	1.965	-6.79074	3.665	-29.4753	5.465	-4.65025
0.26625	1.1479	1.96625	-6.19041	3.66625	-30.2223	5.46625	-4.82003
0.2675	1.08018	1.9675	-5.72861	3.6675	-30.6298	5.4675	-4.9219
0.26875	1.01245	1.96875	-5.08209	3.66875	-30.5959	5.46875	-4.88794
0.27	0.91086	1.97	-4.25085	3.67	-29.7809	5.47	-4.71816
0.27125	0.84313	1.97125	-4.11231	3.67125	-28.6604	5.47125	-4.24278
0.2725	0.7754	1.9725	-4.11231	3.6725	-27.3022	5.4725	-3.86927
0.27375	0.70767	1.97375	-3.92759	3.67375	-25.7741	5.47375	-3.59762
0.275	0.67381	1.975	-3.97377	3.675	-24.348	5.475	-3.19015
0.27625	0.67381	1.97625	-4.20467	3.67625	-23.1256	5.47625	-2.78268
0.2775	0.67381	1.9775	-4.11231	3.6775	-21.8353	5.4775	-2.34126
0.27875	0.70767	1.97875	-3.92759	3.67875	-20.3073	5.47875	-2.06961
0.28	0.67381	1.98	-3.60433	3.68	-18.8132	5.48	-2.17148
0.28125	0.67381	1.98125	-3.28107	3.68125	-17.5568	5.48125	-2.44313
0.2825	0.60608	1.9825	-2.91163	3.6825	-16.3684	5.4825	-2.6129
0.28375	0.57222	1.98375	-2.77309	3.68375	-15.146	5.48375	-2.88455
0.285	0.50449	1.985	-2.86545	3.685	-13.9236	5.485	-3.08829
0.28625	0.43677	1.98625	-3.05017	3.68625	-12.7012	5.48625	-3.32598
0.2875	0.36904	1.9875	-3.09635	3.6875	-11.7164	5.4875	-3.63158
0.28875	0.33517	1.98875	-2.77309	3.68875	-11.0713	5.48875	-4.03905
0.29	0.26745	1.99	-2.58837	3.69	-10.4261	5.49	-4.48047
0.29125	0.26745	1.99125	-2.54219	3.69125	-9.88283	5.49125	-5.49915
0.2925	0.23358	1.9925	-2.54219	3.6925	-9.74701	5.4925	-7.02716
0.29375	0.23358	1.99375	-2.44984	3.69375	-9.74701	5.49375	-7.23089
0.295	0.23358	1.995	-2.3113	3.695	-9.40745	5.495	-5.09168
0.29625	0.23358	1.99625	-2.03422	3.69625	-8.86416	5.49625	-1.08489
0.2975	0.19972	1.9975	-1.80332	3.6975	-8.32086	5.4975	9.71305
0.29875	0.19972	1.99875	-1.57242	3.69875	-7.77757	5.49875	15.2478
0.3	0.13199	2	-1.57242	3.7	-7.20032	5.5	20.0696
0.30125	0.09813	2.00125	-1.57242	3.70125	-6.7589	5.50125	25.095
0.3025	0.0304	2.0025	-1.34152	3.7025	-6.38538	5.5025	28.3548
0.30375	-0.03733	2.00375	-1.06444	3.70375	-6.01187	5.50375	29.3735
0.305	-0.07119	2.005	-0.9259	3.705	-5.6044	5.505	29.2376
0.30625	-0.13892	2.00625	-0.87972	3.70625	-5.33275	5.50625	27.9473
0.3075	-0.17278	2.0075	-0.78736	3.7075	-5.06111	5.5075	26.0458
0.30875	-0.20664	2.00875	-0.74118	3.70875	-4.72155	5.50875	24.2122
0.31	-0.24051	2.01	-0.74118	3.71	-4.31408	5.51	21.8692
0.31125	-0.27437	2.01125	-0.64882	3.71125	-3.49914	5.51125	19.6621
0.3125	-0.30824	2.0125	-0.64882	3.7125	-3.05771	5.5125	17.455
0.31375	-0.37596	2.01375	-0.64882	3.71375	-2.82002	5.51375	15.2139
0.315	-0.47755	2.015	-0.60264	3.715	-2.61629	5.515	13.0407
0.31625	-0.64687	2.01625	-0.695	3.71625	-2.48047	5.51625	10.7657
0.3175	-0.91778	2.0175	-0.78736	3.7175	-2.48047	5.5175	8.86416
0.31875	-1.22255	2.01875	-0.78736	3.71875	-2.61629	5.51875	7.57383
0.32	-1.66278	2.02	-0.83354	3.72	-2.71816	5.52	6.41934
0.32125	-2.47551	2.02125	-0.87972	3.72125	-2.71816	5.52125	5.53649
0.3225	-4.0671	2.0225	-0.9259	3.7225	-2.6842	5.5225	5.06111
0.32375	-6.60688	2.02375	-0.97208	3.72375	-2.58233	5.52375	4.58572
0.325	-10.7721	2.025	-1.01826	3.725	-2.48047	5.525	4.38199
0.32625	-14.4294	2.02625	-1.01826	3.72625	-2.41255	5.52625	4.04243
0.3275	-12.6346	2.0275	-1.06444	3.7275	-2.34464	5.5275	3.73683
0.32875	-12.1944	2.02875	-1.11062	3.72875	-2.31069	5.52875	3.43123
0.33	-10.9076	2.03	-1.11062	3.73	-2.34464	5.53	2.82002
0.33125	-9.68847	2.03125	-1.11062	3.73125	-2.41255	5.53125	2.03904
0.3325	-9.24824	2.0325	-1.06444	3.7325	-2.44651	5.5325	1.39388
0.33375	-9.0112	2.03375	-0.97208	3.73375	-2.41255	5.53375	0.64685
0.335	-8.80802	2.035	-0.83354	3.735	-2.34464	5.535	0.27334
0.33625	-8.67256	2.03625	-0.695	3.73625	-2.20882	5.53625	-0.03226
0.3375	-8.46938	2.0375	-0.55646	3.7375	-2.03904	5.5375	-0.30391
0.33875	-8.23233	2.03875	-0.51028	3.73875	-1.80135	5.53875	-0.20204
0.34	-8.02915	2.04	-0.51028	3.74	-1.63157	5.54	-0.03226
0.34125	-7.82597	2.04125	-0.51028	3.74125	-1.46179	5.54125	0.30729
0.3425	-7.65665	2.0425	-0.51028	3.7425	-1.39388	5.5425	0.6129
0.34375	-7.45347	2.04375	-0.51028	3.74375	-1.39388	5.54375	0.78268
0.345	-7.28415	2.045	-0.4641	3.745	-1.42784	5.545	0.81663
0.34625	-7.08097	2.04625	-0.41792	3.74625	-1.5297	5.54625	0.64685
0.3475	-6.91165	2.0475	-0.41792	3.7475	-1.56366	5.5475	0.34125
0.34875	-6.70847	2.04875	-0.41792	3.74875	-1.56366	5.54875	0.00169
0.35	-6.57301	2.05	-0.37174	3.75	-1.5297	5.55	-0.47369
0.35125	-6.4037	2.05125	-0.37174	3.75125	-1.49575	5.55125	-0.77929
0.3525	-6.3021	2.0525	-0.32556	3.7525	-1.39388	5.5525	-0.98303
0.35375	-6.20051	2.05375	-0.27938	3.75375	-1.32597	5.55375	-1.15281
0.355	-6.09892	2.055	-0.18702	3.755	-1.2241	5.555	-1.15281
0.35625	-6.0312	2.05625	-0.14084	3.75625	-1.15619	5.55625	-0.94907
0.3575	-5.89574	2.0575	-0.0023	3.7575	-1.12223	5.5575	-0.60951
0.35875	-5.72642	2.05875	0.41332	3.75875	-1.05432	5.55875	0.00169
0.36	-5.62483	2.06	17.8693	3.76	-1.02037	5.56	0.30729
0.36125	-5.5571	2.06125	54.8594	3.76125	-0.98641	5.56125	0.37521
0.3625	-5.48938	2.0625	62.5714	3.7625	-0.9185	5.5625	0.37521
0.36375	-5.42165	2.06375	50.5647	3.76375	-0.85059	5.56375	0.10356
0.365	-5.35392	2.065	41.0054	3.765	-0.78268	5.565	-0.20204
0.36625	-5.32006	2.06625	32.5083	3.76625	-0.74872	5.56625	-0.64347
0.3675	-5.28619	2.0675	24.9348	3.7675	-0.71476	5.5675	-1.01698
0.36875	-5.32006	2.06875	21.1019	3.76875	-0.71476	5.56875	-1.15281
0.37	-5.35392	2.07	18.0079	3.77	-0.71476	5.57	-1.25467
0.37125	-5.35392	2.07125	16.2068	3.77125	-0.71476	5.57125	-1.22072
0.3725	-5.38779	2.0725	14.0364	3.7725	-0.74872	5.5725	-0.91511
0.37375	-5.42165	2.07375	12.8819	3.77375	-0.78268	5.57375	-0.64347
0.375	-5.52324	2.075	11.9583	3.775	-0.81663	5.575	-0.13413
0.37625	-5.96347	2.07625	11.2656	3.77625	-0.81663	5.57625	0.27334
0.3775	-6.3021	2.0775	11.1271	3.7775	-0.85059	5.5775	0.47707
0.37875	-6.20051	2.07875	11.5889	3.77875	-0.85059	5.57875	0.54498
0.38	-6.33597	2.08	12.0045	3.78	-0.85059	5.58	0.37521
0.38125	-6.67461	2.08125	12.8357	3.78125	-0.85059	5.58125	0.0696
0.3825	-6.33597	2.0825	13.4822	3.7825	-0.85059	5.5825	-0.20204
0.38375	-5.08301	2.08375	14.2211	3.78375	-0.85059	5.58375	-0.67742
0.385	-1.96756	2.085	14.6829	3.785	-0.81663	5.585	-0.98303
0.38625	5.21154	2.08625	14.5444	3.78625	-0.78268	5.58625	-1.15281
0.3875	13.2711	2.0875	14.2673	3.7875	-0.74872	5.5875	-1.11885
0.38875	24.7847	2.08875	13.9902	3.78875	-0.68081	5.58875	-0.81325
0.39	30.3384	2.09	13.8055	3.79	-0.6129	5.59	-0.47369
0.39125	30.8125	2.09125	13.5746	3.79125	-0.54498	5.59125	-0.06622
0.3925	30.2707	2.0925	13.1128	3.7925	-0.54498	5.5925	0.37521
0.39375	30.1691	2.09375	12.6048	3.79375	-0.51103	5.59375	0.64685
0.395	30.0336	2.095	12.2815	3.795	-0.51103	5.595	0.78268
0.39625	28.3066	2.09625	12.143	3.79625	-0.34125	5.59625	0.64685
0.3975	26.5795	2.0975	12.2815	3.7975	2.3073	5.5975	0.27334
0.39875	24.9541	2.09875	12.2815	3.79875	7.23089	5.59875	-0.06622
0.4	23.227	2.1	12.2354	3.8	11.8828	5.6	-0.57556
0.40125	21.8386	2.10125	12.0968	3.80125	16.5687	5.60125	-0.98303
0.4025	20.5518	2.1025	11.6812	3.8025	22.0017	5.6025	-1.18676
0.40375	19.1295	2.10375	11.1271	3.80375	29.2682	5.60375	-1.25467
0.405	17.7072	2.105	10.7114	3.805	38.1986	5.605	-1.01698
0.40625	16.4204	2.10625	10.2958	3.80625	39.6926	5.60625	-0.67742
0.4075	15.3706	2.1075	10.0649	3.8075	36.6366	5.6075	-0.30391
0.40875	14.3209	2.10875	9.92637	3.80875	34.4974	5.60875	0.13752
0.41	13.4404	2.11	9.88019	3.81	32.5959	5.61	0.37521
0.41125	12.7293	2.11125	9.78783	3.81125	31.0339	5.61125	0.54498
0.4125	11.9843	2.1125	9.6493	3.8125	29.5738	5.6125	0.57894
0.41375	11.2054	2.11375	9.4184	3.81375	27.8421	5.61375	0.23938
0.415	10.562	2.115	9.14132	3.815	25.8726	5.615	-0.13413
0.41625	9.91859	2.11625	8.77188	3.81625	24.2088	5.61625	-0.57556
0.4175	9.27518	2.1175	8.2639	3.8175	23.1901	5.6175	-0.98303
0.41875	8.63177	2.11875	7.52502	3.81875	22.2054	5.61875	-1.18676
0.42	8.05609	2.12	6.00108	3.82	20.949	5.62	-1.25467
0.42125	7.51427	2.12125	2.35287	3.82125	19.421	5.62125	-1.18676
0.4225	6.93859	2.1225	-1.8495	3.8225	18.2665	5.6225	-0.81325
0.42375	6.4645	2.12375	-12.7941	3.82375	17.5195	5.62375	-0.43973
0.425	6.092	2.125	-28.7724	3.825	16.7725	5.625	0.03565
0.42625	5.7195	2.12625	-47.1981	3.82625	15.6519	5.62625	0.40916
0.4275	5.48245	2.1275	-50.2922	3.8275	14.5314	5.6275	0.57894
0.42875	5.21154	2.12875	-47.3367	3.82875	13.9541	5.62875	0.74872
0.43	4.90677	2.13	-46.0436	3.83	13.6825	5.63	0.81663
0.43125	4.63586	2.13125	-43.1805	3.83125	13.3769	5.63125	0.81663
0.4325	4.43268	2.1325	-40.4559	3.8325	13.0713	5.6325	0.85059
0.43375	4.19563	2.13375	-39.3476	3.83375	12.7657	5.63375	0.71476
0.435	3.99245	2.135	-38.1007	3.835	12.3582	5.635	0.85059
0.43625	3.75541	2.13625	-35.0067	3.83625	11.9507	5.63625	1.42784
0.4375	3.51836	2.1375	-32.6053	3.8375	11.4075	5.6375	1.93717
0.43875	3.31518	2.13875	-31.7279	3.83875	10.8981	5.63875	2.17486
0.44	3.07813	2.14	-29.7883	3.84	10.5586	5.64	1.05432
0.44125	2.90881	2.14125	-27.8488	3.84125	10.1851	5.64125	-4.85399
0.4425	2.7395	2.1425	-25.8169	3.8425	9.70967	5.6425	-13.7165
0.44375	2.6379	2.14375	-23.4155	3.84375	9.23429	5.64375	-22.8166
0.445	2.53631	2.145	-20.5062	3.845	8.86077	5.645	-26.7894
0.44625	2.43472	2.14625	-19.2131	3.84625	8.55517	5.64625	-21.3225
0.4475	2.2654	2.1475	-18.2895	3.8475	8.1477	5.6475	-17.3837
0.44875	2.16381	2.14875	-16.5809	3.84875	7.43463	5.64875	-14.4974
0.45	1.99449	2.15	-14.9184	3.85	6.48387	5.65	-12.7657
0.45125	1.85904	2.15125	-13.6715	3.85125	5.87266	5.65125	-12.0526
0.4525	1.72358	2.1525	-13.0712	3.8525	5.19355	5.6525	-11.3735
0.45375	1.58813	2.15375	-12.3323	3.85375	3.4618	5.65375	-10.3548
0.455	1.5204	2.155	-10.9469	3.855	0.43973	5.655	-9.20033
0.45625	1.41881	2.15625	-9.97716	3.85625	-2.24277	5.65625	-8.18166
0.4575	1.35108	2.1575	-8.77648	3.8575	-6.01187	5.6575	-7.23089
0.45875	1.28336	2.15875	-7.52962	3.85875	-8.72833	5.65875	-6.28013
0.46	1.24949	2.16	-7.20636	3.86	-11.7164	5.66	-5.46519
0.46125	1.24949	2.16125	-7.25254	3.86125	-16.1986	5.66125	-4.98981
0.4625	1.24949	2.1625	-6.79074	3.8625	-21.2241	5.6625	-4.65025
0.46375	1.21563	2.16375	-6.32895	3.86375	-24.5517	5.66375	-4.58234
0.465	1.21563	2.165	-6.42131	3.865	-26.5891	5.665	-4.6163
0.46625	1.1479	2.16625	-6.51366	3.86625	-28.2529	5.66625	-4.75212
0.4675	1.04631	2.1675	-6.19041	3.8675	-29.4753	5.6675	-4.95585
0.46875	0.97858	2.16875	-5.68243	3.86875	-29.9507	5.66875	-4.95585
0.47	0.91086	2.17	-5.26681	3.87	-30.1884	5.67	-4.85399
0.47125	0.84313	2.17125	-4.52793	3.87125	-29.8488	5.67125	-4.71816
0.4725	0.7754	2.1725	-4.06613	3.8725	-28.8302	5.6725	-4.073
0.47375	0.74154	2.17375	-4.06613	3.87375	-27.6078	5.67375	-3.56367
0.475	0.70767	2.175	-3.97377	3.875	-26.2495	5.675	-3.25806
0.47625	0.67381	2.17625	-3.92759	3.87625	-24.7215	5.67625	-3.02037
0.4775	0.67381	2.1775	-4.01995	3.8775	-23.3972	5.6775	-2.81664
0.47875	0.67381	2.17875	-4.01995	3.87875	-22.2088	5.67875	-2.51104
0.48	0.67381	2.18	-3.88141	3.88	-20.8166	5.68	-2.34126
0.48125	0.67381	2.18125	-3.69669	3.88125	-19.3565	5.68125	-2.51104
0.4825	0.63995	2.1825	-3.32725	3.8825	-17.9983	5.6825	-2.81664
0.48375	0.57222	2.18375	-2.95781	3.88375	-16.7759	5.68375	-3.1562
0.485	0.50449	2.185	-2.63455	3.885	-15.6214	5.685	-3.32598
0.48625	0.43677	2.18625	-2.63455	3.88625	-14.365	5.68625	-3.35993
0.4875	0.4029	2.1875	-2.72691	3.8875	-13.1765	5.6875	-3.4618
0.48875	0.36904	2.18875	-2.91163	3.88875	-11.9881	5.68875	-3.42784
0.49	0.33517	2.19	-2.77309	3.89	-11.2071	5.69	-3.63158
0.49125	0.33517	2.19125	-2.49601	3.89125	-10.6638	5.69125	-3.97114
0.4925	0.30131	2.1925	-2.35748	3.8925	-10.0186	5.6925	-4.65025
0.49375	0.26745	2.19375	-2.40366	3.89375	-9.67909	5.69375	-5.70288
0.495	0.30131	2.195	-2.40366	3.895	-9.67909	5.695	-6.95925
0.49625	0.30131	2.19625	-2.3113	3.89625	-9.54327	5.69625	-6.55178
0.4975	0.30131	2.1975	-2.0804	3.8975	-9.06789	5.6975	-4.31069
0.49875	0.26745	2.19875	-1.80332	3.89875	-8.55855	5.69875	1.59761
0.5	0.23358	2.2	-1.52624	3.9	-7.9813	5.7	12.1239
0.50125	0.19972	2.20125	-1.29534	3.90125	-7.26823	5.70125	17.9983
0.5025	0.13199	2.2025	-1.29534	3.9025	-6.48725	5.7025	23.4991
0.50375	0.06427	2.20375	-1.20298	3.90375	-6.14769	5.70375	27.2342
0.505	0.0304	2.205	-0.9259	3.905	-5.84209	5.705	29.1697
0.50625	-0.03733	2.20625	-0.78736	3.90625	-5.50253	5.70625	29.9168
0.5075	-0.03733	2.2075	-0.78736	3.9075	-5.23088	5.7075	28.9999
0.50875	-0.03733	2.20875	-0.78736	3.90875	-4.99319	5.70875	27.4719
0.51	-0.07119	2.21	-0.74118	3.91	-4.68759	5.71	25.5025
0.51125	-0.10505	2.21125	-0.78736	3.91125	-4.28012	5.71125	23.2614
0.5125	-0.13892	2.2125	-0.695	3.9125	-3.87265	5.7125	20.8505
0.51375	-0.20664	2.21375	-0.55646	3.91375	-3.53309	5.71375	18.168
0.515	-0.24051	2.215	-0.55646	3.915	-3.22749	5.715	15.6893
0.51625	-0.37596	2.21625	-0.51028	3.91625	-2.9898	5.71625	13.3803
0.5175	-0.51142	2.2175	-0.55646	3.9175	-2.78607	5.7175	11.0034
0.51875	-0.68074	2.21875	-0.64882	3.91875	-2.6842	5.71875	8.96602
0.52	-0.98551	2.22	-0.695	3.92	-2.71816	5.72	7.50592
0.52125	-1.32415	2.22125	-0.74118	3.92125	-2.78607	5.72125	6.52121
0.5225	-1.89983	2.2225	-0.74118	3.9225	-2.85398	5.7225	5.91
0.52375	-3.08506	2.22375	-0.78736	3.92375	-2.82002	5.72375	5.43462
0.525	-4.98142	2.225	-0.87972	3.925	-2.71816	5.725	5.16297
0.52625	-8.6387	2.22625	-0.9259	3.92625	-2.61629	5.72625	4.82342
0.5275	-12.8378	2.2275	-0.97208	3.9275	-2.54838	5.7275	4.38199
0.52875	-13.5151	2.22875	-0.97208	3.92875	-2.51442	5.72875	4.00848
0.53	-12.9055	2.23	-1.01826	3.93	-2.44651	5.73	3.49914
0.53125	-11.8896	2.23125	-1.06444	3.93125	-2.3786	5.73125	2.82002
0.5325	-10.3319	2.2325	-1.01826	3.9325	-2.41255	5.7325	2.03904
0.53375	-9.68847	2.23375	-1.01826	3.93375	-2.48047	5.73375	1.2241
0.535	-9.41756	2.235	-0.9259	3.935	-2.44651	5.735	0.68081
0.53625	-9.24824	2.23625	-0.78736	3.93625	-2.41255	5.73625	0.27334
0.5375	-9.0112	2.2375	-0.695	3.9375	-2.31069	5.7375	0.03565
0.53875	-8.84188	2.23875	-0.55646	3.93875	-2.14091	5.73875	0.03565
0.54	-8.60483	2.24	-0.4641	3.94	-1.93717	5.74	0.13752
0.54125	-8.33392	2.24125	-0.4641	3.94125	-1.73344	5.74125	0.40916
0.5425	-8.13074	2.2425	-0.4641	3.9425	-1.56366	5.7425	0.68081
0.54375	-7.92756	2.24375	-0.4641	3.94375	-1.42784	5.74375	0.74872
0.545	-7.72438	2.245	-0.4641	3.945	-1.39388	5.745	0.78268
0.54625	-7.55506	2.24625	-0.41792	3.94625	-1.39388	5.74625	0.64685
0.5475	-7.35188	2.2475	-0.37174	3.9475	-1.46179	5.7475	0.17147
0.54875	-7.18256	2.24875	-0.37174	3.94875	-1.5297	5.74875	-0.20204
0.55	-7.01324	2.25	-0.32556	3.95	-1.56366	5.75	-0.67742
0.55125	-6.84392	2.25125	-0.27938	3.95125	-1.5297	5.75125	-1.05094
0.5525	-6.70847	2.2525	-0.27938	3.9525	-1.49575	5.7525	-1.11885
0.55375	-6.57301	2.25375	-0.2332	3.95375	-1.39388	5.75375	-1.11885
0.555	-6.43756	2.255	-0.18702	3.955	-1.32597	5.755	-0.94907
0.55625	-6.36983	2.25625	-0.18702	3.95625	-1.19014	5.75625	-0.71138
0.5575	-6.26824	2.2575	-0.14084	3.9575	-1.12223	5.7575	-0.43973
0.55875	-6.13279	2.25875	-0.09466	3.95875	-1.05432	5.75875	-0.03226
0.56	-5.96347	2.26	0.2286	3.96	-1.02037	5.76	0.20543
0.56125	-5.82801	2.26125	4.15389	3.96125	-0.98641	5.76125	0.34125
0.5625	-5.79415	2.2625	34.3094	3.9625	-0.9185	5.7625	0.23938
0.56375	-5.72642	2.26375	63.495	3.96375	-0.88454	5.76375	-0.16809
0.565	-5.62483	2.265	56.5681	3.965	-0.85059	5.765	-0.5416
0.56625	-5.5571	2.26625	45.8081	3.96625	-0.78268	5.76625	-0.98303
0.5675	-5.48938	2.2675	36.2951	3.9675	-0.71476	5.7675	-1.42445
0.56875	-5.48938	2.26875	27.5209	3.96875	-0.68081	5.76875	-1.59423
0.57	-5.52324	2.27	22.3026	3.97	-0.64685	5.77	-1.62819
0.57125	-5.5571	2.27125	18.9776	3.97125	-0.64685	5.77125	-1.45841
0.5725	-5.59097	2.2725	16.7148	3.9725	-0.68081	5.7725	-1.05094
0.57375	-5.59097	2.27375	14.7291	3.97375	-0.71476	5.77375	-0.67742
0.575	-5.5571	2.275	13.0204	3.975	-0.74872	5.775	-0.13413
0.57625	-5.5571	2.27625	12.0506	3.97625	-0.81663	5.77625	0.20543
0.5775	-5.72642	2.2775	11.3118	3.9775	-0.81663	5.7775	0.40916
0.57875	-6.20051	2.27875	10.8038	3.97875	-0.85059	5.77875	0.47707
0.58	-6.43756	2.28	10.9885	3.98	-0.88454	5.78	0.23938
0.58125	-6.3021	2.28125	11.5427	3.98125	-0.88454	5.78125	-0.10018
0.5825	-6.67461	2.2825	11.9583	3.9825	-0.9185	5.7825	-0.50765
0.58375	-6.67461	2.28375	12.7433	3.98375	-0.9185	5.78375	-0.98303
0.585	-5.99733	2.285	13.4822	3.985	-0.9185	5.785	-1.25467
0.58625	-4.23642	2.28625	14.1749	3.98625	-0.88454	5.78625	-1.45841
0.5875	0.91086	2.2875	14.4058	3.9875	-0.81663	5.7875	-1.49236
0.58875	8.59791	2.28875	14.1749	3.98875	-0.74872	5.78875	-1.18676
0.59	18.4184	2.29	13.8517	3.99	-0.71476	5.79	-0.88116
0.59125	28.3404	2.29125	13.6208	3.99125	-0.64685	5.79125	-0.43973
0.5925	30.3384	2.2925	13.436	3.9925	-0.6129	5.7925	-0.03226
0.59375	29.8643	2.29375	13.0666	3.99375	-0.57894	5.79375	0.23938
0.595	29.4579	2.295	12.5124	3.995	-0.54498	5.795	0.40916
0.59625	29.3563	2.29625	12.0506	3.99625	-0.54498	5.79625	0.37521
0.5975	28.6113	2.2975	11.7736	3.9975	-0.54498	5.7975	0.0696
0.59875	26.8843	2.29875	11.7274	3.99875	-0.20543	5.79875	-0.236
0.6	25.2588	2.3	11.7736	4	3.29202	5.8	-0.67742
0.60125	23.4979	2.30125	11.7274	4.00125	8.11374	5.80125	-0.98303
0.6025	21.9741	2.3025	11.6812	4.0025	12.9015	5.8025	-1.15281
0.60375	20.6872	2.30375	11.5427	4.00375	17.8251	5.80375	-1.25467
0.605	19.5359	2.305	11.0347	4.005	23.8353	5.805	-1.05094
0.60625	18.2491	2.30625	10.5729	4.00625	32.1205	5.80625	-0.74534
0.6075	16.9284	2.3075	10.1573	4.0075	39.6926	5.8075	-0.43973
0.60875	15.8786	2.30875	9.83401	4.00875	38.7419	5.80875	0.00169
0.61	14.795	2.31	9.6493	4.01	35.8556	5.81	0.23938
0.61125	13.8806	2.31125	9.55694	4.01125	33.8522	5.81125	0.34125
0.6125	13.1356	2.3125	9.46458	4.0125	32.1205	5.8125	0.34125
0.61375	12.3906	2.31375	9.32604	4.01375	30.5585	5.81375	0.00169
0.615	11.6456	2.315	9.1875	4.015	29.0645	5.815	-0.33787
0.61625	10.9345	2.31625	8.9566	4.01625	27.2309	5.81625	-0.81325
0.6175	10.2572	2.3175	8.7257	4.0175	25.2614	5.8175	-1.22072
0.61875	9.57996	2.31875	8.31008	4.01875	23.8692	5.81875	-1.3905
0.62	8.90268	2.32	7.66356	4.02	22.9185	5.82	-1.49236
0.62125	8.327	2.32125	6.97086	4.02125	21.8319	5.82125	-1.32258
0.6225	7.81905	2.3225	4.24625	4.0225	20.4736	5.8225	-0.94907
0.62375	7.31109	2.32375	0.2286	4.02375	18.9796	5.82375	-0.60951
0.625	6.87086	2.325	-5.22063	4.025	18.0288	5.825	-0.06622
0.62625	6.4645	2.32625	-17.4121	4.02625	17.3837	5.82625	0.30729
0.6275	6.05813	2.3275	-35.7455	4.0275	16.4669	5.8275	0.51103
0.62875	5.75336	2.32875	-48.6759	4.02875	15.2445	5.82875	0.6129
0.63	5.48245	2.33	-47.7985	4.03	14.2937	5.83	0.40916
0.63125	5.17768	2.33125	-45.3971	4.03125	13.8862	5.83125	0.10356
0.6325	4.87291	2.3325	-44.9353	4.0325	13.6485	5.8325	-0.10018
0.63375	4.602	2.33375	-42.3031	4.03375	13.309	5.83375	-0.33787
0.635	4.39881	2.335	-39.8555	4.035	12.9694	5.835	-0.33787
0.63625	4.12791	2.33625	-38.9781	4.03625	12.6299	5.83625	-0.236
0.6375	3.89086	2.3375	-36.6691	4.0375	12.2563	5.8375	0.10356
0.63875	3.68768	2.33875	-33.4827	4.03875	11.781	5.83875	0.88454
0.64	3.4845	2.34	-31.7741	4.04	11.2377	5.84	1.59761
0.64125	3.31518	2.34125	-31.0352	4.04125	10.8302	5.84125	2.073
0.6425	3.112	2.3425	-28.6338	4.0425	10.4567	5.8425	2.03904
0.64375	2.94268	2.34375	-26.9252	4.04375	10.0492	5.84375	-1.52632
0.645	2.80722	2.345	-24.8933	4.045	9.53989	5.845	-9.40406
0.64625	2.7395	2.34625	-21.9839	4.04625	9.09846	5.84625	-18.5042
0.6475	2.60404	2.3475	-19.6749	4.0475	8.7589	5.8475	-26.382
0.64875	2.43472	2.34875	-18.7513	4.04875	8.4533	5.84875	-24.0051
0.65	2.2654	2.35	-17.4583	4.05	8.07979	5.85	-19.2852
0.65125	2.12995	2.35125	-15.7035	4.05125	7.16298	5.85125	-16.0934
0.6525	1.96063	2.3525	-14.1795	4.0525	6.41595	5.8525	-13.6485
0.65375	1.79131	2.35375	-13.2559	4.05375	5.77079	5.85375	-12.4601
0.655	1.68972	2.355	-12.6094	4.055	4.82003	5.855	-11.4754
0.65625	1.58813	2.35625	-11.6858	4.05625	2.64686	5.85625	-10.3548
0.6575	1.5204	2.3575	-10.3004	4.0575	0.20204	5.8575	-8.96264
0.65875	1.45268	2.35875	-9.37682	4.05875	-2.9898	5.85875	-7.70627
0.66	1.38495	2.36	-7.99142	4.06	-6.65703	5.86	-6.75551
0.66125	1.35108	2.36125	-7.02164	4.06125	-9.40745	5.86125	-5.97453
0.6625	1.35108	2.3625	-7.02164	4.0625	-13.0747	5.8625	-5.32937
0.66375	1.35108	2.36375	-6.92928	4.06375	-18.236	5.86375	-5.09168
0.665	1.35108	2.365	-6.28277	4.065	-22.8539	5.865	-4.98981
0.66625	1.28336	2.36625	-6.05187	4.06625	-25.5364	5.86625	-4.98981
0.6675	1.21563	2.3675	-6.19041	4.0675	-27.5398	5.8675	-5.09168
0.66875	1.1479	2.36875	-6.19041	4.06875	-29.2037	5.86875	-5.09168
0.67	1.01245	2.37	-5.77479	4.07	-30.0186	5.87	-5.09168
0.67125	0.97858	2.37125	-5.35917	4.07125	-30.3921	5.87125	-4.9219
0.6725	0.91086	2.3725	-4.89737	4.0725	-30.528	5.8725	-4.48047
0.67375	0.87699	2.37375	-4.20467	4.07375	-29.8828	5.87375	-4.20883
0.675	0.84313	2.375	-4.01995	4.075	-28.7283	5.875	-3.56367
0.67625	0.80927	2.37625	-3.97377	4.07625	-27.438	5.87625	-2.91851
0.6775	0.7754	2.3775	-3.92759	4.0775	-25.9779	5.8775	-2.68082
0.67875	0.7754	2.37875	-3.88141	4.07875	-24.4838	5.87875	-2.64686
0.68	0.74154	2.38	-3.97377	4.08	-22.9219	5.88	-2.74873
0.68125	0.7754	2.38125	-3.92759	4.08125	-21.3599	5.88125	-2.81664
0.6825	0.74154	2.3825	-3.78905	4.0825	-19.9677	5.8825	-2.81664
0.68375	0.70767	2.38375	-3.51197	4.08375	-18.5416	5.88375	-3.05433
0.685	0.63995	2.385	-3.14253	4.085	-17.2512	5.885	-3.35993
0.68625	0.57222	2.38625	-2.77309	4.08625	-16.1307	5.88625	-3.49576
0.6875	0.50449	2.3875	-2.54219	4.0875	-14.9422	5.8875	-3.49576
0.68875	0.47063	2.38875	-2.54219	4.08875	-13.7538	5.88875	-3.22411
0.69	0.4029	2.39	-2.68073	4.09	-12.4974	5.89	-3.02037
0.69125	0.43677	2.39125	-2.86545	4.09125	-11.4448	5.89125	-2.81664
0.6925	0.43677	2.3925	-2.58837	4.0925	-10.7996	5.8925	-2.78268
0.69375	0.4029	2.39375	-2.44984	4.09375	-10.2224	5.89375	-3.25806
0.695	0.4029	2.395	-2.40366	4.095	-9.64514	5.895	-3.86927
0.69625	0.4029	2.39625	-2.40366	4.09625	-9.47536	5.89625	-5.12563
0.6975	0.4029	2.3975	-2.40366	4.0975	-9.50932	5.8975	-6.9932
0.69875	0.36904	2.39875	-2.26512	4.09875	-9.27162	5.89875	-7.70627
0.7	0.33517	2.4	-1.94186	4.1	-8.76229	5.9	-6.382
0.70125	0.26745	2.40125	-1.66478	4.10125	-8.25295	5.90125	-2.78268
0.7025	0.19972	2.4025	-1.3877	4.1025	-7.70966	5.9025	8.59251
0.70375	0.13199	2.40375	-1.24916	4.10375	-7.13241	5.90375	15.7572
0.705	0.13199	2.405	-1.20298	4.105	-6.65703	5.905	20.4431
0.70625	0.06427	2.40625	-1.06444	4.10625	-6.31747	5.90625	25.6383
0.7075	0.0304	2.4075	-0.87972	4.1075	-5.97791	5.9075	28.932
0.70875	0.0304	2.40875	-0.83354	4.10875	-5.6044	5.90875	30.528
0.71	-0.00346	2.41	-0.83354	4.11	-5.33275	5.91	30.2223
0.71125	-0.00346	2.41125	-0.87972	4.11125	-5.09506	5.91125	28.8302
0.7125	-0.03733	2.4125	-0.83354	4.1125	-4.72155	5.9125	26.7928
0.71375	-0.10505	2.41375	-0.83354	4.11375	-4.31408	5.91375	24.1782
0.715	-0.13892	2.415	-0.695	4.115	-3.87265	5.915	21.3938
0.71625	-0.24051	2.41625	-0.60264	4.11625	-3.56705	5.91625	18.5416
0.7175	-0.37596	2.4175	-0.55646	4.1175	-3.2954	5.9175	15.927
0.71875	-0.51142	2.41875	-0.51028	4.11875	-3.02376	5.91875	13.7198
0.72	-0.74846	2.42	-0.55646	4.12	-2.82002	5.92	11.7164
0.72125	-0.98551	2.42125	-0.695	4.12125	-2.78607	5.92125	9.95074
0.7225	-1.32415	2.4225	-0.74118	4.1225	-2.85398	5.9225	8.89811
0.72375	-1.89983	2.42375	-0.74118	4.12375	-2.88793	5.92375	8.219
0.725	-3.05119	2.425	-0.78736	4.125	-2.88793	5.925	7.6757
0.72625	-4.94756	2.42625	-0.87972	4.12625	-2.82002	5.92625	7.09845
0.7275	-8.6387	2.4275	-0.9259	4.1275	-2.71816	5.9275	6.48725
0.72875	-12.9055	2.42875	-0.97208	4.12875	-2.61629	5.92875	5.77418
0.73	-13.786	2.43	-1.01826	4.13	-2.54838	5.93	4.78946
0.73125	-12.8717	2.43125	-1.01826	4.13125	-2.51442	5.93125	3.70287
0.7325	-11.9235	2.4325	-1.06444	4.1325	-2.48047	5.9325	2.85398
0.73375	-10.3319	2.43375	-1.06444	4.13375	-2.48047	5.93375	2.073
0.735	-9.45143	2.435	-1.01826	4.135	-2.51442	5.935	1.46179
0.73625	-9.11279	2.43625	-0.97208	4.13625	-2.48047	5.93625	0.9185
0.7375	-8.97733	2.4375	-0.87972	4.1375	-2.48047	5.9375	0.6129
0.73875	-8.77415	2.43875	-0.78736	4.13875	-2.41255	5.93875	0.68081
0.74	-8.6387	2.44	-0.64882	4.14	-2.31069	5.94	0.9185
0.74125	-8.40165	2.44125	-0.60264	4.14125	-2.14091	5.94125	1.2241
0.7425	-8.13074	2.4425	-0.51028	4.1425	-1.93717	5.9425	1.46179
0.74375	-7.92756	2.44375	-0.51028	4.14375	-1.73344	5.94375	1.5297
0.745	-7.69052	2.445	-0.51028	4.145	-1.59761	5.945	1.42784
0.74625	-7.55506	2.44625	-0.51028	4.14625	-1.5297	5.94625	1.19014
0.7475	-7.35188	2.4475	-0.4641	4.1475	-1.49575	5.9475	0.74872
0.74875	-7.21642	2.44875	-0.41792	4.14875	-1.5297	5.94875	0.37521
0.75	-7.08097	2.45	-0.37174	4.15	-1.59761	5.95	-0.20204
0.75125	-6.91165	2.45125	-0.32556	4.15125	-1.63157	5.95125	-0.64347
0.7525	-6.74233	2.4525	-0.27938	4.1525	-1.63157	5.9525	-0.81325
0.75375	-6.64074	2.45375	-0.2332	4.15375	-1.59761	5.95375	-0.91511
0.755	-6.47142	2.455	-0.2332	4.155	-1.5297	5.955	-0.71138
0.75625	-6.36983	2.45625	-0.2332	4.15625	-1.42784	5.95625	-0.33787
0.7575	-6.23438	2.4575	-0.2332	4.1575	-1.29201	5.9575	0.00169
0.75875	-6.13279	2.45875	-0.2332	4.15875	-1.19014	5.95875	0.34125
0.76	-5.99733	2.46	-0.18702	4.16	-1.12223	5.96	0.34125
0.76125	-5.82801	2.46125	-0.04848	4.16125	-1.05432	5.96125	0.37521
0.7625	-5.69256	2.4625	0.13624	4.1625	-1.02037	5.9625	0.34125
0.76375	-5.62483	2.46375	12.7895	4.16375	-0.98641	5.96375	0.10356
0.765	-5.5571	2.465	49.2716	4.165	-0.95245	5.965	-0.236
0.76625	-5.52324	2.46625	63.6336	4.16625	-0.88454	5.96625	-0.74534
0.7675	-5.48938	2.4675	51.3036	4.1675	-0.81663	5.9675	-1.18676
0.76875	-5.45551	2.46875	41.0054	4.16875	-0.74872	5.96875	-1.3905
0.77	-5.42165	2.47	32.5083	4.17	-0.68081	5.97	-1.56027
0.77125	-5.42165	2.47125	24.4269	4.17125	-0.64685	5.97125	-1.49236
0.7725	-5.45551	2.4725	20.4092	4.1725	-0.6129	5.9725	-1.08489
0.77375	-5.48938	2.47375	17.3613	4.17375	-0.64685	5.97375	-0.67742
0.775	-5.45551	2.475	15.745	4.175	-0.68081	5.975	-0.16809
0.77625	-5.45551	2.47625	13.5746	4.17625	-0.71476	5.97625	0.13752
0.7775	-5.48938	2.4775	12.3739	4.1775	-0.74872	5.9775	0.23938
0.77875	-5.69256	2.47875	11.5427	4.17875	-0.78268	5.97875	0.17147
0.78	-6.16665	2.48	10.8962	4.18	-0.81663	5.98	-0.06622
0.78125	-6.3021	2.48125	10.6191	4.18125	-0.85059	5.98125	-0.40578
0.7825	-6.20051	2.4825	11.0347	4.1825	-0.85059	5.9825	-0.74534
0.78375	-6.60688	2.48375	11.4965	4.18375	-0.88454	5.98375	-1.22072
0.785	-6.57301	2.485	12.0506	4.185	-0.88454	5.985	-1.49236
0.78625	-5.96347	2.48625	12.6972	4.18625	-0.88454	5.98625	-1.62819
0.7875	-4.27028	2.4875	13.4822	4.1875	-0.85059	5.9875	-1.52632
0.78875	1.28336	2.48875	13.9902	4.18875	-0.81663	5.98875	-1.15281
0.79	8.86882	2.49	13.944	4.19	-0.78268	5.99	-0.88116
0.79125	19.6036	2.49125	13.6669	4.19125	-0.74872	5.99125	-0.47369
0.7925	28.5436	2.4925	13.3437	4.1925	-0.68081	5.9925	-0.06622
0.79375	29.9997	2.49375	13.1128	4.19375	-0.6129	5.99375	0.13752
0.795	29.3902	2.495	12.9281	4.195	-0.57894	5.995	0.23938
0.79625	28.7129	2.49625	12.4663	4.19625	-0.54498	5.99625	0.13752
0.7975	28.4082	2.4975	11.9583	4.1975	-0.54498	5.9975	-0.20204
0.79875	27.9341	2.49875	11.6812	4.19875	-0.51103	5.99875	-0.43973
0.8	26.5795	2.5	11.4041	4.2	-0.47707	6	-0.88116
0.80125	25.0895	2.50125	11.5889	4.20125	0.94907	6.00125	-1.22072
0.8025	23.4302	2.5025	11.5889	4.2025	5.73684	6.0025	-1.3905
0.80375	21.8386	2.50375	11.5889	4.20375	10.1851	6.00375	-1.45841
0.805	20.5179	2.505	11.4965	4.205	14.7691	6.005	-1.25467
0.80625	19.3327	2.50625	11.1732	4.20625	19.8964	6.00625	-0.98303
0.8075	17.9443	2.5075	10.6191	4.2075	26.4499	6.0075	-0.67742
0.80875	16.6236	2.50875	10.2035	4.20875	35.6519	6.00875	-0.20204
0.81	15.54	2.51	9.83401	4.21	40.1341	6.01	0.10356
0.81125	14.5579	2.51125	9.55694	4.21125	37.4855	6.01125	0.30729
0.8125	13.5759	2.5125	9.37222	4.2125	35.0407	6.0125	0.30729
0.81375	12.797	2.51375	9.32604	4.21375	33.1392	6.01375	0.03565
0.815	12.1197	2.515	9.23368	4.215	31.5093	6.015	-0.30391
0.81625	11.3747	2.51625	9.14132	4.21625	30.0152	6.01625	-0.74534
0.8175	10.6297	2.5175	9.00278	4.2175	28.3854	6.0175	-1.15281
0.81875	9.98632	2.51875	8.77188	4.21875	26.4499	6.01875	-1.35654
0.82	9.41064	2.52	8.4948	4.22	24.6842	6.02	-1.52632
0.82125	8.83496	2.52125	8.033	4.22125	23.5297	6.02125	-1.3905
0.8225	8.22541	2.5225	7.29412	4.2225	22.545	6.0225	-0.98303
0.82375	7.71745	2.52375	6.13962	4.22375	21.3905	6.02375	-0.57556
0.825	7.24336	2.525	2.49141	4.225	19.8964	6.025	-0.03226
0.82625	6.73541	2.52625	-1.1568	4.22625	18.6061	6.02625	0.34125
0.8275	6.32904	2.5275	-10.2542	4.2275	17.7911	6.0275	0.54498
0.82875	5.95654	2.52875	-24.3391	4.22875	17.0781	6.02875	0.6129
0.83	5.61791	2.53	-45.0277	4.23	16.0254	6.03	0.40916
0.83125	5.347	2.53125	-49.0453	4.23125	14.837	6.03125	0.0696
0.8325	5.07609	2.5325	-46.6902	4.2325	14.09	6.0325	-0.30391
0.83375	4.73745	2.53375	-45.2586	4.23375	13.7504	6.03375	-0.71138
0.835	4.46654	2.535	-43.9656	4.235	13.4448	6.035	-0.77929
0.83625	4.2295	2.53625	-40.9177	4.23625	13.1052	6.03625	-0.71138
0.8375	3.99245	2.5375	-39.3014	4.2375	12.8676	6.0375	-0.47369
0.83875	3.78927	2.53875	-37.9622	4.23875	12.528	6.03875	0.0696
0.84	3.58609	2.54	-34.9143	4.24	12.1205	6.04	0.78268
0.84125	3.41677	2.54125	-32.3744	4.24125	11.6112	6.04125	1.90322
0.8425	3.24745	2.5425	-31.2661	4.2425	11.1019	6.0425	2.82002
0.84375	3.04427	2.54375	-29.6498	4.24375	10.7283	6.04375	3.05771
0.845	2.90881	2.545	-27.4793	4.245	10.3548	6.045	2.073
0.84625	2.7395	2.54625	-25.8169	4.24625	9.9134	6.04625	-3.66553
0.8475	2.67177	2.5475	-23.554	4.2475	9.43802	6.0475	-12.8336
0.84875	2.53631	2.54875	-20.3214	4.24875	8.99659	6.04875	-22.1375
0.85	2.36699	2.55	-18.9822	4.25	8.62308	6.05	-27.5025
0.85125	2.19768	2.55125	-18.151	4.25125	8.31748	6.05125	-22.6468
0.8525	2.06222	2.5525	-16.5347	4.2525	7.74023	6.0525	-18.4023
0.85375	1.85904	2.55375	-14.8722	4.25375	6.72156	6.05375	-15.3124
0.855	1.75745	2.555	-13.5792	4.255	6.14431	6.055	-13.0713
0.85625	1.62199	2.55625	-12.8403	4.25625	5.39728	6.05625	-11.8149
0.8575	1.55427	2.5575	-12.1938	4.2575	3.97114	6.0575	-10.7283
0.85875	1.48654	2.55875	-11.0393	4.25875	1.79797	6.05875	-9.40406
0.86	1.41881	2.56	-9.83862	4.26	-0.68081	6.06	-8.07979
0.86125	1.38495	2.56125	-8.86884	4.26125	-4.61968	6.06125	-7.16298
0.8625	1.35108	2.5625	-7.66816	4.2625	-7.60779	6.0625	-6.41595
0.86375	1.31722	2.56375	-6.79074	4.26375	-10.5959	6.06375	-5.97453
0.865	1.31722	2.565	-6.83692	4.265	-15.0441	6.065	-5.63497
0.86625	1.28336	2.56625	-6.55984	4.26625	-20.2054	6.06625	-5.56706
0.8675	1.24949	2.5675	-6.05187	4.2675	-23.8387	6.0675	-5.56706
0.86875	1.18177	2.56875	-5.91333	4.26875	-26.0798	6.06875	-5.49915
0.87	1.08018	2.57	-6.09805	4.27	-28.0152	6.07	-5.43124
0.87125	1.01245	2.57125	-6.05187	4.27125	-29.3735	6.07125	-5.2275
0.8725	0.94472	2.5725	-5.54389	4.2725	-29.9847	6.0725	-4.9219
0.87375	0.91086	2.57375	-5.17445	4.27375	-30.3582	6.07375	-4.54839
0.875	0.91086	2.575	-4.62029	4.275	-30.1544	6.075	-4.00509
0.87625	0.87699	2.57625	-3.88141	4.27625	-29.2376	6.07625	-3.63158
0.8775	0.84313	2.5775	-3.74287	4.2775	-28.0831	6.0775	-3.05433
0.87875	0.84313	2.57875	-3.78905	4.27875	-26.7249	6.07875	-2.68082
0.88	0.80927	2.58	-3.78905	4.28	-25.1969	6.08	-2.81664
0.88125	0.80927	2.58125	-3.92759	4.28125	-23.8726	6.08125	-3.05433
0.8825	0.7754	2.5825	-3.97377	4.2825	-22.6842	6.0825	-3.19015
0.88375	0.70767	2.58375	-3.78905	4.28375	-21.3599	6.08375	-3.35993
0.885	0.67381	2.585	-3.55815	4.285	-19.7979	6.085	-3.29202
0.88625	0.63995	2.58625	-3.18871	4.28625	-18.2699	6.08625	-3.42784
0.8875	0.57222	2.5875	-2.86545	4.2875	-17.0815	6.0875	-3.52971
0.88875	0.53836	2.58875	-2.63455	4.28875	-15.893	6.08875	-3.32598
0.89	0.47063	2.59	-2.54219	4.29	-14.6366	6.09	-3.05433
0.89125	0.47063	2.59125	-2.63455	4.29125	-13.4482	6.09125	-2.68082
0.8925	0.47063	2.5925	-2.81927	4.2925	-12.2258	6.0925	-2.44313
0.89375	0.47063	2.59375	-2.81927	4.29375	-11.3769	6.09375	-2.37521
0.895	0.47063	2.595	-2.54219	4.295	-10.8336	6.095	-2.71477
0.89625	0.43677	2.59625	-2.40366	4.29625	-10.2224	6.09625	-3.35993
0.8975	0.43677	2.5975	-2.40366	4.2975	-9.78096	6.0975	-4.44652
0.89875	0.4029	2.59875	-2.35748	4.29875	-9.74701	6.09875	-6.00848
0.9	0.36904	2.6	-2.3113	4.3	-9.71305	6.1	-8.21561
0.90125	0.30131	2.60125	-2.12658	4.30125	-9.30558	6.10125	-8.41935
0.9025	0.23358	2.6025	-1.80332	4.3025	-8.76229	6.1025	-6.41595
0.90375	0.16586	2.60375	-1.52624	4.30375	-8.219	6.10375	-1.22072
0.905	0.16586	2.605	-1.29534	4.305	-7.64175	6.105	11.2411
0.90625	0.09813	2.60625	-1.20298	4.30625	-7.09845	6.10625	16.4023
0.9075	0.09813	2.6075	-1.1568	4.3075	-6.65703	6.1075	21.3259
0.90875	0.09813	2.60875	-0.97208	4.30875	-6.35143	6.10875	26.5212
0.91	0.06427	2.61	-0.83354	4.31	-5.97791	6.11	29.6111
0.91125	0.06427	2.61125	-0.83354	4.31125	-5.67231	6.11125	30.5619
0.9125	0.06427	2.6125	-0.83354	4.3125	-5.40066	6.1125	30.0865
0.91375	0.0304	2.61375	-0.83354	4.31375	-5.12902	6.11375	28.1511
0.915	-0.00346	2.615	-0.83354	4.315	-4.72155	6.115	25.876
0.91625	-0.10505	2.61625	-0.74118	4.31625	-4.28012	6.11625	23.1256
0.9175	-0.20664	2.6175	-0.60264	4.3175	-3.87265	6.1175	20.1375
0.91875	-0.30824	2.61875	-0.55646	4.31875	-3.56705	6.11875	17.455
0.92	-0.47755	2.62	-0.51028	4.32	-3.2954	6.12	15.112
0.92125	-0.61301	2.62125	-0.51028	4.32125	-3.02376	6.12125	13.2784
0.9225	-0.81619	2.6225	-0.60264	4.3225	-2.88793	6.1225	11.7504
0.92375	-1.05324	2.62375	-0.695	4.32375	-2.88793	6.12375	10.2224
0.925	-1.42574	2.625	-0.74118	4.325	-2.9898	6.125	9.4414
0.92625	-2.13687	2.62625	-0.78736	4.32625	-3.05771	6.12625	8.89811
0.9275	-3.62687	2.6275	-0.87972	4.3275	-3.02376	6.1275	8.08317
0.92875	-5.99733	2.62875	-0.9259	4.32875	-2.92189	6.12875	7.30219
0.93	-10.3996	2.63	-0.97208	4.33	-2.78607	6.13	6.11374
0.93125	-14.4633	2.63125	-1.01826	4.33125	-2.61629	6.13125	4.89133
0.9325	-12.6685	2.6325	-0.97208	4.3325	-2.54838	6.1325	3.77079
0.93375	-12.3976	2.63375	-0.97208	4.33375	-2.51442	6.13375	2.6842
0.935	-11.2123	2.635	-0.97208	4.335	-2.51442	6.135	2.00508
0.93625	-9.85779	2.63625	-0.97208	4.33625	-2.51442	6.13625	1.49575
0.9375	-9.11279	2.6375	-0.9259	4.3375	-2.58233	6.1375	1.05432
0.93875	-8.87574	2.63875	-0.87972	4.33875	-2.58233	6.13875	0.98641
0.94	-8.70643	2.64	-0.83354	4.34	-2.54838	6.14	0.95245
0.94125	-8.50324	2.64125	-0.74118	4.34125	-2.44651	6.14125	1.15619
0.9425	-8.33392	2.6425	-0.64882	4.3425	-2.31069	6.1425	1.5297
0.94375	-8.09688	2.64375	-0.60264	4.34375	-2.10695	6.14375	1.59761
0.945	-7.82597	2.645	-0.55646	4.345	-1.90322	6.145	1.5297
0.94625	-7.62279	2.64625	-0.55646	4.34625	-1.73344	6.14625	1.29201
0.9475	-7.41961	2.6475	-0.55646	4.3475	-1.59761	6.1475	0.78268
0.94875	-7.28415	2.64875	-0.51028	4.34875	-1.56366	6.14875	0.37521
0.95	-7.1487	2.65	-0.4641	4.35	-1.56366	6.15	-0.16809
0.95125	-7.01324	2.65125	-0.37174	4.35125	-1.59761	6.15125	-0.50765
0.9525	-6.87779	2.6525	-0.32556	4.3525	-1.66553	6.1525	-0.81325
0.95375	-6.74233	2.65375	-0.27938	4.35375	-1.69948	6.15375	-0.91511
0.955	-6.57301	2.655	-0.27938	4.355	-1.66553	6.155	-0.67742
0.95625	-6.43756	2.65625	-0.27938	4.35625	-1.63157	6.15625	-0.40578
0.9575	-6.26824	2.6575	-0.27938	4.3575	-1.5297	6.1575	0.00169
0.95875	-6.13279	2.65875	-0.27938	4.35875	-1.42784	6.15875	0.47707
0.96	-5.99733	2.66	-0.27938	4.36	-1.32597	6.16	0.68081
0.96125	-5.89574	2.66125	-0.2332	4.36125	-1.2241	6.16125	0.64685
0.9625	-5.72642	2.6625	-0.18702	4.3625	-1.15619	6.1625	0.44312
0.96375	-5.59097	2.66375	-0.04848	4.36375	-1.12223	6.16375	0.03565
0.965	-5.48938	2.665	0.27478	4.365	-1.08828	6.165	-0.20204
0.96625	-5.45551	2.66625	16.9457	4.36625	-1.02037	6.16625	-0.50765
0.9675	-5.42165	2.6675	53.6125	4.3675	-0.98641	6.1675	-0.94907
0.96875	-5.38779	2.66875	62.3405	4.36875	-0.9185	6.16875	-1.18676
0.97	-5.38779	2.67	50.2414	4.37	-0.81663	6.17	-1.18676
0.97125	-5.35392	2.67125	40.3589	4.37125	-0.74872	6.17125	-1.05094
0.9725	-5.32006	2.6725	31.908	4.3725	-0.71476	6.1725	-0.67742
0.97375	-5.32006	2.67375	24.196	4.37375	-0.68081	6.17375	-0.37182
0.975	-5.32006	2.675	20.4554	4.375	-0.68081	6.175	0.20543
0.97625	-5.32006	2.67625	17.4075	4.37625	-0.68081	6.17625	0.54498
0.9775	-5.28619	2.6775	15.745	4.3775	-0.71476	6.1775	0.57894
0.97875	-5.28619	2.67875	13.5746	4.37875	-0.78268	6.17875	0.57894
0.98	-5.38779	2.68	12.4663	4.38	-0.81663	6.18	0.30729
0.98125	-5.72642	2.68125	11.5889	4.38125	-0.85059	6.18125	-0.10018
0.9825	-6.16665	2.6825	10.8962	4.3825	-0.88454	6.1825	-0.43973
0.98375	-6.13279	2.68375	10.7114	4.38375	-0.9185	6.18375	-0.91511
0.985	-6.20051	2.685	11.1271	4.385	-0.9185	6.185	-1.18676
0.98625	-6.57301	2.68625	11.5427	4.38625	-0.95245	6.18625	-1.32258
0.9875	-6.33597	2.6875	12.1892	4.3875	-0.9185	6.1875	-1.28863
0.98875	-5.21847	2.68875	12.8819	4.38875	-0.9185	6.18875	-0.88116
0.99	-2.47551	2.69	13.7131	4.39	-0.88454	6.19	-0.47369
0.99125	4.33109	2.69125	14.2211	4.39125	-0.85059	6.19125	0.00169
0.9925	12.6954	2.6925	14.1749	4.3925	-0.81663	6.1925	0.34125
0.99375	24.717	2.69375	13.8978	4.39375	-0.74872	6.19375	0.51103
0.995	30.0336	2.695	13.6208	4.395	-0.71476	6.195	0.64685
0.99625	30.44	2.69625	13.4822	4.39625	-0.64685	6.19625	0.54498
0.9975	29.7627	2.6975	13.2051	4.3975	-0.6129	6.1975	0.17147
0.99875	29.4918	2.69875	12.6972	4.39875	-0.6129	6.19875	-0.20204
1	29.187	2.7	12.2354	4.4	-0.57894	6.2	-0.67742
1.00125	27.5616	2.70125	11.8659	4.40125	-0.57894	6.20125	-0.94907
1.0025	25.8007	2.7025	11.8659	4.4025	-0.20543	6.2025	-1.11885
1.00375	24.2429	2.70375	12.0968	4.40375	3.32598	6.20375	-1.22072
1.005	22.6175	2.705	12.0506	4.405	8.18166	6.205	-1.01698
1.00625	21.0936	2.70625	11.9121	4.40625	12.7996	6.20625	-0.71138
1.0075	19.8407	2.7075	11.7736	4.4075	17.4855	6.2075	-0.40578
1.00875	18.6554	2.70875	11.358	4.40875	23.3259	6.20875	0.00169
1.01	17.3347	2.71	10.8038	4.41	31.1018	6.21	0.20543
1.01125	16.1156	2.71125	10.342	4.41125	39.3191	6.21125	0.37521
1.0125	15.0997	2.7125	9.97255	4.4125	39.3191	6.2125	0.37521
1.01375	14.1516	2.71375	9.78783	4.41375	36.331	6.21375	0.0696
1.015	13.305	2.715	9.74165	4.415	34.2597	6.215	-0.20204
1.01625	12.5261	2.71625	9.6493	4.41625	32.494	6.21625	-0.64347
1.0175	11.815	2.7175	9.55694	4.4175	30.932	6.2175	-1.05094
1.01875	11.0361	2.71875	9.4184	4.41875	29.438	6.21875	-1.22072
1.02	10.2911	2.72	9.1875	4.42	27.6044	6.22	-1.32258
1.02125	9.68155	2.72125	8.9566	4.42125	25.6349	6.22125	-1.25467
1.0225	9.072	2.7225	8.63334	4.4225	24.1748	6.2225	-0.94907
1.02375	8.42859	2.72375	8.07918	4.42375	23.1901	6.22375	-0.60951
1.025	7.92064	2.725	7.3403	4.425	22.1375	6.225	-0.06622
1.02625	7.44655	2.72625	5.90872	4.42625	20.8132	6.22625	0.30729
1.0275	6.93859	2.7275	2.02961	4.4275	19.2852	6.2275	0.54498
1.02875	6.53223	2.72875	-1.57242	4.42875	18.2665	6.22875	0.6129
1.03	6.12586	2.73	-11.1317	4.43	17.5874	6.23	0.37521
1.03125	5.75336	2.73125	-26.4172	4.43125	16.7046	6.23125	0.03565
1.0325	5.44859	2.7325	-45.3509	4.4325	15.4822	6.2325	-0.33787
1.03375	5.14382	2.73375	-50.0613	4.43375	14.4974	6.23375	-0.81325
1.035	4.87291	2.735	-47.7985	4.435	13.9541	6.235	-1.05094
1.03625	4.53427	2.73625	-46.5516	4.43625	13.5806	6.23625	-1.01698
1.0375	4.26336	2.7375	-44.9353	4.4375	13.1392	6.2375	-0.77929
1.03875	4.09404	2.73875	-41.6566	4.43875	12.8336	6.23875	-0.236
1.04	3.857	2.74	-40.0864	4.44	12.7657	6.24	0.30729
1.04125	3.68768	2.74125	-39.1167	4.44125	12.4601	6.24125	1.05432
1.0425	3.55222	2.7425	-35.607	4.4425	11.9847	6.2425	2.00508
1.04375	3.3829	2.74375	-33.2518	4.44375	11.4414	6.24375	2.88793
1.045	3.24745	2.745	-31.8664	4.445	10.9321	6.245	3.12563
1.04625	3.04427	2.74625	-29.8807	4.44625	10.5925	6.24625	2.65024
1.0475	2.87495	2.7475	-28.1258	4.4475	10.253	6.2475	-1.45841
1.04875	2.7395	2.74875	-26.2787	4.44875	9.81153	6.24875	-10.1851
1.05	2.60404	2.75	-24.1082	4.45	9.3022	6.25	-19.6927
1.05125	2.43472	2.75125	-20.9218	4.45125	8.86077	6.25125	-27.5365
1.0525	2.2654	2.7525	-19.3978	4.4525	8.52121	6.2525	-25.5331
1.05375	2.06222	2.75375	-18.5204	4.45375	8.18166	6.25375	-20.2699
1.055	1.96063	2.755	-16.9965	4.455	7.26485	6.255	-16.5348
1.05625	1.82518	2.75625	-15.334	4.45625	6.34804	6.25625	-13.8183
1.0575	1.68972	2.7575	-14.041	4.4575	5.56706	6.2575	-12.1205
1.05875	1.62199	2.75875	-13.4406	4.45875	4.58234	6.25875	-10.8981
1.06	1.58813	2.76	-12.7941	4.46	3.19015	6.26	-9.84549
1.06125	1.55427	2.76125	-11.4549	4.46125	1.56027	6.26125	-8.55517
1.0625	1.48654	2.7625	-10.2542	4.4625	-1.97113	6.2625	-7.60441
1.06375	1.41881	2.76375	-9.09974	4.46375	-5.57044	6.26375	-7.09507
1.065	1.41881	2.765	-7.62198	4.465	-8.35482	6.265	-6.61969
1.06625	1.35108	2.76625	-6.92928	4.46625	-12.5993	6.26625	-6.31409
1.0675	1.31722	2.7675	-7.114	4.4675	-18.1001	6.2675	-6.17826
1.06875	1.24949	2.76875	-6.69838	4.46875	-22.6163	6.26875	-6.0764
1.07	1.18177	2.77	-6.14423	4.47	-25.3667	6.27	-5.87266
1.07125	1.1479	2.77125	-6.23659	4.47125	-27.404	6.27125	-5.63497
1.0725	1.11404	2.7725	-6.55984	4.4725	-29.1018	6.2725	-5.26146
1.07375	1.04631	2.77375	-6.32895	4.47375	-29.9168	6.27375	-4.9219
1.075	1.01245	2.775	-5.77479	4.475	-30.4261	6.275	-4.48047
1.07625	1.01245	2.77625	-5.35917	4.47625	-30.528	6.27625	-4.00509
1.0775	0.97858	2.7775	-4.57411	4.4775	-29.7809	6.2775	-3.69949
1.07875	0.97858	2.77875	-3.92759	4.47875	-28.7623	6.27875	-3.35993
1.08	0.94472	2.78	-3.88141	4.48	-27.5059	6.28	-2.98642
1.08125	0.94472	2.78125	-3.88141	4.48125	-25.9779	6.28125	-3.08829
1.0825	0.87699	2.7825	-3.78905	4.4825	-24.2122	6.2825	-3.32598
1.08375	0.84313	2.78375	-3.92759	4.48375	-22.9219	6.28375	-3.63158
1.085	0.80927	2.785	-4.11231	4.485	-21.7334	6.285	-3.69949
1.08625	0.74154	2.78625	-3.92759	4.48625	-20.2054	6.28625	-3.56367
1.0875	0.70767	2.7875	-3.60433	4.4875	-18.6095	6.2875	-3.42784
1.08875	0.67381	2.78875	-3.28107	4.48875	-17.3531	6.28875	-3.25806
1.09	0.60608	2.79	-2.95781	4.49	-16.1986	6.29	-3.08829
1.09125	0.60608	2.79125	-2.63455	4.49125	-14.9083	6.29125	-2.74873
1.0925	0.60608	2.7925	-2.63455	4.4925	-13.7198	6.2925	-2.34126
1.09375	0.57222	2.79375	-2.77309	4.49375	-12.5314	6.29375	-2.13752
1.095	0.60608	2.795	-2.95781	4.495	-11.5127	6.295	-2.13752
1.09625	0.57222	2.79625	-2.86545	4.49625	-10.9355	6.29625	-2.40917
1.0975	0.57222	2.7975	-2.58837	4.4975	-10.3922	6.2975	-3.29202
1.09875	0.53836	2.79875	-2.44984	4.49875	-9.78096	6.29875	-4.17487
1.1	0.47063	2.8	-2.40366	4.5	-9.57723	6.3	-5.83871
1.10125	0.43677	2.80125	-2.35748	4.50125	-9.67909	6.30125	-7.91001
1.1025	0.36904	2.8025	-2.26512	4.5025	-9.4414	6.3025	-8.86077
1.10375	0.30131	2.80375	-2.0804	4.50375	-8.93207	6.30375	-7.26485
1.105	0.26745	2.805	-1.80332	4.505	-8.45669	6.305	-3.4618
1.10625	0.23358	2.80625	-1.52624	4.50625	-7.87944	6.30625	7.33614
1.1075	0.19972	2.8075	-1.34152	4.5075	-7.23428	6.3075	15.6553
1.10875	0.19972	2.80875	-1.34152	4.50875	-6.72494	6.30875	20.2733
1.11	0.19972	2.81	-1.24916	4.51	-6.38538	6.31	25.6383
1.11125	0.16586	2.81125	-1.06444	4.51125	-6.04582	6.31125	29.4414
1.1125	0.16586	2.8125	-0.9259	4.5125	-5.67231	6.3125	31.0033
1.11375	0.16586	2.81375	-0.87972	4.51375	-5.40066	6.31375	30.6977
1.115	0.13199	2.815	-0.83354	4.515	-5.19693	6.315	28.9999
1.11625	0.06427	2.81625	-0.78736	4.51625	-4.85737	6.31625	26.5212
1.1175	-0.03733	2.8175	-0.78736	4.5175	-4.4499	6.3175	23.8047
1.11875	-0.13892	2.81875	-0.695	4.51875	-4.00848	6.31875	21.0882
1.12	-0.24051	2.82	-0.60264	4.52	-3.66892	6.32	18.5076
1.12125	-0.37596	2.82125	-0.55646	4.52125	-3.39727	6.32125	16.3005
1.1225	-0.51142	2.8225	-0.51028	4.5225	-3.09167	6.3225	14.6366
1.12375	-0.64687	2.82375	-0.55646	4.52375	-2.92189	6.32375	13.0747
1.125	-0.81619	2.825	-0.64882	4.525	-2.85398	6.325	11.6485
1.12625	-1.0871	2.82625	-0.78736	4.52625	-2.95585	6.32625	10.4261
1.1275	-1.56119	2.8275	-0.83354	4.5275	-3.05771	6.3275	9.64514
1.12875	-2.47551	2.82875	-0.87972	4.52875	-3.09167	6.32875	8.76229
1.13	-4.13483	2.83	-0.97208	4.53	-3.02376	6.33	7.64175
1.13125	-7.38574	2.83125	-1.01826	4.53125	-2.95585	6.33125	6.45329
1.1325	-11.8896	2.8325	-1.01826	4.5325	-2.82002	6.3325	5.19693
1.13375	-13.9214	2.83375	-1.01826	4.53375	-2.71816	6.33375	3.87265
1.135	-12.7701	2.835	-0.97208	4.535	-2.6842	6.335	2.88793
1.13625	-11.9912	2.83625	-0.97208	4.53625	-2.61629	6.33625	2.24277
1.1375	-10.4335	2.8375	-0.97208	4.5375	-2.65024	6.3375	1.90322
1.13875	-9.31597	2.83875	-0.97208	4.53875	-2.6842	6.33875	1.80135
1.14	-8.6387	2.84	-0.97208	4.54	-2.71816	6.34	1.69948
1.14125	-8.40165	2.84125	-0.9259	4.54125	-2.6842	6.34125	1.76739
1.1425	-8.19847	2.8425	-0.83354	4.5425	-2.61629	6.3425	1.83531
1.14375	-8.02915	2.84375	-0.74118	4.54375	-2.48047	6.34375	1.97113
1.145	-7.82597	2.845	-0.695	4.545	-2.34464	6.345	1.97113
1.14625	-7.58892	2.84625	-0.60264	4.54625	-2.14091	6.34625	1.63157
1.1475	-7.38574	2.8475	-0.60264	4.5475	-1.93717	6.3475	1.08828
1.14875	-7.18256	2.84875	-0.55646	4.54875	-1.76739	6.34875	0.6129
1.15	-7.04711	2.85	-0.55646	4.55	-1.66553	6.35	0.00169
1.15125	-6.94551	2.85125	-0.51028	4.55125	-1.63157	6.35125	-0.43973
1.1525	-6.81006	2.8525	-0.4641	4.5525	-1.63157	6.3525	-0.64347
1.15375	-6.70847	2.85375	-0.37174	4.55375	-1.69948	6.35375	-0.81325
1.155	-6.57301	2.855	-0.32556	4.555	-1.76739	6.355	-0.71138
1.15625	-6.43756	2.85625	-0.32556	4.55625	-1.76739	6.35625	-0.37182
1.1575	-6.26824	2.8575	-0.32556	4.5575	-1.69948	6.3575	-0.06622
1.15875	-6.09892	2.85875	-0.32556	4.55875	-1.66553	6.35875	0.40916
1.16	-5.9296	2.86	-0.32556	4.56	-1.56366	6.36	0.68081
1.16125	-5.79415	2.86125	-0.32556	4.56125	-1.46179	6.36125	0.78268
1.1625	-5.6587	2.8625	-0.27938	4.5625	-1.35992	6.3625	0.6129
1.16375	-5.5571	2.86375	-0.2332	4.56375	-1.29201	6.36375	0.03565
1.165	-5.42165	2.865	-0.14084	4.565	-1.2241	6.365	-0.47369
1.16625	-5.32006	2.86625	0.2286	4.56625	-1.19014	6.36625	-0.94907
1.1675	-5.28619	2.8675	5.724	4.5675	-1.12223	6.3675	-1.22072
1.16875	-5.28619	2.86875	38.6964	4.56875	-1.08828	6.36875	-1.3905
1.17	-5.28619	2.87	64.6495	4.57	-1.02037	6.37	-1.56027
1.17125	-5.25233	2.87125	55.0441	4.57125	-0.98641	6.37125	-1.42445
1.1725	-5.21847	2.8725	44.3304	4.5725	-0.88454	6.3725	-1.01698
1.17375	-5.1846	2.87375	35.0482	4.57375	-0.81663	6.37375	-0.67742
1.175	-5.15074	2.875	26.274	4.575	-0.74872	6.375	-0.20204
1.17625	-5.15074	2.87625	21.5175	4.57625	-0.71476	6.37625	0.17147
1.1775	-5.15074	2.8775	18.2849	4.5775	-0.71476	6.3775	0.40916
1.17875	-5.11688	2.87875	16.2992	4.57875	-0.74872	6.37875	0.44312
1.18	-5.15074	2.88	14.2673	4.58	-0.78268	6.38	0.13752
1.18125	-5.15074	2.88125	12.7433	4.58125	-0.81663	6.38125	-0.30391
1.1825	-5.38779	2.8825	11.9121	4.5825	-0.88454	6.3825	-0.74534
1.18375	-5.86188	2.88375	11.2194	4.58375	-0.9185	6.38375	-1.25467
1.185	-6.13279	2.885	10.7576	4.585	-0.95245	6.385	-1.49236
1.18625	-6.06506	2.88625	10.9423	4.58625	-0.98641	6.38625	-1.62819
1.1875	-6.36983	2.8875	11.4965	4.5875	-0.98641	6.3875	-1.56027
1.18875	-6.50529	2.88875	11.9121	4.58875	-0.98641	6.38875	-1.22072
1.19	-5.99733	2.89	12.5586	4.59	-0.98641	6.39	-0.88116
1.19125	-4.33801	2.89125	13.3437	4.59125	-0.95245	6.39125	-0.30391
1.1925	0.06427	2.8925	14.0364	4.5925	-0.9185	6.3925	0.13752
1.19375	7.88677	2.89375	14.1749	4.59375	-0.88454	6.39375	0.30729
1.195	17.7072	2.895	13.944	4.595	-0.85059	6.395	0.40916
1.19625	28.5098	2.89625	13.6208	4.59625	-0.81663	6.39625	0.30729
1.1975	31.185	2.8975	13.3437	4.5975	-0.74872	6.3975	0.00169
1.19875	30.8125	2.89875	13.159	4.59875	-0.71476	6.39875	-0.33787
1.2	30.1352	2.9	12.7433	4.6	-0.68081	6.4	-0.8472
1.20125	29.8643	2.90125	12.2354	4.60125	-0.64685	6.40125	-1.11885
1.2025	29.1532	2.9025	11.8659	4.6025	-0.6129	6.4025	-1.25467
1.20375	27.3584	2.90375	11.5889	4.60375	-0.57894	6.40375	-1.22072
1.205	25.8007	2.905	11.7274	4.605	-0.47707	6.405	-1.05094
1.20625	24.1752	2.90625	11.7736	4.60625	1.62819	6.40625	-0.71138
1.2075	22.5836	2.9075	11.6812	4.6075	6.55178	6.4075	-0.33787
1.20875	21.2629	2.90875	11.5889	4.60875	11.1358	6.40875	0.10356
1.21	20.0777	2.91	11.3118	4.61	15.9236	6.41	0.30729
1.21125	18.7232	2.91125	10.8038	4.61125	21.3905	6.41125	0.40916
1.2125	17.3686	2.9125	10.342	4.6125	28.5551	6.4125	0.40916
1.21375	16.2172	2.91375	9.97255	4.61375	37.8251	6.41375	0.10356
1.215	15.2013	2.915	9.69547	4.615	40.0322	6.415	-0.20204
1.21625	14.1516	2.91625	9.55694	4.61625	37.078	6.41625	-0.60951
1.2175	13.2711	2.9175	9.51076	4.6175	34.9388	6.4175	-0.98303
1.21875	12.5261	2.91875	9.4184	4.61875	33.0713	6.41875	-1.18676
1.22	11.7134	2.92	9.32604	4.62	31.4753	6.42	-1.25467
1.22125	10.9345	2.92125	9.14132	4.62125	29.9813	6.42125	-1.11885
1.2225	10.2911	2.9225	8.91042	4.6225	28.2835	6.4225	-0.77929
1.22375	9.71541	2.92375	8.63334	4.62375	26.3141	6.42375	-0.50765
1.225	9.072	2.925	8.21772	4.625	24.6502	6.425	0.00169
1.22625	8.49632	2.92625	7.47884	4.62625	23.5976	6.42625	0.34125
1.2275	8.02223	2.9275	6.55524	4.6275	22.5789	6.4275	0.57894
1.22875	7.54814	2.92875	3.46119	4.62875	21.2886	6.42875	0.64685
1.23	7.04018	2.93	-0.14084	4.63	19.7606	6.43	0.40916
1.23125	6.59995	2.93125	-7.16018	4.63125	18.5721	6.43125	0.0696
1.2325	6.19359	2.9325	-20.46	4.6325	17.8251	6.4325	-0.26995
1.23375	5.82109	2.93375	-39.8555	4.63375	17.0441	6.43375	-0.74534
1.235	5.51632	2.935	-51.0311	4.635	15.8896	6.435	-1.01698
1.23625	5.17768	2.93625	-49.8766	4.63625	14.7691	6.43625	-1.18676
1.2375	4.87291	2.9375	-47.429	4.6375	14.1579	6.4375	-1.08489
1.23875	4.602	2.93875	-46.5516	4.63875	13.8183	6.43875	-0.57556
1.24	4.36495	2.94	-43.4576	4.64	13.4788	6.44	-0.03226
1.24125	4.19563	2.94125	-40.9639	4.64125	13.1392	6.44125	0.6129
1.2425	4.06018	2.9425	-40.0864	4.6425	12.9694	6.4425	1.15619
1.24375	3.89086	2.94375	-37.0847	4.64375	12.6299	6.44375	1.69948
1.245	3.75541	2.945	-33.9907	4.645	12.1884	6.445	2.44651
1.24625	3.55222	2.94625	-32.282	4.64625	11.6451	6.44625	2.85398
1.2475	3.34904	2.9475	-30.8966	4.6475	11.1358	6.4475	2.51442
1.24875	3.14586	2.94875	-28.4953	4.64875	10.7283	6.44875	1.25806
1.25	2.94268	2.95	-27.1561	4.65	10.3548	6.45	-4.71816
1.25125	2.77336	2.95125	-24.9856	4.65125	9.94736	6.45125	-13.9202
1.2525	2.6379	2.9525	-21.9378	4.6525	9.43802	6.4525	-23.1562
1.25375	2.43472	2.95375	-19.8135	4.65375	8.99659	6.45375	-28.5891
1.255	2.2654	2.955	-18.9822	4.655	8.69099	6.455	-23.5636
1.25625	2.12995	2.95625	-17.5507	4.65625	8.35143	6.45625	-18.8098
1.2575	2.02836	2.9575	-15.842	4.6575	7.60441	6.4575	-15.2105
1.25875	1.8929	2.95875	-14.3181	4.65875	6.65364	6.45875	-12.7317
1.26	1.79131	2.96	-13.533	4.66	5.94057	6.46	-11.3395
1.26125	1.75745	2.96125	-12.7941	4.66125	5.19355	6.46125	-10.3209
1.2625	1.72358	2.9625	-11.9629	4.6625	3.63158	6.4625	-9.33615
1.26375	1.65586	2.96375	-10.4851	4.66375	1.73005	6.46375	-8.38539
1.265	1.58813	2.965	-9.51536	4.665	-1.12223	6.465	-7.77419
1.26625	1.48654	2.96625	-8.12996	4.66625	-5.12902	6.46625	-7.36672
1.2675	1.45268	2.9675	-6.92928	4.6675	-7.91339	6.4675	-7.02716
1.26875	1.38495	2.96875	-6.8831	4.66875	-11.4108	6.46875	-6.61969
1.27	1.31722	2.97	-6.79074	4.67	-16.4363	6.47	-6.31409
1.27125	1.28336	2.97125	-6.14423	4.67125	-21.3599	6.47125	-6.00848
1.2725	1.21563	2.9725	-6.00569	4.6725	-24.5178	6.4725	-5.49915
1.27375	1.18177	2.97375	-6.28277	4.67375	-26.5891	6.47375	-5.09168
1.275	1.1479	2.975	-6.37513	4.675	-28.3887	6.475	-4.58234
1.27625	1.11404	2.97625	-5.91333	4.67625	-29.5432	6.47625	-4.24278
1.2775	1.08018	2.9775	-5.45153	4.6775	-30.1205	6.4775	-3.93718
1.27875	1.11404	2.97875	-4.89737	4.67875	-30.4261	6.47875	-3.66553
1.28	1.08018	2.98	-4.01995	4.68	-29.6111	6.48	-3.59762
1.28125	1.04631	2.98125	-3.78905	4.68125	-28.7283	6.48125	-3.69949
1.2825	0.97858	2.9825	-3.83523	4.6825	-27.6078	6.4825	-3.49576
1.28375	0.91086	2.98375	-3.69669	4.68375	-26.2156	6.48375	-3.4618
1.285	0.87699	2.985	-3.74287	4.685	-24.5517	6.485	-3.66553
1.28625	0.80927	2.98625	-3.97377	4.68625	-23.2614	6.48625	-3.90322
1.2875	0.74154	2.9875	-3.92759	4.6875	-22.1409	6.4875	-3.93718
1.28875	0.74154	2.98875	-3.65051	4.68875	-20.7147	6.48875	-3.49576
1.29	0.70767	2.99	-3.32725	4.69	-19.1528	6.49	-3.05433
1.29125	0.70767	2.99125	-3.05017	4.69125	-17.7606	6.49125	-2.74873
1.2925	0.70767	2.9925	-2.72691	4.6925	-16.6061	6.4925	-2.54499
1.29375	0.67381	2.99375	-2.58837	4.69375	-15.4176	6.49375	-2.3073
1.295	0.70767	2.995	-2.68073	4.695	-14.1952	6.495	-2.17148
1.29625	0.70767	2.99625	-2.81927	4.69625	-13.0068	6.49625	-2.17148
1.2975	0.67381	2.9975	-2.91163	4.6975	-11.8523	6.4975	-2.44313
1.29875	0.63995	2.99875	-2.58837	4.69875	-11.1392	6.49875	-2.88455
1.3	0.57222	3	-2.40366	4.7	-10.5959	6.5	-3.86927
1.30125	0.53836	3.00125	-2.35748	4.70125	-10.0186	6.50125	-5.36332
1.3025	0.43677	3.0025	-2.3113	4.7025	-9.67909	6.5025	-7.36672
1.30375	0.36904	3.00375	-2.26512	4.70375	-9.74701	6.50375	-9.13242
1.305	0.33517	3.005	-2.12658	4.705	-9.61118	6.505	-7.97792
1.30625	0.26745	3.00625	-1.8495	4.70625	-9.10185	6.50625	-4.41256
1.3075	0.26745	3.0075	-1.6186	4.7075	-8.59251	6.5075	2.61629
1.30875	0.23358	3.00875	-1.3877	4.70875	-8.04922	6.50875	13.8557
1.31	0.23358	3.01	-1.29534	4.71	-7.40406	6.51	19.696
1.31125	0.23358	3.01125	-1.29534	4.71125	-6.86076	6.51125	23.8047
1.3125	0.19972	3.0125	-1.11062	4.7125	-6.48725	6.5125	27.404
1.31375	0.16586	3.01375	-0.9259	4.71375	-6.2156	6.51375	29.713
1.315	0.16586	3.015	-0.97208	4.715	-5.87605	6.515	30.6298
1.31625	0.13199	3.01625	-0.9259	4.71625	-5.57044	6.51625	29.6791
1.3175	0.0304	3.0175	-0.87972	4.7175	-5.36671	6.5175	27.0645
1.31875	-0.07119	3.01875	-0.83354	4.71875	-5.06111	6.51875	24.0764
1.32	-0.17278	3.02	-0.78736	4.72	-4.61968	6.52	21.3599
1.32125	-0.27437	3.02125	-0.695	4.72125	-4.17826	6.52125	19.1867
1.3225	-0.37596	3.0225	-0.60264	4.7225	-3.77079	6.5225	17.2852
1.32375	-0.47755	3.02375	-0.60264	4.72375	-3.46518	6.52375	15.3837
1.325	-0.61301	3.025	-0.55646	4.725	-3.15958	6.525	14.0594
1.32625	-0.78233	3.02625	-0.64882	4.72625	-2.95585	6.52625	12.4635
1.3275	-0.98551	3.0275	-0.78736	4.7275	-2.85398	6.5275	10.7996
1.32875	-1.32415	3.02875	-0.83354	4.72875	-2.92189	6.52875	9.40745
1.33	-1.93369	3.03	-0.87972	4.73	-3.02376	6.53	8.219
1.33125	-3.25437	3.03125	-0.9259	4.73125	-3.02376	6.53125	7.23428
1.3325	-5.28619	3.0325	-0.97208	4.7325	-2.9898	6.5325	6.18165
1.33375	-9.45143	3.03375	-1.01826	4.73375	-2.92189	6.53375	4.92528
1.335	-13.8198	3.035	-0.97208	4.735	-2.78607	6.535	3.80474
1.33625	-13.2442	3.03625	-0.97208	4.73625	-2.6842	6.53625	2.92189
1.3375	-12.8717	3.0375	-0.9259	4.7375	-2.61629	6.5375	2.34464
1.33875	-11.8219	3.03875	-0.97208	4.73875	-2.58233	6.53875	2.20882
1.34	-10.3319	3.04	-0.97208	4.74	-2.54838	6.54	2.20882
1.34125	-9.21438	3.04125	-0.97208	4.74125	-2.58233	6.54125	2.10695
1.3425	-8.36779	3.0425	-0.97208	4.7425	-2.61629	6.5425	2.10695
1.34375	-7.72438	3.04375	-0.9259	4.74375	-2.61629	6.54375	1.97113
1.345	-7.08097	3.045	-0.83354	4.745	-2.58233	6.545	1.80135
1.34625	-6.60688	3.04625	-0.74118	4.74625	-2.48047	6.54625	1.63157
1.3475	-6.4037	3.0475	-0.64882	4.7475	-2.31069	6.5475	1.15619
1.34875	-6.20051	3.04875	-0.60264	4.74875	-2.10695	6.54875	0.68081
1.35	-6.09892	3.05	-0.55646	4.75	-1.86926	6.55	0.0696
1.35125	-5.99733	3.05125	-0.55646	4.75125	-1.66553	6.55125	-0.37182
1.3525	-5.89574	3.0525	-0.51028	4.7525	-1.5297	6.5525	-0.64347
1.35375	-5.82801	3.05375	-0.41792	4.75375	-1.49575	6.55375	-0.77929
1.355	-5.69256	3.055	-0.37174	4.755	-1.5297	6.555	-0.5416
1.35625	-5.59097	3.05625	-0.32556	4.75625	-1.56366	6.55625	-0.30391
1.3575	-5.45551	3.0575	-0.32556	4.7575	-1.63157	6.5575	-0.03226
1.35875	-5.32006	3.05875	-0.32556	4.75875	-1.66553	6.55875	0.40916
1.36	-5.1846	3.06	-0.32556	4.76	-1.66553	6.56	0.64685
1.36125	-5.04915	3.06125	-0.37174	4.76125	-1.63157	6.56125	0.81663
1.3625	-4.94756	3.0625	-0.32556	4.7625	-1.5297	6.5625	0.85059
1.36375	-4.84597	3.06375	-0.32556	4.76375	-1.46179	6.56375	0.44312
1.365	-4.74438	3.065	-0.27938	4.765	-1.35992	6.565	-0.06622
1.36625	-4.71051	3.06625	-0.18702	4.76625	-1.25806	6.56625	-0.74534
1.3675	-4.60892	3.0675	0.04388	4.7675	-1.2241	6.5675	-1.25467
1.36875	-4.54119	3.06875	1.19838	4.76875	-1.15619	6.56875	-1.42445
1.37	-4.54119	3.07	24.0574	4.77	-1.08828	6.57	-1.45841
1.37125	-4.57506	3.07125	60.0777	4.77125	-1.05432	6.57125	-1.35654
1.3725	-4.60892	3.0725	60.909	4.7725	-0.98641	6.5725	-1.01698
1.37375	-4.64278	3.07375	48.8098	4.77375	-0.9185	6.57375	-0.64347
1.375	-4.60892	3.075	38.7426	4.775	-0.85059	6.575	-0.06622
1.37625	-4.57506	3.07625	29.8761	4.77625	-0.74872	6.57625	0.23938
1.3775	-4.57506	3.0775	23.3647	4.7775	-0.71476	6.5775	0.40916
1.37875	-4.57506	3.07875	19.9012	4.77875	-0.71476	6.57875	0.51103
1.38	-4.57506	3.08	17.2228	4.78	-0.68081	6.58	0.34125
1.38125	-4.54119	3.08125	15.468	4.78125	-0.74872	6.58125	-0.06622
1.3825	-4.64278	3.0825	13.3899	4.7825	-0.78268	6.5825	-0.50765
1.38375	-4.8121	3.08375	12.5586	4.78375	-0.85059	6.58375	-1.08489
1.385	-5.21847	3.085	11.7736	4.785	-0.88454	6.585	-1.42445
1.38625	-5.72642	3.08625	11.0809	4.78625	-0.9185	6.58625	-1.56027
1.3875	-5.82801	3.0875	11.0347	4.7875	-0.9185	6.5875	-1.49236
1.38875	-5.69256	3.08875	11.4965	4.78875	-0.95245	6.58875	-1.15281
1.39	-6.16665	3.09	11.8659	4.79	-0.95245	6.59	-0.8472
1.39125	-6.13279	3.09125	12.4663	4.79125	-0.95245	6.59125	-0.33787
1.3925	-5.28619	3.0925	13.0666	4.7925	-0.95245	6.5925	0.13752
1.39375	-3.25437	3.09375	13.8055	4.79375	-0.9185	6.59375	0.44312
1.395	2.84109	3.095	14.1287	4.795	-0.9185	6.595	0.57894
1.39625	11.0361	3.09625	13.944	4.79625	-0.88454	6.59625	0.40916
1.3975	23.3625	3.0975	13.6669	4.7975	-0.85059	6.5975	0.03565
1.39875	31.422	3.09875	13.3899	4.79875	-0.81663	6.59875	-0.30391
1.4	32.675	3.1	13.2051	4.8	-0.74872	6.6	-0.81325
1.40125	32.5057	3.10125	12.8819	4.80125	-0.71476	6.60125	-1.11885
1.4025	32.3702	3.1025	12.4201	4.8025	-0.64685	6.6025	-1.28863
1.40375	32.0993	3.10375	11.9583	4.80375	-0.6129	6.60375	-1.32258
1.405	30.2029	3.105	11.6812	4.805	-0.6129	6.605	-0.98303
1.40625	28.0695	3.10625	11.4965	4.80625	-0.57894	6.60625	-0.64347
1.4075	26.4441	3.1075	11.635	4.8075	-0.17147	6.6075	-0.30391
1.40875	24.717	3.10875	11.5889	4.80875	3.4618	6.60875	0.17147
1.41	23.2609	3.11	11.5427	4.81	8.18166	6.61	0.40916
1.41125	22.0079	3.11125	11.4503	4.81125	12.7657	6.61125	0.51103
1.4125	20.8227	3.1125	11.0347	4.8125	17.4855	6.6125	0.40916
1.41375	19.4343	3.11375	10.5267	4.81375	23.3259	6.61375	0.00169
1.415	18.012	3.115	10.1111	4.815	31.3395	6.615	-0.33787
1.41625	16.7252	3.11625	9.78783	4.81625	39.387	6.61625	-0.77929
1.4175	15.54	3.1175	9.60312	4.8175	39.0814	6.6175	-1.15281
1.41875	14.4902	3.11875	9.51076	4.81875	36.1273	6.61875	-1.32258
1.42	13.5759	3.12	9.4184	4.82	34.1578	6.62	-1.42445
1.42125	12.7631	3.12125	9.37222	4.82125	32.3921	6.62125	-1.28863
1.4225	11.9166	3.1225	9.27986	4.8225	30.8641	6.6225	-0.88116
1.42375	11.1377	3.12375	9.04896	4.82375	29.3701	6.62375	-0.60951
1.425	10.5281	3.125	8.77188	4.825	27.5704	6.625	-0.13413
1.42625	9.95246	3.12625	8.35626	4.82625	25.601	6.62625	0.13752
1.4275	9.37677	3.1275	7.75592	4.8275	24.1748	6.6275	0.30729
1.42875	8.83496	3.12875	6.97086	4.82875	23.1562	6.62875	0.40916
1.43	8.29314	3.13	4.93895	4.83	22.1035	6.63	0.20543
1.43125	7.78518	3.13125	0.9213	4.83125	20.7113	6.63125	-0.10018
1.4325	7.27723	3.1325	-3.60433	4.8325	19.2173	6.6325	-0.47369
1.43375	6.80314	3.13375	-14.6413	4.83375	18.1986	6.63375	-0.91511
1.435	6.36291	3.135	-30.8505	4.835	17.4855	6.635	-1.11885
1.43625	6.02427	3.13625	-48.2603	4.83625	16.6027	6.63625	-1.28863
1.4375	5.78723	3.1375	-50.246	4.8375	15.4142	6.6375	-1.25467
1.43875	5.51632	3.13875	-47.429	4.83875	14.4635	6.63875	-0.91511
1.44	5.21154	3.14	-46.7825	4.84	13.9881	6.64	-0.57556
1.44125	4.9745	3.14125	-44.5659	4.84125	13.6825	6.64125	0.00169
1.4425	4.80518	3.1425	-41.5642	4.8425	13.3769	6.6425	0.6129
1.44375	4.70359	3.14375	-40.4559	4.84375	13.1052	6.64375	1.05432
1.445	4.63586	3.145	-38.2392	4.845	12.8336	6.645	1.42784
1.44625	4.43268	3.14625	-34.591	4.84625	12.4601	6.64625	1.63157
1.4475	4.26336	3.1475	-32.7438	4.8475	11.9847	6.6475	1.86926
1.44875	4.02631	3.14875	-31.6817	4.84875	11.4414	6.64875	2.20882
1.45	3.72154	3.15	-29.2803	4.85	10.966	6.65	1.86926
1.45125	3.4845	3.15125	-27.9873	4.85125	10.5925	6.65125	1.25806
1.4525	3.24745	3.1525	-25.9092	4.8525	10.219	6.6525	-2.06961
1.45375	3.04427	3.15375	-23.277	4.85375	9.74362	6.65375	-10.0492
1.455	2.90881	3.155	-20.2753	4.855	9.26824	6.655	-18.9456
1.45625	2.7395	3.15625	-19.3517	4.85625	8.89473	6.65625	-26.7894
1.4575	2.57018	3.1575	-18.3357	4.8575	8.58912	6.6575	-25.3293
1.45875	2.46859	3.15875	-16.6732	4.85875	8.21561	6.65875	-19.4889
1.46	2.36699	3.16	-15.0569	4.86	7.2988	6.66	-15.584
1.46125	2.29927	3.16125	-13.9486	4.86125	6.55178	6.66125	-12.9694
1.4625	2.23154	3.1625	-13.0712	4.8625	5.90662	6.6625	-11.3395
1.46375	2.16381	3.16375	-12.3785	4.86375	4.95585	6.66375	-10.6604
1.465	2.12995	3.165	-10.8546	4.865	2.88455	6.665	-10.0492
1.46625	2.02836	3.16625	-9.74626	4.86625	0.50765	6.66625	-9.23429
1.4675	1.92677	3.1675	-8.4994	4.8675	-2.82002	6.6675	-8.58912
1.46875	1.79131	3.16875	-7.114	4.86875	-6.48725	6.66875	-8.01188
1.47	1.72358	3.17	-6.46749	4.87	-9.06789	6.67	-7.43463
1.47125	1.68972	3.17125	-6.55984	4.87125	-12.5993	6.67125	-6.78947
1.4725	1.62199	3.1725	-6.09805	4.8725	-17.6927	6.6725	-6.11035
1.47375	1.55427	3.17375	-5.82097	4.87375	-22.3446	6.67375	-5.63497
1.475	1.48654	3.175	-5.95951	4.875	-24.7555	6.675	-5.02377
1.47625	1.41881	3.17625	-6.19041	4.87625	-26.5551	6.67625	-4.58234
1.4775	1.35108	3.1775	-5.95951	4.8775	-28.219	6.6775	-4.24278
1.47875	1.31722	3.17875	-5.40535	4.87875	-29.2037	6.67875	-4.03905
1.48	1.24949	3.18	-5.03591	4.88	-29.747	6.68	-4.073
1.48125	1.21563	3.18125	-4.25085	4.88125	-29.9847	6.68125	-4.10696
1.4825	1.11404	3.1825	-3.60433	4.8825	-29.4753	6.6825	-4.20883
1.48375	1.01245	3.18375	-3.60433	4.88375	-28.4566	6.68375	-4.24278
1.485	0.91086	3.185	-3.60433	4.885	-27.2682	6.685	-4.00509
1.48625	0.80927	3.18625	-3.55815	4.88625	-25.8081	6.68625	-4.00509
1.4875	0.70767	3.1875	-3.78905	4.8875	-24.348	6.6875	-4.03905
1.48875	0.67381	3.18875	-3.92759	4.88875	-23.1256	6.68875	-3.7674
1.49	0.60608	3.19	-3.69669	4.89	-21.9032	6.69	-3.42784
1.49125	0.60608	3.19125	-3.41961	4.89125	-20.4431	6.69125	-2.8506
1.4925	0.53836	3.1925	-3.09635	4.8925	-18.949	6.6925	-2.40917
1.49375	0.50449	3.19375	-2.86545	4.89375	-17.6247	6.69375	-2.3073
1.495	0.50449	3.195	-2.58837	4.895	-16.4703	6.695	-2.23939
		3.19625	-2.58837	4.89625	-15.2139	6.69625	-2.27335

## Sheet: Figure 3c
	0		0.1		0.2		0.3
Time (s)	Current (uA)	Time (s)	Current (uA)	Time (s)	Current (uA)	Time (s)	Current (uA)
0.14	-0.02377	4.00125	0.10006	7.50125	0.1289	10.7613	0.00864
0.14125	-0.02377	4.0025	-0.06557	7.5025	0.17631	10.7625	-0.00321
0.1425	-0.04414	4.00375	-0.05422	7.50375	0.1289	10.7637	0.00695
0.14375	-0.06452	4.005	-0.59194	7.505	0.15599	10.765	0.00864
0.145	-0.07131	4.00625	-0.70539	7.50625	0.14922	10.7662	0.00525
0.14625	-0.08489	4.0075	-1.55848	7.5075	0.10181	10.7675	0.00525
0.1475	-0.09168	4.00875	-2.6498	7.50875	0.09504	10.7688	0.0188
0.14875	-0.08489	4.01	-3.42576	7.51	0.12213	10.77	0.02388
0.15	-0.0781	4.01125	-3.46886	7.51125	0.13567	10.7713	0.00864
0.15125	-0.06452	4.0125	-1.77175	7.5125	0.10858	10.7725	-0.00829
0.1525	-0.05093	4.01375	-0.53522	7.51375	0.06117	10.7737	-0.00152
0.15375	-0.05093	4.015	-0.34237	7.515	0.04085	10.775	0.00525
0.155	-0.03735	4.01625	-2.31401	7.51625	0.07472	10.7762	-0.00321
0.15625	-0.04414	4.0175	-0.59194	7.5175	0.10181	10.7775	-0.01676
0.1575	-0.07131	4.01875	-1.33159	7.51875	0.08149	10.7788	-0.0066
0.15875	-0.09847	4.02	-0.83017	7.52	0.03408	10.78	0.01033
0.16	-0.11885	4.02125	-0.90958	7.52125	-0.0201	10.7812	-0.00491
0.16125	-0.29542	4.0225	-0.5806	7.5225	-0.20974	10.7825	-0.00999
0.1625	-0.64177	4.02375	-0.37186	7.52375	-0.17587	10.7837	0.00187
0.16375	-0.66214	4.025	-0.22439	7.525	-0.18942	10.785	0.0188
0.165	-2.22411	4.02625	-0.11321	7.52625	-0.37906	10.7863	0.01203
0.16625	-0.62139	4.0275	-0.12002	7.5275	-0.67706	10.7875	0.000173109
0.1675	0.24788	4.02875	-0.12229	7.52875	-1.02924	10.7888	0.00356
0.16875	0.13243	4.03	-0.0996	7.53	-1.76747	10.79	0.00864
0.17	-0.07131	4.03125	-0.11094	7.53125	-2.26865	10.7912	-0.00321
0.17125	-0.07131	4.0325	-0.10414	7.5325	-2.81724	10.7925	-0.01168
0.1725	-0.09847	4.03375	-0.14044	7.53375	-2.13319	10.7937	-0.01168
0.17375	-0.11205	4.035	-0.18808	7.535	-0.80574	10.795	-0.0066
0.175	-0.09847	4.03625	-0.18582	7.53625	-0.39937	10.7963	-0.00829
0.17625	-0.13243	4.0375	-0.16086	7.5375	-0.3926	10.7975	-0.01168
0.1775	-0.14601	4.03875	-0.14498	7.53875	-0.23683	10.7988	-0.01337
0.17875	-0.12564	4.04	-0.08598	7.54	-0.16233	10.8	-0.0066
0.18	-0.13922	4.04125	-0.00431	7.54125	-0.15556	10.8012	0.000173109
0.18125	-0.1528	4.0425	0.04561	7.5425	-0.11492	10.8025	0.00356
0.1825	-0.1528	4.04375	0.05468	7.54375	-0.07428	10.8038	0.00695
0.18375	-0.11885	4.045	-0.00884	7.545	-0.06751	10.805	0.01203
0.185	-0.09168	4.04625	0.0388	7.54625	-0.08783	10.8063	0.01541
0.18625	-0.08489	4.0475	0.00704	7.5475	-0.08106	10.8075	0.00695
0.1875	-0.09168	4.04875	-0.02473	7.54875	-0.04719	10.8087	0.00187
0.18875	-0.06452	4.05	-0.06557	7.55	-0.03365	10.81	0.000173109
0.19	-0.07131	4.05125	-0.08372	7.55125	-0.03365	10.8112	-0.00321
0.19125	-0.09168	4.0525	-0.07464	7.5525	-0.04042	10.8125	-0.00491
0.1925	-0.11205	4.05375	-0.05195	7.55375	-0.05396	10.8138	-0.00491
0.19375	-0.13243	4.055	0.02065	7.555	-0.04719	10.815	-0.00491
0.195	-0.14601	4.05625	0.05015	7.55625	-0.03365	10.8163	-0.00152
0.19625	-0.13922	4.0575	0.04334	7.5575	-0.02687	10.8175	-0.0066
0.1975	-0.12564	4.05875	0.02746	7.55875	-0.00656	10.8187	-0.00491
0.19875	-0.14601	4.06	0.01158	7.56	-0.0201	10.82	0.00356
0.2	-0.13922	4.06125	0.000231966	7.56125	-0.03365	10.8212	0.00695
0.20125	-0.13922	4.0625	-0.01565	7.5625	-0.03365	10.8225	0.01033
0.2025	-0.11205	4.06375	-0.06557	7.56375	-0.03365	10.8238	0.00525
0.20375	-0.09168	4.065	-0.05649	7.565	-0.02687	10.825	0.000173109
0.205	-0.0781	4.06625	-0.0633	7.56625	-0.03365	10.8262	0.000173109
0.20625	-0.09847	4.0675	-0.09052	7.5675	-0.02687	10.8275	-0.00152
0.2075	-0.11885	4.06875	-0.08825	7.56875	-0.02687	10.8287	-0.00321
0.20875	-0.12564	4.07	-0.07918	7.57	-0.0201	10.83	-0.00491
0.21	-0.12564	4.07125	-0.06783	7.57125	-0.00656	10.8313	-0.00829
0.21125	-0.1528	4.0725	-0.03607	7.5725	-0.00656	10.8325	-0.0066
0.2125	-0.17318	4.07375	0.0025	7.57375	-0.01333	10.8338	-0.00829
0.21375	-0.2343	4.075	-0.00204	7.575	-0.01333	10.835	-0.00829
0.215	-0.36333	4.07625	0.02065	7.57625	-0.0201	10.8362	-0.00321
0.21625	-0.40407	4.0775	0.00931	7.5775	-0.0201	10.8375	-0.00152
0.2175	-0.39728	4.07875	0.02292	7.57875	-0.01333	10.8387	0.00187
0.21875	-0.11885	4.08	0.01611	7.58	-0.0201	10.84	0.00187
0.22	0.09847	4.08125	-0.01565	7.58125	-0.0201	10.8413	0.00187
0.22125	0.10526	4.0825	-0.02926	7.5825	-0.0201	10.8425	0.00356
0.2225	0.29541	4.08375	-0.05195	7.58375	-0.02687	10.8438	0.00187
0.22375	0.80475	4.085	-0.04288	7.585	-0.02687	10.845	-0.00321
0.225	1.59932	4.08625	-0.04288	7.58625	-0.0201	10.8462	-0.00152
0.22625	1.50424	4.0875	-0.01565	7.5875	-0.0201	10.8475	0.000173109
0.2275	1.86417	4.08875	0.00931	7.58875	-0.00656	10.8488	0.000173109
0.22875	0.66893	4.09	0.03426	7.59	-0.01333	10.85	0.00187
0.23	0.20713	4.09125	0.03426	7.59125	0.000216924	10.8513	0.00525
0.23125	0.06452	4.0925	0.04788	7.5925	-0.00656	10.8525	0.00695
0.2325	0.01019	4.09375	0.03426	7.59375	-0.01333	10.8537	0.01372
0.23375	0.01698	4.095	0.01838	7.595	-0.01333	10.855	0.01541
0.235	0.00339	4.09625	0.00704	7.59625	-0.01333	10.8562	0.00187
0.23625	0.00339	4.0975	-0.01565	7.5975	-0.01333	10.8575	-0.00829
0.2375	-0.02377	4.09875	-0.02699	7.59875	-0.01333	10.8588	-0.00491
0.23875	0.03735	4.1	-0.03153	7.6	-0.0201	10.86	-0.01507
0.24	0.05093	4.10125	-0.04741	7.60125	-0.0201	10.8613	0.04758
0.24125	0.08489	4.1025	-0.03834	7.6025	-0.0201	10.8625	-0.01507
0.2425	0.05093	4.10375	-0.03607	7.60375	-0.01333	10.8637	-0.04893
0.24375	0.01698	4.105	-0.02246	7.605	-0.01333	10.865	-0.08618
0.245	-0.04414	4.10625	0.00704	7.60625	-0.00656	10.8663	-0.12682
0.24625	-0.0781	4.1075	-0.00204	7.6075	-0.00656	10.8675	0.15595
0.2475	-0.11205	4.10875	0.02519	7.60875	-0.00656	10.8688	0.98222
0.24875	-0.15959	4.11	0.02065	7.61	-0.00656	10.87	1.74754
0.25	-0.16638	4.11125	0.01158	7.61125	-0.00656	10.8712	0.85184
0.25125	-0.17318	4.1125	0.00704	7.6125	-0.00656	10.8725	0.23722
0.2525	-0.14601	4.11375	-0.01111	7.61375	-0.01333	10.8737	0.13732
0.25375	-0.08489	4.115	-0.03607	7.615	-0.01333	10.875	0.08653
0.255	-0.01698	4.11625	-0.03834	7.61625	-0.01333	10.8763	0.03742
0.25625	-0.03735	4.1175	-0.06103	7.6175	-0.01333	10.8775	0.01033
0.2575	-0.05773	4.11875	-0.04515	7.61875	-0.01333	10.8788	0.00864
0.25875	-0.04414	4.12	-0.03607	7.62	-0.01333	10.88	-0.00829
0.26	-0.03735	4.12125	-0.02926	7.62125	-0.01333	10.8812	-0.03708
0.26125	-0.05093	4.1225	0.0025	7.6225	-0.00656	10.8825	-0.03538
0.2625	-0.04414	4.12375	0.01385	7.62375	-0.00656	10.8837	-0.02184
0.26375	-0.06452	4.125	0.02065	7.625	-0.00656	10.885	-0.02015
0.265	-0.05773	4.12625	0.03426	7.62625	-0.00656	10.8863	-0.02861
0.26625	-0.04414	4.1275	0.01838	7.6275	-0.00656	10.8875	-0.03369
0.2675	-0.03056	4.12875	0.01385	7.62875	-0.00656	10.8887	-0.03369
0.26875	-0.04414	4.13	0.00477	7.63	-0.01333	10.89	-0.02861
0.27	-0.04414	4.13125	-0.01792	7.63125	-0.00656	10.8912	-0.03708
0.27125	-0.03056	4.1325	-0.02699	7.6325	-0.01333	10.8925	-0.0303
0.2725	-0.02377	4.13375	-0.02473	7.63375	-0.01333	10.8938	-0.02522
0.27375	-0.05093	4.135	-0.01111	7.635	-0.01333	10.895	-0.02353
0.275	-0.04414	4.13625	0.75123	7.63625	-0.01333	10.8963	-0.02184
0.27625	-0.05093	4.1375	3.37404	7.6375	-0.01333	10.8975	-0.00152
0.2775	-0.09168	4.13875	2.58447	7.63875	0.000216924	10.8987	0.01203
0.27875	-0.11885	4.14	5.89021	7.64	-0.00656	10.9	0.04081
0.28	-0.12564	4.14125	4.59015	7.64125	0.000216924	10.9012	0.05266
0.28125	-0.12564	4.1425	1.70869	7.6425	-0.00656	10.9025	0.0171
0.2825	-0.11205	4.14375	0.71946	7.64375	-0.00656	10.9038	-0.00152
0.28375	-0.09847	4.145	0.19082	7.645	-0.00656	10.905	-0.00491
0.285	-0.05093	4.14625	0.16586	7.64625	-0.00656	10.9062	0.01372
0.28625	-0.03735	4.1475	-0.14044	7.6475	-0.01333	10.9075	0.0442
0.2875	-0.03056	4.14875	-0.33783	7.64875	-0.00656	10.9087	0.04928
0.28875	-0.01019	4.15	-0.37186	7.65	-0.01333	10.91	0.0171
0.29	-0.0034	4.15125	-0.1654	7.65125	-0.00656	10.9113	0.000173109
0.29125	-0.01019	4.1525	-0.19943	7.6525	-0.00656	10.9125	0.000173109
0.2925	-0.03056	4.15375	-0.19716	7.65375	-0.00656	10.9138	-0.00999
0.29375	-0.05773	4.155	-0.13817	7.655	0.000216924	10.915	0.000173109
0.295	-0.07131	4.15625	0.22939	7.65625	0.000216924	10.9162	0.02726
0.29625	-0.0781	4.1575	-0.01565	7.6575	0.000216924	10.9175	0.02726
0.2975	-0.08489	4.15875	0.04107	7.65875	0.000216924	10.9187	-0.0066
0.29875	-0.0781	4.16	0.17493	7.66	-0.00656	10.92	-0.04385
0.3	-0.0781	4.16125	0.08191	7.66125	-0.00656	10.9213	-0.21655
0.30125	-0.06452	4.1625	0.09552	7.6625	-0.00656	10.9225	-0.49762
0.3025	-0.05773	4.16375	0.09099	7.66375	-0.01333	10.9238	-0.51794
0.30375	-0.06452	4.165	0.05468	7.665	-0.00656	10.925	-0.49085
0.305	-0.05773	4.16625	0.07057	7.66625	-0.00656	10.9262	-0.45699
0.30625	-0.05773	4.1675	0.05242	7.6675	-0.00656	10.9275	-0.68218
0.3075	-0.06452	4.16875	0.05015	7.66875	-0.00656	10.9288	-1.01235
0.30875	-0.06452	4.17	0.04561	7.67	0.000216924	10.93	-1.20199
0.31	-0.07131	4.17125	0.05242	7.67125	0.000216924	10.9313	-0.6517
0.31125	-0.07131	4.1725	0.08191	7.6725	0.01376	10.9325	-0.33338
0.3125	-0.0781	4.17375	0.07964	7.67375	0.08826	10.9337	-0.26058
0.31375	-0.0781	4.175	0.07284	7.675	0.84681	10.935	-0.18777
0.315	-0.06452	4.17625	0.11594	7.67625	1.88981	10.9362	-0.1048
0.31625	-0.05773	4.1775	0.05242	7.6775	2.58063	10.9375	-0.04385
0.3175	-0.05093	4.17875	0.12956	7.67875	3.58299	10.9388	-0.02522
0.31875	-0.03735	4.18	0.09099	7.68	2.33004	10.94	0.01033
0.32	-0.04414	4.18125	0.07284	7.68125	0.90099	10.9413	0.02049
0.32125	-0.03735	4.1825	0.03653	7.6825	0.29144	10.9425	0.02218
0.3225	-0.02377	4.18375	0.02519	7.68375	0.16954	10.9437	0.02218
0.32375	-0.03735	4.185	0.02065	7.685	0.04763	10.945	0.03573
0.325	-0.05093	4.18625	0.01838	7.68625	0.15599	10.9462	0.03573
0.32625	-0.06452	4.1875	0.02065	7.6875	0.10181	10.9475	0.0171
0.3275	-0.0781	4.18875	0.04334	7.68875	0.02731	10.9488	0.00187
0.32875	-0.08489	4.19	0.07057	7.69	0.08826	10.95	-0.0066
0.33	-0.10526	4.19125	0.0683	7.69125	0.12213	10.9512	-0.00999
0.33125	-0.09847	4.1925	0.10006	7.6925	0.12213	10.9525	-0.0066
0.3325	-0.08489	4.19375	0.09099	7.69375	0.1289	10.9537	-0.00152
0.33375	-0.0781	4.195	0.10687	7.695	0.09504	10.955	-0.00491
0.335	-0.05773	4.19625	0.17493	7.69625	0.06794	10.9563	-0.00491
0.33625	-0.04414	4.1975	0.16132	7.6975	0.09504	10.9575	-0.01168
0.3375	-0.03735	4.19875	0.16813	7.69875	0.12213	10.9588	0.000173109
0.33875	-0.02377	4.2	0.19082	7.7	0.12213	10.96	0.02388
0.34	-0.03056	4.20125	0.07737	7.70125	0.09504	10.9612	0.02218
0.34125	-0.03056	4.2025	0.07737	7.7025	0.10181	10.9625	0.01033
0.3425	-0.04414	4.20375	0.22258	7.70375	0.14922	10.9637	0.00187
0.34375	-0.05773	4.205	-0.21758	7.705	0.16276	10.965	-0.00152
0.345	-0.07131	4.20625	-0.29926	7.70625	0.1289	10.9663	0.01372
0.34625	-0.08489	4.2075	-0.65093	7.7075	0.17631	10.9675	0.01033
0.3475	-0.08489	4.20875	-1.16597	7.70875	0.14922	10.9688	0.00525
0.34875	-0.08489	4.21	-2.24595	7.71	0.08826	10.97	-0.01168
0.35	-0.08489	4.21125	-2.91072	7.71125	0.10181	10.9712	0.02726
0.35125	-0.07131	4.2125	-3.93625	7.7125	0.1289	10.9725	0.02049
0.3525	-0.05093	4.21375	-2.67249	7.71375	0.11535	10.9738	-0.00491
0.35375	-0.04414	4.215	-1.08202	7.715	0.09504	10.975	-0.00829
0.355	-0.03735	4.21625	-0.16993	7.71625	0.06117	10.9763	0.00356
0.35625	-0.03735	4.2175	-2.53409	7.7175	0.04763	10.9775	0.000173109
0.3575	-0.04414	4.21875	-0.14724	7.71875	0.08149	10.9787	-0.01845
0.35875	-0.06452	4.22	-1.22042	7.72	0.08149	10.98	-0.01845
0.36	-0.11205	4.22125	-1.14555	7.72125	0.09504	10.9812	0.00525
0.36125	-0.11885	4.2225	-0.77118	7.7225	0.00699	10.9825	0.00356
0.3625	-0.17997	4.22375	-0.73715	7.72375	-0.12169	10.9838	-0.0066
0.36375	-0.4652	4.225	-0.43312	7.725	-0.23683	10.985	-0.00321
0.365	-0.67572	4.22625	-0.30833	7.72625	-0.20297	10.9863	0.0188
0.36625	-0.92699	4.2275	-0.16086	7.7275	-0.29101	10.9875	0.02218
0.3675	-2.25806	4.22875	-0.1064	7.72875	-0.59578	10.9887	0.00525
0.36875	0.13922	4.23	-0.13817	7.73	-0.72447	10.99	0.00187
0.37	0.16638	4.23125	-0.13363	7.73125	-1.46269	10.9913	0.00695
0.37125	0.09847	4.2325	-0.14724	7.7325	-2.03838	10.9925	0.00187
0.3725	-0.07131	4.23375	-0.1064	7.73375	-2.64792	10.9938	-0.00999
0.37375	-0.09847	4.235	-0.12682	7.735	-2.78338	10.995	-0.01337
0.375	-0.11205	4.23625	-0.16086	7.73625	-1.19856	10.9962	-0.01168
0.37625	-0.09847	4.2375	-0.17674	7.7375	-0.44001	10.9975	-0.00999
0.3775	-0.1528	4.23875	-0.14724	7.73875	-0.41969	10.9987	-0.01168
0.37875	-0.16638	4.24	-0.13363	7.74	-0.29778	11	-0.01676
0.38	-0.1528	4.24125	-0.08825	7.74125	-0.20297	11.0013	-0.01168
0.38125	-0.13243	4.2425	-0.00657	7.7425	-0.1691	11.0025	-0.00152
0.3825	-0.12564	4.24375	0.02746	7.74375	-0.13524	11.0038	0.00525
0.38375	-0.1528	4.245	0.02065	7.745	-0.08106	11.005	0.00525
0.385	-0.11205	4.24625	-0.07237	7.74625	-0.07428	11.0062	0.01033
0.38625	-0.08489	4.2475	-0.00204	7.7475	-0.06074	11.0075	0.01372
0.3875	-0.0781	4.24875	0.00477	7.74875	-0.08783	11.0087	0.01033
0.38875	-0.0781	4.25	-0.01338	7.75	-0.07428	11.01	0.00356
0.39	-0.08489	4.25125	-0.06103	7.75125	-0.03365	11.0113	-0.00321
0.39125	-0.07131	4.2525	-0.06103	7.7525	-0.03365	11.0125	-0.00491
0.3925	-0.09168	4.25375	-0.06783	7.75375	-0.04042	11.0137	-0.00491
0.39375	-0.12564	4.255	0.01611	7.755	-0.04042	11.015	-0.00829
0.395	-0.13922	4.25625	0.01611	7.75625	-0.04719	11.0162	-0.00491
0.39625	-0.14601	4.2575	0.05242	7.7575	-0.04042	11.0175	-0.00321
0.3975	-0.1528	4.25875	0.05922	7.75875	-0.03365	11.0188	-0.00321
0.39875	-0.11885	4.26	0.04788	7.76	-0.0201	11.02	-0.00321
0.4	-0.13922	4.26125	-0.00204	7.76125	-0.01333	11.0213	0.00187
0.40125	-0.13243	4.2625	-0.00431	7.7625	-0.02687	11.0225	0.01033
0.4025	-0.11885	4.26375	-0.02926	7.76375	-0.04042	11.0237	0.01033
0.40375	-0.11205	4.265	-0.06103	7.765	-0.03365	11.025	0.00525
0.405	-0.0781	4.26625	-0.05876	7.76625	-0.03365	11.0262	0.00187
0.40625	-0.0781	4.2675	-0.07918	7.7675	-0.02687	11.0275	-0.00321
0.4075	-0.09847	4.26875	-0.07918	7.76875	-0.02687	11.0288	-0.00321
0.40875	-0.12564	4.27	-0.07691	7.77	-0.02687	11.03	-0.00321
0.41	-0.14601	4.27125	-0.0701	7.77125	-0.0201	11.0312	-0.0066
0.41125	-0.14601	4.2725	-0.04741	7.7725	-0.00656	11.0325	-0.00491
0.4125	-0.1528	4.27375	-0.04288	7.77375	-0.00656	11.0337	-0.0066
0.41375	-0.17997	4.275	-0.03607	7.775	-0.00656	11.035	-0.00829
0.415	-0.18676	4.27625	0.00704	7.77625	-0.01333	11.0363	-0.00321
0.41625	-0.25467	4.2775	0.00477	7.7775	-0.01333	11.0375	-0.00321
0.4175	-0.37691	4.27875	0.00704	7.77875	-0.0201	11.0388	0.00187
0.41875	-0.37012	4.28	0.00704	7.78	-0.0201	11.04	-0.00152
0.42	-0.36333	4.28125	-0.01111	7.78125	-0.01333	11.0412	-0.00152
0.42125	-0.01698	4.2825	-0.01338	7.7825	-0.01333	11.0425	0.000173109
0.4225	0.1528	4.28375	-0.03607	7.78375	-0.0201	11.0437	0.000173109
0.42375	0.1528	4.285	-0.04968	7.785	-0.02687	11.045	-0.00491
0.425	0.41766	4.28625	-0.03834	7.78625	-0.02687	11.0463	-0.00491
0.42625	1.16468	4.2875	-0.02473	7.7875	-0.0201	11.0475	-0.00491
0.4275	1.51782	4.28875	-0.00204	7.78875	-0.01333	11.0488	-0.00152
0.42875	1.70798	4.29	0.02746	7.79	-0.00656	11.05	0.00187
0.43	1.44991	4.29125	0.032	7.79125	-0.00656	11.0512	-0.0066
0.43125	0.39049	4.2925	0.05468	7.7925	-0.00656	11.0525	0.00356
0.4325	0.22071	4.29375	0.04107	7.79375	-0.00656	11.0538	0.00695
0.43375	0.01019	4.295	0.04788	7.795	-0.00656	11.055	0.00864
0.435	0.03056	4.29625	0.01611	7.79625	-0.01333	11.0563	0.01541
0.43625	-0.0034	4.2975	-0.01338	7.7975	-0.01333	11.0575	0.0171
0.4375	0.04414	4.29875	-0.02699	7.79875	-0.01333	11.0587	0.01203
0.43875	-0.01019	4.3	-0.0338	7.8	-0.0201	11.06	-0.02015
0.44	0.00339	4.30125	-0.04515	7.80125	-0.01333	11.0612	-0.01337
0.44125	0.01698	4.3025	-0.04515	7.8025	-0.01333	11.0625	-0.01168
0.4425	0.05772	4.30375	-0.02926	7.80375	-0.01333	11.0638	-0.02861
0.44375	0.05772	4.305	-0.02246	7.805	-0.01333	11.065	0.06959
0.445	0.01019	4.30625	0.00477	7.80625	-0.01333	11.0663	0.000173109
0.44625	-0.01019	4.3075	0.00931	7.8075	-0.00656	11.0675	-0.06925
0.4475	-0.06452	4.30875	0.02292	7.80875	-0.00656	11.0687	-0.11666
0.44875	-0.0781	4.31	0.02519	7.81	-0.01333	11.07	-0.04385
0.45	-0.12564	4.31125	0.01385	7.81125	-0.00656	11.0712	0.40146
0.45125	-0.14601	4.3125	0.00931	7.8125	-0.00656	11.0725	1.49525
0.4525	-0.13922	4.31375	-0.01111	7.81375	-0.01333	11.0738	1.48002
0.45375	-0.1528	4.315	-0.03153	7.815	-0.01333	11.075	0.53353
0.455	-0.11205	4.31625	-0.0338	7.81625	-0.01333	11.0762	0.17796
0.45625	-0.05773	4.3175	-0.05422	7.8175	-0.01333	11.0775	0.10854
0.4575	-0.03056	4.31875	-0.04741	7.81875	-0.01333	11.0787	0.05774
0.45875	-0.06452	4.32	-0.03607	7.82	-0.01333	11.08	0.01203
0.46	-0.0781	4.32125	-0.02699	7.82125	-0.01333	11.0813	0.01033
0.46125	-0.05773	4.3225	-0.00204	7.8225	-0.00656	11.0825	0.00695
0.4625	-0.05773	4.32375	0.000231966	7.82375	-0.01333	11.0838	-0.02015
0.46375	-0.06452	4.325	0.02292	7.825	0.000216924	11.085	-0.03538
0.465	-0.05093	4.32625	0.0388	7.82625	-0.00656	11.0862	-0.02353
0.46625	-0.05773	4.3275	0.02519	7.8275	-0.00656	11.0875	-0.01845
0.4675	-0.04414	4.32875	0.02065	7.82875	-0.00656	11.0887	-0.01845
0.46875	-0.01019	4.33	0.00704	7.83	-0.00656	11.09	-0.0303
0.47	-0.01019	4.33125	-0.01338	7.83125	-0.00656	11.0913	-0.03708
0.47125	-0.04414	4.3325	-0.02246	7.8325	-0.00656	11.0925	-0.032
0.4725	-0.03056	4.33375	-0.0338	7.83375	-0.01333	11.0938	-0.03708
0.47375	-0.02377	4.335	-0.03153	7.835	-0.01333	11.095	-0.04216
0.475	-0.03735	4.33625	-0.01565	7.83625	-0.00656	11.0962	-0.032
0.47625	-0.06452	4.3375	0.00931	7.8375	-0.01333	11.0975	-0.0303
0.4775	-0.06452	4.33875	2.04221	7.83875	-0.00656	11.0988	-0.02522
0.47875	-0.08489	4.34	2.28498	7.84	-0.00656	11.1	-0.02184
0.48	-0.12564	4.34125	4.21352	7.84125	0.000216924	11.1013	-0.01337
0.48125	-0.13243	4.3425	6.05357	7.8425	-0.00656	11.1025	0.01203
0.4825	-0.10526	4.34375	3.3332	7.84375	-0.00656	11.1037	0.0442
0.48375	-0.10526	4.345	1.58844	7.845	-0.00656	11.105	0.05774
0.485	-0.08489	4.34625	0.34283	7.84625	-0.00656	11.1062	0.03234
0.48625	-0.05773	4.3475	0.19309	7.8475	-0.00656	11.1075	0.000173109
0.4875	-0.03735	4.34875	0.12729	7.84875	-0.00656	11.1088	-0.00829
0.48875	-0.02377	4.35	-0.28338	7.85	-0.00656	11.11	0.00695
0.49	-0.02377	4.35125	-0.35825	7.85125	-0.00656	11.1113	0.03742
0.49125	-0.01698	4.3525	-0.33329	7.8525	-0.00656	11.1125	0.03912
0.4925	-0.02377	4.35375	-0.12456	7.85375	-0.00656	11.1137	0.02557
0.49375	-0.04414	4.355	-0.20397	7.855	0.000216924	11.115	0.01203
0.495	-0.05773	4.35625	-0.12456	7.85625	0.000216924	11.1163	0.00695
0.49625	-0.0781	4.3575	0.1046	7.8575	0.000216924	11.1175	-0.00829
0.4975	-0.08489	4.35875	0.03653	7.85875	-0.00656	11.1188	0.000173109
0.49875	-0.06452	4.36	0.08872	7.86	-0.00656	11.12	0.02388
0.5	-0.06452	4.36125	0.05922	7.86125	-0.00656	11.1212	0.03912
0.50125	-0.06452	4.3625	0.17267	7.8625	-0.00656	11.1225	0.000173109
0.5025	-0.05093	4.36375	0.03653	7.86375	-0.01333	11.1237	-0.09295
0.50375	-0.04414	4.365	0.09326	7.865	-0.00656	11.125	-0.41296
0.505	-0.04414	4.36625	0.032	7.86625	-0.00656	11.1263	-0.50778
0.50625	-0.05773	4.3675	0.05242	7.8675	-0.00656	11.1275	-0.30799
0.5075	-0.06452	4.36875	0.06376	7.86875	-0.00656	11.1288	-0.3537
0.50875	-0.07131	4.37	0.06603	7.87	-0.00656	11.13	-0.55011
0.51	-0.08489	4.37125	0.06149	7.87125	0.000216924	11.1312	-0.80409
0.51125	-0.08489	4.3725	0.07284	7.8725	0.00699	11.1325	-1.08685
0.5125	-0.0781	4.37375	0.09326	7.87375	0.00699	11.1337	-1.03267
0.51375	-0.09168	4.375	0.08872	7.875	0.02731	11.135	-0.43667
0.515	-0.0781	4.37625	0.10233	7.87625	0.26435	11.1363	-0.28428
0.51625	-0.06452	4.3775	0.07964	7.8775	1.42249	11.1375	-0.20301
0.5175	-0.05093	4.37875	0.08645	7.87875	2.30972	11.1387	-0.14375
0.51875	-0.03056	4.38	0.12956	7.88	3.12922	11.14	-0.06586
0.52	-0.03056	4.38125	0.04334	7.88125	3.46786	11.1412	-0.02861
0.52125	-0.03056	4.3825	0.06149	7.8825	1.21931	11.1425	-0.02353
0.5225	-0.03056	4.38375	0.04561	7.88375	0.59622	11.1438	0.00356
0.52375	-0.03735	4.385	0.01611	7.885	0.21017	11.145	0.02049
0.525	-0.03735	4.38625	0.03653	7.88625	0.0544	11.1463	0.01033
0.52625	-0.05773	4.3875	0.02973	7.8875	0.13567	11.1475	0.01372
0.5275	-0.0781	4.38875	0.02746	7.88875	0.13567	11.1487	0.03573
0.52875	-0.08489	4.39	0.05695	7.89	0.04763	11.15	0.02726
0.53	-0.09168	4.39125	0.07057	7.89125	0.06117	11.1512	0.02049
0.53125	-0.09847	4.3925	0.09099	7.8925	0.12213	11.1525	0.01033
0.5325	-0.09168	4.39375	0.0751	7.89375	0.10858	11.1538	-0.00152
0.53375	-0.08489	4.395	0.08191	7.895	0.13567	11.155	-0.00491
0.535	-0.06452	4.39625	0.08418	7.89625	0.11535	11.1562	0.000173109
0.53625	-0.05093	4.3975	0.09779	7.8975	0.06117	11.1575	-0.00152
0.5375	-0.04414	4.39875	0.15678	7.89875	0.06794	11.1587	-0.0066
0.53875	-0.03056	4.4	0.1409	7.9	0.11535	11.16	-0.01337
0.54	-0.03735	4.40125	0.19309	7.90125	0.1289	11.1613	-0.01676
0.54125	-0.03056	4.4025	0.15905	7.9025	0.10858	11.1625	0.00187
0.5425	-0.03735	4.40375	0.09326	7.90375	0.08826	11.1638	0.01541
0.54375	-0.05773	4.405	0.12502	7.905	0.16954	11.165	0.01372
0.545	-0.06452	4.40625	-0.00204	7.90625	0.16276	11.1662	0.00864
0.54625	-0.07131	4.4075	-0.03834	7.9075	0.15599	11.1675	0.00187
0.5475	-0.08489	4.40875	-0.46942	7.90875	0.14922	11.1687	0.00525
0.54875	-0.0781	4.41	-0.59421	7.91	0.1289	11.17	0.0171
0.55	-0.0781	4.41125	-1.50629	7.91125	0.08826	11.1713	0.0171
0.55125	-0.06452	4.4125	-2.20284	7.9125	0.10858	11.1725	-0.01168
0.5525	-0.05773	4.41375	-3.56869	7.91375	0.12213	11.1738	0.04081
0.55375	-0.05093	4.415	-3.91356	7.915	0.12213	11.175	0.02557
0.555	-0.03735	4.41625	-2.17788	7.91625	0.08826	11.1762	0.01203
0.55625	-0.03735	4.4175	-0.65547	7.9175	0.04763	11.1775	-0.01507
0.5575	-0.05093	4.41875	-0.19035	7.91875	0.06117	11.1788	-0.01337
0.55875	-0.05093	4.42	-2.47056	7.92	0.07472	11.18	0.00187
0.56	-0.07131	4.42125	-0.4127	7.92125	0.10858	11.1813	-0.01168
0.56125	-0.10526	4.4225	-1.28621	7.9225	0.10858	11.1825	-0.02184
0.5625	-0.13243	4.42375	-0.85967	7.92375	0.03408	11.1837	-0.00829
0.56375	-0.13243	4.425	-0.85286	7.925	-0.01333	11.185	0.01203
0.565	-0.24109	4.42625	-0.60329	7.92625	-0.13524	11.1862	0.00525
0.56625	-0.57385	4.4275	-0.4059	7.9275	-0.17587	11.1875	-0.00152
0.5675	-0.65535	4.42875	-0.26523	7.92875	-0.23006	11.1888	0.00525
0.56875	-1.52462	4.43	-0.16086	7.93	-0.35874	11.19	0.02557
0.57	-1.49066	4.43125	-0.13817	7.93125	-0.6906	11.1913	0.0188
0.57125	0.309	4.4325	-0.21758	7.9325	-0.94797	11.1925	-0.00152
0.5725	0.18676	4.43375	-0.15178	7.93375	-1.63201	11.1937	-0.00321
0.57375	-0.01698	4.435	-0.16313	7.935	-2.34315	11.195	0.00356
0.575	-0.07131	4.43625	-0.10414	7.93625	-2.88497	11.1962	-0.0066
0.57625	-0.12564	4.4375	-0.13817	7.9375	-2.1806	11.1975	-0.02015
0.5775	-0.1528	4.43875	-0.1654	7.93875	-0.8396	11.1988	-0.01676
0.57875	-0.11885	4.44	-0.14498	7.94	-0.39937	11.2	-0.00829
0.58	-0.16638	4.44125	-0.11775	7.94125	-0.38583	11.2012	-0.0066
0.58125	-0.17318	4.4425	-0.12682	7.9425	-0.26392	11.2025	-0.00829
0.5825	-0.12564	4.44375	-0.06557	7.94375	-0.1691	11.2037	-0.00999
0.58375	-0.11885	4.445	-0.01111	7.945	-0.15556	11.205	-0.00321
0.585	-0.11205	4.44625	0.01838	7.94625	-0.12169	11.2063	0.01541
0.58625	-0.12564	4.4475	-0.02246	7.9475	-0.07428	11.2075	0.00525
0.5875	-0.09168	4.44875	-0.05195	7.94875	-0.06751	11.2088	0.00356
0.58875	-0.06452	4.45	-0.00884	7.95	-0.0946	11.21	0.00695
0.59	-0.0781	4.45125	0.032	7.95125	-0.07428	11.2112	0.01033
0.59125	-0.09168	4.4525	-0.0338	7.9525	-0.04042	11.2125	0.00356
0.5925	-0.09847	4.45375	-0.08145	7.95375	-0.03365	11.2137	-0.00491
0.59375	-0.09847	4.455	-0.04741	7.955	-0.0201	11.215	-0.0066
0.595	-0.11885	4.45625	-0.02926	7.95625	-0.03365	11.2163	-0.00491
0.59625	-0.13922	4.4575	-0.00431	7.9575	-0.04042	11.2175	-0.00321
0.5975	-0.1528	4.45875	0.05468	7.95875	-0.04042	11.2188	-0.00152
0.59875	-0.14601	4.46	0.0683	7.96	-0.03365	11.22	0.00187
0.6	-0.11885	4.46125	0.05242	7.96125	-0.02687	11.2212	0.00356
0.60125	-0.11885	4.4625	0.02065	7.9625	-0.01333	11.2225	0.00525
0.6025	-0.11205	4.46375	-0.02019	7.96375	-0.0201	11.2238	0.000173109
0.60375	-0.11205	4.465	-0.04061	7.965	-0.03365	11.225	0.00525
0.605	-0.09847	4.46625	-0.05422	7.96625	-0.04042	11.2263	0.01033
0.60625	-0.08489	4.4675	-0.09279	7.9675	-0.03365	11.2275	0.00525
0.6075	-0.08489	4.46875	-0.07237	7.96875	-0.02687	11.2287	-0.00321
0.60875	-0.09168	4.47	-0.0633	7.97	-0.0201	11.23	-0.0066
0.61	-0.13243	4.47125	-0.06783	7.97125	-0.0201	11.2312	-0.00829
0.61125	-0.1528	4.4725	-0.04968	7.9725	-0.01333	11.2325	-0.00829
0.6125	-0.15959	4.47375	-0.0338	7.97375	-0.01333	11.2338	-0.00321
0.61375	-0.15959	4.475	-0.0338	7.975	0.000216924	11.235	-0.00152
0.615	-0.15959	4.47625	-0.00657	7.97625	-0.00656	11.2363	-0.00152
0.61625	-0.16638	4.4775	-0.00884	7.9775	-0.01333	11.2375	0.000173109
0.6175	-0.17997	4.47875	-0.00657	7.97875	-0.0201	11.2387	-0.00152
0.61875	-0.26146	4.48	-0.01111	7.98	-0.0201	11.24	-0.00321
0.62	-0.37012	4.48125	-0.02926	7.98125	-0.0201	11.2413	-0.00321
0.62125	-0.36333	4.4825	-0.03834	7.9825	-0.0201	11.2425	0.000173109
0.6225	-0.27504	4.48375	-0.02699	7.98375	-0.01333	11.2438	-0.00491
0.62375	0.11205	4.485	-0.03153	7.985	-0.01333	11.245	-0.00829
0.625	0.10526	4.48625	-0.02699	7.98625	-0.0201	11.2462	-0.0066
0.62625	0.19355	4.4875	-0.0338	7.9875	-0.02687	11.2475	-0.00829
0.6275	0.49236	4.48875	-0.01565	7.98875	-0.01333	11.2487	-0.0066
0.62875	1.36163	4.49	0.01611	7.99	-0.00656	11.25	-0.00491
0.63	1.49745	4.49125	0.02292	7.99125	-0.00656	11.2513	0.000173109
0.63125	1.92529	4.4925	0.04788	7.9925	-0.00656	11.2525	0.00187
0.6325	0.98811	4.49375	0.04334	7.99375	-0.00656	11.2538	0.00695
0.63375	0.25467	4.495	0.03653	7.995	-0.00656	11.255	0.00695
0.635	0.17317	4.49625	0.02519	7.99625	-0.01333	11.2562	0.01033
0.63625	0.03056	4.4975	-0.00204	7.9975	-0.01333	11.2575	0.00864
0.6375	0.06452	4.49875	-0.02246	7.99875	-0.01333	11.2587	0.01033
0.63875	0.03056	4.5	-0.02926	8	-0.01333	11.26	0.000173109
0.64	0.05093	4.50125	-0.04741	8.00125	-0.01333	11.2613	0.02557
0.64125	-0.02377	4.5025	0.01385	8.0025	-0.01333	11.2625	-0.00829
0.6425	0.00339	4.50375	-0.02926	8.00375	-0.0201	11.2637	-0.01676
0.64375	0.01019	4.505	-0.01792	8.005	-0.00656	11.265	-0.01168
0.645	0.05093	4.50625	0.00477	8.00625	-0.0201	11.2662	-0.02015
0.64625	0.03056	4.5075	0.00931	8.0075	0.00699	11.2675	0.07806
0.6475	-0.0034	4.50875	0.02065	8.00875	-0.00656	11.2688	-0.00999
0.64875	-0.01698	4.51	0.02519	8.01	-0.00656	11.27	-0.04385
0.65	-0.05773	4.51125	0.01158	8.01125	-0.00656	11.2713	-0.0811
0.65125	-0.07131	4.5125	0.00931	8.0125	-0.00656	11.2725	-0.11327
0.6525	-0.11885	4.51375	-0.00657	8.01375	-0.01333	11.2737	0.18812
0.65375	-0.12564	4.515	-0.03153	8.015	-0.01333	11.275	1.03979
0.655	-0.13243	4.51625	-0.0701	8.01625	-0.01333	11.2762	1.72383
0.65625	-0.13922	4.5175	-0.05195	8.0175	-0.01333	11.2775	0.82814
0.6575	-0.10526	4.51875	-0.04741	8.01875	-0.00656	11.2788	0.21351
0.65875	-0.05093	4.52	-0.04061	8.02	-0.00656	11.28	0.12208
0.66	-0.05773	4.52125	-0.0338	8.02125	-0.00656	11.2812	0.07129
0.66125	-0.09847	4.5225	-0.00884	8.0225	-0.00656	11.2825	0.03065
0.6625	-0.08489	4.52375	0.00704	8.02375	-0.00656	11.2837	0.00864
0.66375	-0.07131	4.525	0.01385	8.025	-0.00656	11.285	0.00695
0.665	-0.06452	4.52625	0.03426	8.02625	-0.00656	11.2863	-0.00491
0.66625	-0.04414	4.5275	0.02292	8.0275	-0.00656	11.2875	-0.02692
0.6675	-0.03735	4.52875	0.02065	8.02875	-0.00656	11.2888	-0.02692
0.66875	-0.03735	4.53	0.00704	8.03	-0.01333	11.29	-0.01676
0.67	-0.01698	4.53125	-0.02019	8.03125	-0.00656	11.2912	-0.01676
0.67125	0.01019	4.5325	-0.02473	8.0325	-0.00656	11.2925	-0.02692
0.6725	-0.01019	4.53375	-0.04741	8.03375	-0.00656	11.2937	-0.03877
0.67375	-0.05093	4.535	-0.04061	8.035	-0.00656	11.295	-0.03877
0.675	-0.03735	4.53625	-0.02473	8.03625	-0.00656	11.2963	-0.03708
0.67625	-0.03735	4.5375	-0.01565	8.0375	-0.00656	11.2975	-0.04893
0.6775	-0.07131	4.53875	0.01158	8.03875	0.000216924	11.2988	-0.03538
0.67875	-0.08489	4.54	0.20897	8.04	0.000216924	11.3	-0.02692
0.68	-0.08489	4.54125	3.70756	8.04125	0.000216924	11.3012	-0.01507
0.68125	-0.10526	4.5425	1.39785	8.0425	0.00699	11.3025	-0.0303
0.6825	-0.11885	4.54375	5.84029	8.04375	-0.01333	11.3038	0.0188
0.68375	-0.11205	4.545	5.52265	8.045	-0.00656	11.305	0.02388
0.685	-0.09168	4.54625	2.28044	8.04625	-0.01333	11.3063	0.05435
0.68625	-0.0781	4.5475	1.11425	8.0475	-0.01333	11.3075	0.0442
0.6875	-0.07131	4.54875	0.03653	8.04875	-0.01333	11.3087	0.0171
0.68875	-0.03056	4.55	0.21124	8.05	-0.01333	11.31	-0.0066
0.69	-0.03056	4.55125	-0.10867	8.05125	-0.00656	11.3112	-0.01168
0.69125	-0.03735	4.5525	-0.3106	8.0525	-0.00656	11.3125	0.02049
0.6925	-0.03735	4.55375	-0.38321	8.05375	-0.00656	11.3138	0.04081
0.69375	-0.05093	4.555	-0.26069	8.055	0.000216924	11.315	0.03742
0.695	-0.05093	4.55625	-0.14498	8.05625	-0.01333	11.3163	0.01203
0.69625	-0.05773	4.5575	-0.1359	8.0575	0.000216924	11.3175	-0.00152
0.6975	-0.0781	4.55875	-0.0701	8.05875	0.000216924	11.3187	-0.00152
0.69875	-0.0781	4.56	0.3088	8.06	0.000216924	11.32	-0.00321
0.7	-0.06452	4.56125	-0.07237	8.06125	-0.00656	11.3212	0.01033
0.70125	-0.04414	4.5625	0.06603	8.0625	-0.00656	11.3225	0.0442
0.7025	-0.03735	4.56375	0.13183	8.06375	-0.01333	11.3238	0.04081
0.70375	-0.04414	4.565	0.06149	8.065	-0.00656	11.325	-0.00321
0.705	-0.02377	4.56625	0.03426	8.06625	-0.01333	11.3262	-0.04046
0.70625	-0.04414	4.5675	0.05015	8.0675	-0.00656	11.3275	-0.19793
0.7075	-0.06452	4.56875	0.0388	8.06875	-0.00656	11.3287	-0.51963
0.70875	-0.08489	4.57	0.05922	8.07	-0.00656	11.33	-0.31984
0.71	-0.09168	4.57125	0.08418	8.07125	0.000216924	11.3313	-0.16237
0.71125	-0.10526	4.5725	0.09326	8.0725	0.000216924	11.3325	-0.44513
0.7125	-0.09847	4.57375	0.08645	8.07375	0.00699	11.3338	-0.71774
0.71375	-0.10526	4.575	0.08872	8.075	0.00699	11.335	-1.01235
0.715	-0.08489	4.57625	0.10687	8.07625	0.02054	11.3362	-1.19691
0.71625	-0.0781	4.5775	0.10233	8.0775	0.24404	11.3375	-0.59244
0.7175	-0.06452	4.57875	0.06603	8.07875	1.3209	11.3387	-0.31137
0.71875	-0.03735	4.58	0.07057	8.08	2.24199	11.34	-0.20809
0.72	-0.03056	4.58125	0.08645	8.08125	3.12922	11.3413	-0.16745
0.72125	-0.02377	4.5825	0.06603	8.0825	3.44754	11.3425	-0.09634
0.7225	-0.01698	4.58375	0.03653	8.08375	1.33445	11.3438	-0.04893
0.72375	-0.03735	4.585	0.05242	8.085	0.59622	11.345	-0.032
0.725	-0.04414	4.58625	0.0388	8.08625	0.24404	11.3462	-0.00491
0.72625	-0.05093	4.5875	0.03653	8.0875	0.04763	11.3475	0.01541
0.7275	-0.07131	4.58875	0.04788	8.08875	0.14244	11.3488	0.02218
0.72875	-0.0781	4.59	0.07057	8.09	0.14922	11.35	0.02218
0.73	-0.09168	4.59125	0.05695	8.09125	0.04085	11.3513	0.03404
0.73125	-0.09168	4.5925	0.0751	8.0925	0.04085	11.3525	0.03573
0.7325	-0.08489	4.59375	0.08872	8.09375	0.10858	11.3537	0.02726
0.73375	-0.08489	4.595	0.07057	8.095	0.10181	11.355	0.01033
0.735	-0.07131	4.59625	0.07284	8.09625	0.1289	11.3562	0.000173109
0.73625	-0.05773	4.5975	0.05695	8.0975	0.10858	11.3575	-0.01507
0.7375	-0.05093	4.59875	0.05468	8.09875	0.0544	11.3588	-0.00999
0.73875	-0.03735	4.6	0.11368	8.1	0.06117	11.36	-0.0066
0.74	-0.03735	4.60125	0.12729	8.10125	0.12213	11.3613	-0.00999
0.74125	-0.03735	4.6025	0.15451	8.1025	0.12213	11.3625	-0.00999
0.7425	-0.05093	4.60375	0.23393	8.10375	0.11535	11.3637	-0.01507
0.74375	-0.06452	4.605	0.10914	8.105	0.10181	11.365	-0.01337
0.745	-0.06452	4.60625	0.16132	8.10625	0.13567	11.3663	0.01372
0.74625	-0.07131	4.6075	0.2793	8.1075	0.16954	11.3675	0.0171
0.7475	-0.0781	4.60875	-0.21077	8.10875	0.13567	11.3688	0.01541
0.74875	-0.07131	4.61	-0.13363	8.11	0.15599	11.37	0.00864
0.75	-0.07131	4.61125	-0.48757	8.11125	0.14922	11.3712	0.00356
0.75125	-0.06452	4.6125	-1.04798	8.1125	0.09504	11.3725	0.0171
0.7525	-0.04414	4.61375	-2.09393	8.11375	0.08826	11.3737	0.01541
0.75375	-0.04414	4.615	-2.54997	8.115	0.12213	11.375	0.00864
0.755	-0.04414	4.61625	-3.9544	8.11625	0.12213	11.3763	0.01203
0.75625	-0.03056	4.6175	-3.24198	8.1175	0.10181	11.3775	0.0188
0.7575	-0.04414	4.61875	-1.5131	8.11875	0.06794	11.3788	0.01203
0.75875	-0.05093	4.62	-0.11548	8.12	0.04763	11.38	-0.00999
0.76	-0.07131	4.62125	-2.77232	8.12125	0.07472	11.3812	-0.01507
0.76125	-0.0781	4.6225	0.13183	8.1225	0.10858	11.3825	-0.00829
0.7625	-0.08489	4.62375	-0.91412	8.12375	0.09504	11.3837	0.000173109
0.76375	-0.10526	4.625	-1.25218	8.125	0.03408	11.385	-0.01337
0.765	-0.12564	4.62625	-0.72127	8.12625	-0.02687	11.3863	-0.00999
0.76625	-0.11885	4.6275	-0.85513	8.1275	-0.15556	11.3875	0.01033
0.7675	-0.1528	4.62875	-0.53295	8.12875	-0.1691	11.3887	0.01203
0.76875	-0.37691	4.63	-0.38094	8.13	-0.22328	11.39	0.000173109
0.77	-0.62818	4.63125	-0.25161	8.13125	-0.48065	11.3912	0.000173109
0.77125	-0.73005	4.6325	-0.18808	8.1325	-0.67028	11.3925	0.01372
0.7725	-2.35993	4.63375	-0.2085	8.13375	-1.03601	11.3938	0.0188
0.77375	0.04414	4.635	-0.18582	8.135	-1.76747	11.395	-0.00152
0.775	0.16638	4.63625	-0.16993	8.13625	-2.35669	11.3963	-0.0066
0.77625	0.11205	4.6375	-0.12909	8.1375	-2.83079	11.3975	0.000173109
0.7775	-0.11205	4.63875	-0.08825	8.13875	-1.97065	11.3987	-0.00152
0.77875	-0.12564	4.64	-0.11548	8.14	-0.72447	11.4	-0.01168
0.78	-0.15959	4.64125	-0.14724	8.14125	-0.3926	11.4012	-0.01168
0.78125	-0.13922	4.6425	-0.14498	8.1425	-0.38583	11.4025	-0.00491
0.7825	-0.1528	4.64375	-0.11775	8.14375	-0.2436	11.4038	-0.00152
0.78375	-0.1528	4.645	-0.11094	8.145	-0.18942	11.405	-0.00321
0.785	-0.12564	4.64625	-0.04968	8.14625	-0.14201	11.4062	-0.00491
0.78625	-0.09168	4.6475	-0.02019	8.1475	-0.10815	11.4075	-0.00491
0.7875	-0.09168	4.64875	-0.01792	8.14875	-0.08783	11.4087	0.00356
0.78875	-0.09847	4.65	-0.06103	8.15	-0.07428	11.41	0.00525
0.79	-0.09847	4.65125	-0.05649	8.15125	-0.0946	11.4113	-0.00152
0.79125	-0.0781	4.6525	0.000231966	8.1525	-0.07428	11.4125	0.00187
0.7925	-0.08489	4.65375	-0.00204	8.15375	-0.04042	11.4138	0.00525
0.79375	-0.11205	4.655	-0.01338	8.155	-0.02687	11.415	0.00356
0.795	-0.11885	4.65625	-0.05649	8.15625	-0.0201	11.4162	-0.00152
0.79625	-0.11885	4.6575	-0.02246	8.1575	-0.03365	11.4175	-0.00321
0.7975	-0.12564	4.65875	-0.00204	8.15875	-0.04042	11.4187	-0.00152
0.79875	-0.13922	4.66	0.03426	8.16	-0.04719	11.42	0.000173109
0.8	-0.13922	4.66125	0.06603	8.16125	-0.03365	11.4213	0.00187
0.80125	-0.12564	4.6625	0.05922	8.1625	-0.02687	11.4225	0.00525
0.8025	-0.11205	4.66375	0.0388	8.16375	-0.01333	11.4238	0.00525
0.80375	-0.08489	4.665	-0.03607	8.165	-0.02687	11.425	0.00187
0.805	-0.09168	4.66625	-0.04061	8.16625	-0.04042	11.4262	-0.00152
0.80625	-0.10526	4.6675	-0.05876	8.1675	-0.04042	11.4275	-0.00321
0.8075	-0.11205	4.66875	-0.06783	8.16875	-0.02687	11.4288	0.00187
0.80875	-0.11205	4.67	-0.06557	8.17	-0.02687	11.43	0.00356
0.81	-0.11205	4.67125	0.01385	8.17125	-0.0201	11.4313	-0.00491
0.81125	-0.11885	4.6725	-0.04515	8.1725	-0.0201	11.4325	-0.00491
0.8125	-0.13922	4.67375	-0.0338	8.17375	-0.01333	11.4337	-0.0066
0.81375	-0.16638	4.675	-0.0338	8.175	-0.00656	11.435	-0.00321
0.815	-0.16638	4.67625	-0.01792	8.17625	0.000216924	11.4362	0.000173109
0.81625	-0.1528	4.6775	-0.03153	8.1775	-0.00656	11.4375	0.00187
0.8175	-0.13243	4.67875	-0.02246	8.17875	-0.00656	11.4388	0.00187
0.81875	-0.13243	4.68	-0.02473	8.18	-0.02687	11.44	0.00187
0.82	-0.13922	4.68125	-0.04061	8.18125	-0.0201	11.4413	-0.00152
0.82125	-0.18676	4.6825	-0.03834	8.1825	-0.02687	11.4425	-0.00491
0.8225	-0.32937	4.68375	-0.04061	8.18375	-0.0201	11.4437	-0.0066
0.82375	-0.35654	4.685	-0.03834	8.185	-0.00656	11.445	-0.00829
0.825	-0.39049	4.68625	-0.02019	8.18625	-0.01333	11.4462	-0.00829
0.82625	-0.08489	4.6875	-0.02019	8.1875	-0.01333	11.4475	-0.00999
0.8275	0.13922	4.68875	-0.04288	8.18875	-0.01333	11.4488	-0.00999
0.82875	0.0781	4.69	0.0025	8.19	-0.01333	11.45	-0.00491
0.83	0.309	4.69125	0.01385	8.19125	-0.00656	11.4512	-0.00321
0.83125	0.96095	4.6925	0.0388	8.1925	-0.01333	11.4525	0.000173109
0.8325	1.53141	4.69375	0.04107	8.19375	-0.00656	11.4537	0.00356
0.83375	1.52461	4.695	0.03426	8.195	-0.00656	11.455	0.00525
0.835	1.66723	4.69625	0.032	8.19625	-0.00656	11.4563	0.00864
0.83625	0.52631	4.6975	0.00931	8.1975	-0.00656	11.4575	0.00864
0.8375	0.28862	4.69875	-0.01338	8.19875	-0.01333	11.4588	0.00695
0.83875	0.10526	4.7	-0.01792	8.2	-0.0201	11.46	0.00864
0.84	0.06452	4.70125	-0.04515	8.20125	-0.01333	11.4612	0.00525
0.84125	0.02377	4.7025	-0.03153	8.2025	-0.01333	11.4625	0.00695
0.8425	0.04414	4.70375	-0.02699	8.20375	-0.01333	11.4637	0.000173109
0.84375	-0.03056	4.705	-0.01565	8.205	-0.00656	11.465	-0.01507
0.845	-0.04414	4.70625	0.00931	8.20625	-0.00656	11.4663	-0.01507
0.84625	-0.02377	4.7075	0.01385	8.2075	-0.00656	11.4675	-0.01168
0.8475	0.03735	4.70875	0.02292	8.20875	-0.00656	11.4688	-0.02861
0.84875	0.03735	4.71	0.02746	8.21	-0.00656	11.47	0.05774
0.85	0.01698	4.71125	0.01158	8.21125	-0.01333	11.4712	-0.02692
0.85125	0.02377	4.7125	0.00477	8.2125	-0.00656	11.4725	-0.04554
0.8525	-0.01698	4.71375	-0.00204	8.21375	-0.01333	11.4738	-0.12343
0.85375	-0.03056	4.715	-0.02699	8.215	-0.01333	11.475	-0.0557
0.855	-0.0781	4.71625	-0.04288	8.21625	-0.01333	11.4763	0.40315
0.85625	-0.12564	4.7175	-0.04741	8.2175	-0.01333	11.4775	1.50372
0.8575	-0.13243	4.71875	-0.04515	8.21875	-0.01333	11.4787	1.45462
0.85875	-0.15959	4.72	-0.03834	8.22	-0.01333	11.48	0.50305
0.86	-0.15959	4.72125	-0.0338	8.22125	-0.00656	11.4812	0.15764
0.86125	-0.11205	4.7225	-0.01338	8.2225	-0.00656	11.4825	0.09838
0.8625	-0.07131	4.72375	0.0025	8.22375	-0.00656	11.4838	0.05774
0.86375	-0.11205	4.725	0.0025	8.225	-0.00656	11.485	0.0188
0.865	-0.10526	4.72625	0.032	8.22625	-0.00656	11.4863	0.00864
0.86625	-0.06452	4.7275	0.02292	8.2275	-0.00656	11.4875	0.01203
0.8675	-0.05093	4.72875	0.01838	8.22875	-0.00656	11.4887	-0.00999
0.86875	-0.03056	4.73	0.00704	8.23	-0.01333	11.49	-0.02861
0.87	-0.0034	4.73125	-0.01338	8.23125	-0.00656	11.4913	-0.02353
0.87125	-0.01698	4.7325	-0.02019	8.2325	-0.01333	11.4925	-0.01676
0.8725	-0.01019	4.73375	-0.03153	8.23375	-0.01333	11.4938	-0.02015
0.87375	0.00339	4.735	-0.04288	8.235	-0.00656	11.495	-0.03708
0.875	-0.0034	4.73625	-0.0338	8.23625	-0.00656	11.4962	-0.04554
0.87625	-0.05773	4.7375	-0.02019	8.2375	-0.00656	11.4975	-0.04554
0.8775	-0.07131	4.73875	-0.00204	8.23875	0.000216924	11.4987	-0.04385
0.87875	-0.06452	4.74	0.032	8.24	0.000216924	11.5	-0.04554
0.88	-0.0781	4.74125	0.05242	8.24125	0.000216924	11.5013	-0.02861
0.88125	-0.09847	4.7425	2.05809	8.2425	-0.00656	11.5025	-0.02353
0.8825	-0.0781	4.74375	2.32355	8.24375	-0.00656	11.5038	-0.02353
0.88375	-0.0781	4.745	3.66672	8.245	-0.00656	11.505	-0.00152
0.885	-0.09168	4.74625	6.44154	8.24625	0.000216924	11.5062	0.02726
0.88625	-0.09168	4.7475	3.66899	8.2475	-0.01333	11.5075	0.03912
0.8875	-0.07131	4.74875	1.58844	8.24875	-0.01333	11.5087	0.05266
0.88875	-0.07131	4.75	0.3451	8.25	-0.01333	11.51	0.03065
0.89	-0.07131	4.75125	0.15225	8.25125	-0.01333	11.5113	0.000173109
0.89125	-0.05773	4.7525	0.10006	8.2525	-0.01333	11.5125	-0.01168
0.8925	-0.04414	4.75375	-0.28791	8.25375	-0.00656	11.5137	-0.00321
0.89375	-0.06452	4.755	-0.32195	8.255	0.000216924	11.515	0.02726
0.895	-0.07131	4.75625	-0.3401	8.25625	-0.00656	11.5162	0.04589
0.89625	-0.06452	4.7575	-0.07918	8.2575	-0.00656	11.5175	0.02726
0.8975	-0.07131	4.75875	-0.10187	8.25875	-0.00656	11.5188	0.00356
0.89875	-0.05773	4.76	-0.02246	8.26	-0.00656	11.52	0.00356
0.9	-0.05093	4.76125	-0.07464	8.26125	-0.00656	11.5213	-0.00152
0.90125	-0.05773	4.7625	0.14998	8.2625	-0.00656	11.5225	0.00187
0.9025	-0.03735	4.76375	0.02065	8.26375	-0.01333	11.5237	0.03065
0.90375	-0.02377	4.765	0.00704	8.265	-0.01333	11.525	0.04589
0.905	-0.01698	4.76625	0.14998	8.26625	-0.01333	11.5262	0.0188
0.90625	-0.02377	4.7675	-0.00657	8.2675	-0.0201	11.5275	-0.02522
0.9075	-0.04414	4.76875	0.07284	8.26875	-0.01333	11.5288	-0.07433
0.90875	-0.04414	4.77	0.03426	8.27	-0.00656	11.53	-0.33677
0.91	-0.0781	4.77125	0.05922	8.27125	-0.00656	11.5312	-0.56874
0.91125	-0.10526	4.7725	0.09552	8.2725	0.000216924	11.5325	-0.19285
0.9125	-0.11205	4.77375	0.11821	8.27375	0.000216924	11.5337	-0.27074
0.91375	-0.12564	4.775	0.09326	8.275	0.00699	11.535	-0.61615
0.915	-0.11885	4.77625	0.11141	8.27625	0.000216924	11.5363	-0.79054
0.91625	-0.09847	4.7775	0.09779	8.2775	0.00699	11.5375	-1.03606
0.9175	-0.0781	4.77875	0.08645	8.27875	0.06794	11.5388	-0.97679
0.91875	-0.05093	4.78	0.07737	8.28	0.7249	11.54	-0.43836
0.92	-0.03735	4.78125	0.032	8.28125	1.87626	11.5412	-0.26058
0.92125	-0.02377	4.7825	0.05242	8.2825	2.5874	11.5425	-0.18946
0.9225	-0.01019	4.78375	0.05695	8.28375	3.58977	11.5437	-0.1302
0.92375	-0.02377	4.785	0.05015	8.285	2.39099	11.545	-0.07433
0.925	-0.03056	4.78625	0.05015	8.28625	0.86713	11.5463	-0.05062
0.92625	-0.04414	4.7875	0.06149	8.2875	0.28467	11.5475	-0.02184
0.9275	-0.07131	4.78875	0.04561	8.28875	0.16276	11.5488	0.00356
0.92875	-0.0781	4.79	0.08191	8.29	0.04763	11.55	0.02049
0.93	-0.0781	4.79125	0.0683	8.29125	0.17631	11.5512	0.00864
0.93125	-0.08489	4.7925	0.08191	8.2925	0.08826	11.5525	0.03573
0.9325	-0.08489	4.79375	0.07057	8.29375	0.01376	11.5538	0.04081
0.93375	-0.0781	4.795	0.07284	8.295	0.08149	11.555	0.03404
0.935	-0.06452	4.79625	0.07284	8.29625	0.10181	11.5563	0.02557
0.93625	-0.05773	4.7975	0.04788	8.2975	0.10181	11.5575	0.01372
0.9375	-0.05773	4.79875	0.04334	8.29875	0.12213	11.5587	-0.00321
0.93875	-0.04414	4.8	0.04561	8.3	0.08826	11.56	-0.01676
0.94	-0.05093	4.80125	0.05922	8.30125	0.04085	11.5612	-0.01168
0.94125	-0.05093	4.8025	0.1341	8.3025	0.10181	11.5625	-0.0066
0.9425	-0.05093	4.80375	0.15225	8.30375	0.1289	11.5638	-0.01507
0.94375	-0.06452	4.805	0.21351	8.305	0.12213	11.565	-0.01337
0.945	-0.07131	4.80625	0.23166	8.30625	0.10181	11.5663	-0.01507
0.94625	-0.0781	4.8075	0.13636	8.3075	0.11535	11.5675	0.000173109
0.9475	-0.08489	4.80875	0.16132	8.30875	0.16276	11.5687	0.02049
0.94875	-0.07131	4.81	0.09326	8.31	0.14244	11.57	0.02218
0.95	-0.06452	4.81125	-0.07237	8.31125	0.13567	11.5712	0.0188
0.95125	-0.05093	4.8125	-0.36052	8.3125	0.16276	11.5725	0.01203
0.9525	-0.03735	4.81375	-0.78933	8.31375	0.1289	11.5738	0.01033
0.95375	-0.03735	4.815	-1.61974	8.315	0.08149	11.575	0.01372
0.955	-0.03056	4.81625	-2.14385	8.31625	0.09504	11.5762	0.01541
0.95625	-0.03056	4.8175	-3.19433	8.3175	0.12213	11.5775	0.00525
0.9575	-0.05093	4.81875	-4.03154	8.31875	0.11535	11.5787	0.01033
0.95875	-0.05093	4.82	-2.33897	8.32	0.09504	11.58	0.01033
0.96	-0.06452	4.82125	-0.54656	8.32125	0.06117	11.5813	-0.00152
0.96125	-0.0781	4.8225	-0.02473	8.3225	0.06117	11.5825	-0.01507
0.9625	-0.08489	4.82375	-2.56586	8.32375	0.09504	11.5838	-0.01168
0.96375	-0.09847	4.825	-0.30833	8.325	0.10858	11.585	-0.00152
0.965	-0.09168	4.82625	-1.26806	8.32625	0.0544	11.5862	0.000173109
0.96625	-0.10526	4.8275	-0.93681	8.3275	-0.00656	11.5875	-0.00999
0.9675	-0.12564	4.82875	-0.88463	8.32875	-0.12169	11.5887	0.00187
0.96875	-0.09847	4.83	-0.68497	8.33	-0.18942	11.59	0.01203
0.97	-0.20034	4.83125	-0.48757	8.33125	-0.20297	11.5913	0.00525
0.97125	-0.53311	4.8325	-0.34464	8.3325	-0.33842	11.5925	-0.00321
0.9725	-0.62139	4.83375	-0.22892	8.33375	-0.60933	11.5938	-0.00152
0.97375	-1.47708	4.835	-0.21758	8.335	-0.8396	11.595	0.01203
0.975	-1.52462	4.83625	-0.2017	8.33625	-1.53042	11.5962	0.00864
0.97625	0.29541	4.8375	-0.14271	8.3375	-2.11288	11.5975	-0.00999
0.9775	0.11884	4.83875	-0.15632	8.33875	-2.60729	11.5988	-0.00491
0.97875	-0.04414	4.84	-0.05195	8.34	-2.60051	11.6	0.000173109
0.98	-0.11885	4.84125	-0.07918	8.34125	-1.05633	11.6013	-0.00491
0.98125	-0.15959	4.8425	-0.12909	8.3425	-0.42647	11.6025	-0.00999
0.9825	-0.15959	4.84375	-0.15632	8.34375	-0.42647	11.6037	-0.00321
0.98375	-0.11885	4.845	-0.12002	8.345	-0.28424	11.605	0.00187
0.985	-0.13922	4.84625	-0.13817	8.34625	-0.19619	11.6062	0.00187
0.98625	-0.12564	4.8475	-0.04515	8.3475	-0.1691	11.6075	-0.00491
0.9875	-0.09168	4.84875	-0.08598	8.34875	-0.13524	11.6088	-0.0066
0.98875	-0.0781	4.85	-0.0338	8.35	-0.0946	11.61	-0.00321
0.99	-0.08489	4.85125	-0.05876	8.35125	-0.07428	11.6113	0.000173109
0.99125	-0.12564	4.8525	-0.0701	8.3525	-0.06751	11.6125	0.000173109
0.9925	-0.10526	4.85375	-0.01111	8.35375	-0.08783	11.6137	-0.00152
0.99375	-0.10526	4.855	0.01838	8.355	-0.04042	11.615	0.00187
0.995	-0.11885	4.85625	0.00704	8.35625	-0.02687	11.6163	0.00695
0.99625	-0.13243	4.8575	0.0025	8.3575	-0.0201	11.6175	0.00356
0.9975	-0.13922	4.85875	0.000231966	8.35875	-0.02687	11.6188	0.000173109
0.99875	-0.11885	4.86	-0.01565	8.36	-0.04042	11.62	0.00187
1	-0.12564	4.86125	-0.00204	8.36125	-0.04719	11.6212	0.00356
1.00125	-0.12564	4.8625	0.0388	8.3625	-0.04042	11.6225	0.00525
1.0025	-0.11205	4.86375	0.05015	8.36375	-0.04042	11.6237	0.00187
1.00375	-0.10526	4.865	0.01838	8.365	-0.0201	11.625	0.00187
1.005	-0.08489	4.86625	-0.00657	8.36625	-0.0201	11.6263	0.000173109
1.00625	-0.0781	4.8675	-0.05876	8.3675	-0.03365	11.6275	-0.0066
1.0075	-0.10526	4.86875	-0.05195	8.36875	-0.03365	11.6288	-0.00999
1.00875	-0.11885	4.87	-0.05422	8.37	-0.02687	11.63	-0.00491
1.01	-0.12564	4.87125	-0.05876	8.37125	-0.0201	11.6312	0.000173109
1.01125	-0.13243	4.8725	-0.0338	8.3725	-0.01333	11.6325	0.00187
1.0125	-0.13243	4.87375	-0.01338	8.37375	-0.01333	11.6337	-0.00321
1.01375	-0.13922	4.875	-0.05422	8.375	-0.01333	11.635	-0.00321
1.015	-0.1528	4.87625	-0.01338	8.37625	0.000216924	11.6363	-0.00152
1.01625	-0.1528	4.8775	-0.02699	8.3775	-0.00656	11.6375	0.00187
1.0175	-0.1528	4.87875	-0.03607	8.37875	-0.00656	11.6387	0.00356
1.01875	-0.11885	4.88	-0.03607	8.38	-0.01333	11.64	0.00187
1.02	-0.11885	4.88125	-0.04968	8.38125	-0.0201	11.6412	0.000173109
1.02125	-0.12564	4.8825	-0.04968	8.3825	-0.03365	11.6425	-0.00321
1.0225	-0.13922	4.88375	-0.05195	8.38375	-0.0201	11.6438	-0.00829
1.02375	-0.26146	4.885	-0.05195	8.385	-0.01333	11.645	-0.01168
1.025	-0.36333	4.88625	-0.02926	8.38625	-0.01333	11.6463	-0.00999
1.02625	-0.36333	4.8875	-0.01565	8.3875	-0.00656	11.6475	-0.00999
1.0275	-0.31579	4.88875	-0.00204	8.38875	-0.00656	11.6487	-0.00829
1.02875	0.08489	4.89	0.01838	8.39	-0.01333	11.65	-0.00829
1.03	0.06452	4.89125	-0.00884	8.39125	-0.01333	11.6512	-0.00491
1.03125	0.17317	4.8925	0.02519	8.3925	-0.01333	11.6525	0.000173109
1.0325	0.55348	4.89375	0.02973	8.39375	-0.01333	11.6538	0.000173109
1.03375	1.41596	4.895	0.02746	8.395	-0.01333	11.655	0.00356
1.035	1.47708	4.89625	0.02519	8.39625	-0.0201	11.6562	0.00695
1.03625	1.97283	4.8975	0.01158	8.3975	-0.0201	11.6575	0.00864
1.0375	0.98811	4.89875	-0.00204	8.39875	-0.01333	11.6587	0.00695
1.03875	0.28862	4.9	-0.00884	8.4	-0.0201	11.66	-0.00321
1.04	0.19355	4.90125	-0.0338	8.40125	-0.01333	11.6613	0.01203
1.04125	0.00339	4.9025	-0.02926	8.4025	-0.01333	11.6625	0.00525
1.0425	0.05772	4.90375	-0.02699	8.40375	-0.01333	11.6638	-0.0066
1.04375	-0.01698	4.905	-0.01565	8.405	-0.00656	11.665	0.00864
1.045	0.00339	4.90625	0.02519	8.40625	-0.01333	11.6662	-0.00491
1.04625	-0.07131	4.9075	0.01611	8.4075	-0.00656	11.6675	-0.01337
1.0475	-0.04414	4.90875	0.08872	8.40875	-0.00656	11.6687	-0.00829
1.04875	0.00339	4.91	0.01838	8.41	-0.01333	11.67	-0.01507
1.05	0.04414	4.91125	0.01158	8.41125	-0.00656	11.6713	-0.02184
1.05125	0.05093	4.9125	0.00931	8.4125	-0.01333	11.6725	-0.0066
1.0525	0.04414	4.91375	-0.00431	8.41375	-0.01333	11.6738	0.06113
1.05375	0.01698	4.915	-0.02926	8.415	-0.01333	11.675	-0.07602
1.055	-0.01698	4.91625	-0.02926	8.41625	-0.01333	11.6762	-0.13697
1.05625	-0.03735	4.9175	-0.04741	8.4175	-0.01333	11.6775	0.05774
1.0575	-0.11205	4.91875	-0.04288	8.41875	-0.01333	11.6788	0.75195
1.05875	-0.13243	4.92	-0.03607	8.42	-0.01333	11.68	1.73569
1.06	-0.15959	4.92125	-0.0338	8.42125	-0.00656	11.6813	1.07027
1.06125	-0.18676	4.9225	-0.01338	8.4225	-0.00656	11.6825	0.26431
1.0625	-0.13922	4.92375	0.0025	8.42375	-0.00656	11.6837	0.13224
1.06375	-0.09168	4.925	0.00477	8.425	-0.00656	11.685	0.07806
1.065	-0.08489	4.92625	0.02519	8.42625	-0.00656	11.6862	0.04928
1.06625	-0.09847	4.9275	0.01611	8.4275	-0.00656	11.6875	0.01203
1.0675	-0.07131	4.92875	0.01158	8.42875	-0.00656	11.6888	0.01372
1.06875	-0.03056	4.93	0.00704	8.43	-0.01333	11.69	0.00356
1.07	-0.02377	4.93125	-0.01338	8.43125	-0.01333	11.6913	-0.01676
1.07125	-0.0034	4.9325	-0.02019	8.4325	-0.01333	11.6925	-0.03538
1.0725	0.00339	4.93375	-0.02926	8.43375	-0.01333	11.6937	-0.01845
1.07375	-0.01698	4.935	-0.04061	8.435	-0.01333	11.695	-0.02015
1.075	-0.01019	4.93625	-0.04288	8.43625	-0.00656	11.6962	-0.032
1.07625	-0.0034	4.9375	-0.02699	8.4375	-0.00656	11.6975	-0.04216
1.0775	-0.05093	4.93875	-0.01111	8.43875	0.000216924	11.6988	-0.04046
1.07875	-0.08489	4.94	0.02292	8.44	0.000216924	11.7	-0.03708
1.08	-0.08489	4.94125	0.02519	8.44125	0.000216924	11.7012	-0.03877
1.08125	-0.07131	4.9425	0.04561	8.4425	-0.00656	11.7025	-0.03369
1.0825	-0.08489	4.94375	0.05242	8.44375	-0.00656	11.7037	-0.02353
1.08375	-0.0781	4.945	0.5493	8.445	-0.00656	11.705	-0.01676
1.085	-0.05093	4.94625	3.64176	8.44625	-0.00656	11.7063	-0.02184
1.08625	-0.05773	4.9475	2.51187	8.4475	-0.01333	11.7075	0.00525
1.0875	-0.08489	4.94875	5.92651	8.44875	-0.01333	11.7088	0.02557
1.08875	-0.06452	4.95	4.79661	8.45	-0.0201	11.71	0.04758
1.09	-0.06452	4.95125	1.74726	8.45125	-0.01333	11.7112	0.0442
1.09125	-0.07131	4.9525	0.66728	8.4525	-0.00656	11.7125	0.01033
1.0925	-0.07131	4.95375	0.19535	8.45375	-0.00656	11.7137	-0.01168
1.09375	-0.06452	4.955	0.06376	8.455	0.000216924	11.715	-0.01507
1.095	-0.07131	4.95625	-0.15632	8.45625	-0.00656	11.7163	0.01541
1.09625	-0.0781	4.9575	-0.29018	8.4575	0.000216924	11.7175	0.04758
1.0975	-0.0781	4.95875	-0.36279	8.45875	0.000216924	11.7188	0.0425
1.09875	-0.06452	4.96	-0.10867	8.46	-0.00656	11.72	0.02049
1.1	-0.05093	4.96125	-0.12682	8.46125	-0.00656	11.7212	0.00187
1.10125	-0.04414	4.9625	-0.04968	8.4625	0.000216924	11.7225	0.00356
1.1025	-0.03056	4.96375	-0.14951	8.46375	-0.0201	11.7238	-0.00152
1.10375	-0.03735	4.965	0.243	8.465	-0.01333	11.725	0.00525
1.105	-0.02377	4.96625	-0.11548	8.46625	-0.01333	11.7263	0.03404
1.10625	-0.01019	4.9675	0.0025	8.4675	-0.01333	11.7275	0.04081
1.1075	-0.03056	4.96875	0.11368	8.46875	-0.01333	11.7287	-0.0066
1.10875	-0.04414	4.97	0.02519	8.47	-0.01333	11.73	-0.04046
1.11	-0.05773	4.97125	0.07284	8.47125	0.000216924	11.7312	-0.13867
1.11125	-0.0781	4.9725	0.07057	8.4725	0.000216924	11.7325	-0.49932
1.1125	-0.09847	4.97375	0.09099	8.47375	0.000216924	11.7338	-0.44513
1.11375	-0.12564	4.975	0.11141	8.475	0.000216924	11.735	-0.1302
1.115	-0.11205	4.97625	0.13636	8.47625	0.000216924	11.7363	-0.45529
1.11625	-0.10526	4.9775	0.10914	8.4775	0.000216924	11.7375	-0.65509
1.1175	-0.08489	4.97875	0.08645	8.47875	0.000216924	11.7387	-0.93446
1.11875	-0.05773	4.98	0.08645	8.48	0.01376	11.74	-1.08854
1.12	-0.04414	4.98125	0.05015	8.48125	0.23726	11.7413	-0.66355
1.12125	-0.03056	4.9825	0.04334	8.4825	1.3209	11.7425	-0.33677
1.1225	-0.01698	4.98375	0.02292	8.48375	2.33004	11.7438	-0.2301
1.12375	-0.01698	4.985	0.02292	8.485	3.04117	11.745	-0.16407
1.125	-0.02377	4.98625	0.04334	8.48625	3.50172	11.7462	-0.10819
1.12625	-0.03735	4.9875	0.07737	8.4875	1.25995	11.7475	-0.05909
1.1275	-0.05773	4.98875	0.06603	8.48875	0.56235	11.7487	-0.032
1.12875	-0.07131	4.99	0.10687	8.49	0.2034	11.75	-0.0066
1.13	-0.08489	4.99125	0.07737	8.49125	0.07472	11.7513	0.00695
1.13125	-0.08489	4.9925	0.09779	8.4925	0.14244	11.7525	0.02726
1.1325	-0.07131	4.99375	0.08645	8.49375	0.16954	11.7538	0.03404
1.13375	-0.0781	4.995	0.06603	8.495	0.03408	11.755	0.04081
1.135	-0.06452	4.99625	0.05242	8.49625	0.04085	11.7562	0.03404
1.13625	-0.04414	4.9975	0.04107	8.4975	0.10181	11.7575	0.02896
1.1375	-0.04414	4.99875	0.03426	8.49875	0.09504	11.7587	0.0171
1.13875	-0.03735	5	0.02519	8.5	0.12213	11.76	0.00695
1.14	-0.04414	5.00125	0.01611	8.50125	0.10858	11.7613	-0.01168
1.14125	-0.05093	5.0025	0.03426	8.5025	0.06117	11.7625	-0.02015
1.1425	-0.05773	5.00375	0.06376	8.50375	0.06794	11.7637	-0.00999
1.14375	-0.07131	5.005	0.13863	8.505	0.1289	11.765	-0.00999
1.145	-0.0781	5.00625	0.17947	8.50625	0.1289	11.7662	-0.01337
1.14625	-0.0781	5.0075	0.22031	8.5075	0.12213	11.7675	-0.01337
1.1475	-0.08489	5.00875	0.2793	8.50875	0.10181	11.7688	-0.02015
1.14875	-0.07131	5.01	0.15225	8.51	0.14244	11.77	0.0188
1.15	-0.06452	5.01125	0.1704	8.51125	0.13567	11.7713	0.02557
1.15125	-0.05093	5.0125	0.2725	8.5125	0.1289	11.7725	0.02049
1.1525	-0.03735	5.01375	-0.22212	8.51375	0.11535	11.7737	0.0188
1.15375	-0.03056	5.015	-0.26069	8.515	0.18308	11.775	0.01203
1.155	-0.03056	5.01625	-0.61463	8.51625	0.14244	11.7762	0.01203
1.15625	-0.02377	5.0175	-1.36563	8.5175	0.08826	11.7775	0.00356
1.1575	-0.03735	5.01875	-2.17107	8.51875	0.09504	11.7788	0.000173109
1.15875	-0.04414	5.02	-2.89257	8.52	0.12213	11.78	0.00187
1.16	-0.06452	5.02125	-4.04289	8.52125	0.12213	11.7812	0.00695
1.16125	-0.0781	5.0225	-2.74963	8.5225	0.10181	11.7825	0.000173109
1.1625	-0.08489	5.02375	-0.9232	8.52375	0.07472	11.7837	-0.01168
1.16375	-0.09847	5.025	-0.02473	8.525	0.08149	11.785	-0.00999
1.165	-0.09168	5.02625	-2.61123	8.52625	0.09504	11.7863	-0.00321
1.16625	-0.08489	5.0275	-0.15632	8.5275	0.08149	11.7875	0.00187
1.1675	-0.08489	5.02875	-1.15008	8.52875	0.04763	11.7888	-0.00491
1.16875	-0.09847	5.03	-1.11605	8.53	-0.01333	11.79	-0.00321
1.17	-0.09168	5.03125	-0.87328	8.53125	-0.18265	11.7912	0.00864
1.17125	-0.11885	5.0325	-0.80975	8.5325	-0.29101	11.7925	0.00695
1.1725	-0.33616	5.03375	-0.54883	8.53375	-0.30456	11.7937	-0.0066
1.17375	-0.6146	5.035	-0.41497	8.535	-0.5416	11.795	-0.00829
1.175	-0.70289	5.03625	-0.26069	8.53625	-0.71769	11.7963	0.000173109
1.17625	-2.40747	5.0375	-0.18128	8.5375	-1.23919	11.7975	0.00695
1.1775	-0.01698	5.03875	-0.2017	8.53875	-1.93001	11.7988	0.000173109
1.17875	0.13243	5.04	-0.12229	8.54	-2.42442	11.8	-0.00999
1.18	0.08489	5.04125	-0.1359	8.54125	-2.74951	11.8012	0.000173109
1.18125	-0.13243	5.0425	-0.04515	8.5425	-1.53719	11.8025	0.00356
1.1825	-0.12564	5.04375	-0.08372	8.54375	-0.58901	11.8038	-0.00491
1.18375	-0.14601	5.045	-0.12002	8.545	-0.40615	11.805	-0.00491
1.185	-0.11885	5.04625	-0.15632	8.54625	-0.34519	11.8063	0.000173109
1.18625	-0.11885	5.0475	-0.16313	8.5475	-0.20297	11.8075	0.00187
1.1875	-0.11885	5.04875	-0.17674	8.54875	-0.1691	11.8087	-0.00152
1.18875	-0.09847	5.05	-0.14498	8.55	-0.12847	11.81	-0.00829
1.19	-0.0781	5.05125	-0.10414	8.55125	-0.12169	11.8112	-0.01168
1.19125	-0.08489	5.0525	-0.04515	8.5525	-0.08106	11.8125	-0.00321
1.1925	-0.12564	5.05375	-0.02926	8.55375	-0.06751	11.8138	-0.00152
1.19375	-0.13243	5.055	-0.06783	8.555	-0.06074	11.815	-0.00491
1.195	-0.11885	5.05625	0.01158	8.55625	-0.04719	11.8163	0.000173109
1.19625	-0.11885	5.0575	0.05468	8.5575	-0.02687	11.8175	0.00695
1.1975	-0.13922	5.05875	0.04788	8.55875	-0.02687	11.8187	0.00864
1.19875	-0.12564	5.06	0.032	8.56	-0.01333	11.82	0.00525
1.2	-0.11205	5.06125	0.000231966	8.56125	-0.03365	11.8212	0.00187
1.20125	-0.09847	5.0625	-0.02473	8.5625	-0.03365	11.8225	0.00525
1.2025	-0.09847	5.06375	-0.02699	8.56375	-0.05396	11.8238	0.00525
1.20375	-0.09847	5.065	-0.01111	8.565	-0.04042	11.825	0.00187
1.205	-0.09847	5.06625	0.02746	8.56625	-0.03365	11.8262	0.00187
1.20625	-0.08489	5.0675	0.00704	8.5675	-0.01333	11.8275	0.000173109
1.2075	-0.0781	5.06875	-0.00431	8.56875	-0.0201	11.8287	-0.00321
1.20875	-0.09847	5.07	-0.03607	8.57	-0.02687	11.83	-0.00829
1.21	-0.12564	5.07125	-0.03607	8.57125	-0.0201	11.8313	-0.00999
1.21125	-0.14601	5.0725	-0.05876	8.5725	-0.0201	11.8325	-0.00152
1.2125	-0.13922	5.07375	-0.01565	8.57375	-0.0201	11.8338	0.00356
1.21375	-0.13922	5.075	-0.01111	8.575	-0.01333	11.835	0.00356
1.215	-0.13243	5.07625	0.10233	8.57625	-0.01333	11.8362	0.000173109
1.21625	-0.13243	5.0775	-0.03834	8.5775	-0.0201	11.8375	0.000173109
1.2175	-0.13922	5.07875	-0.04061	8.57875	-0.00656	11.8387	0.00187
1.21875	-0.13243	5.08	-0.04968	8.58	-0.01333	11.84	0.00356
1.22	-0.11205	5.08125	-0.07464	8.58125	-0.01333	11.8413	0.00187
1.22125	-0.10526	5.0825	-0.07918	8.5825	-0.01333	11.8425	0.000173109
1.2225	-0.11205	5.08375	-0.07237	8.58375	-0.02687	11.8438	-0.00321
1.22375	-0.13243	5.085	-0.07464	8.585	-0.02687	11.845	-0.00999
1.225	-0.19355	5.08625	-0.05422	8.58625	-0.0201	11.8462	-0.032
1.22625	-0.34295	5.0875	-0.04061	8.5875	-0.01333	11.8475	0.00187
1.2275	-0.37691	5.08875	-0.02019	8.58875	-0.00656	11.8488	-0.0066
1.22875	-0.41087	5.09	0.00931	8.59	-0.01333	11.85	-0.0066
1.23	-0.11885	5.09125	0.02065	8.59125	-0.01333	11.8513	-0.0066
1.23125	0.12564	5.0925	0.03426	8.5925	-0.01333	11.8525	-0.00321
1.2325	0.09168	5.09375	0.01158	8.59375	-0.01333	11.8537	0.000173109
1.23375	0.309	5.095	-0.00657	8.595	-0.01333	11.855	0.00187
1.235	0.97453	5.09625	0.01158	8.59625	-0.0201	11.8562	0.00525
1.23625	1.57215	5.0975	0.000231966	8.5975	-0.0201	11.8575	0.00356
1.2375	1.57215	5.09875	-0.01565	8.59875	-0.01333	11.8588	0.00356
1.23875	1.70798	5.1	-0.00884	8.6	-0.01333	11.86	0.00695
1.24	0.51952	5.10125	-0.02473	8.60125	-0.01333	11.8613	0.00356
1.24125	0.28862	5.1025	-0.01338	8.6025	-0.01333	11.8625	0.00187
1.2425	0.08489	5.10375	-0.01338	8.60375	-0.01333	11.8637	0.00187
1.24375	0.05772	5.105	-0.01111	8.605	-0.00656	11.865	0.00356
1.245	-0.01698	5.10625	0.00704	8.60625	-0.01333	11.8663	0.00864
1.24625	0.00339	5.1075	0.01611	8.6075	-0.00656	11.8675	0.00864
1.2475	-0.06452	5.10875	0.02065	8.60875	-0.00656	11.8688	-0.00829
1.24875	-0.04414	5.11	0.0388	8.61	-0.00656	11.87	-0.0066
1.25	-0.01698	5.11125	0.02292	8.61125	-0.0201	11.8712	-0.00321
1.25125	0.05093	5.1125	0.01611	8.6125	-0.01333	11.8725	-0.01676
1.2525	0.0781	5.11375	-0.00204	8.61375	-0.0201	11.8737	0.05774
1.25375	0.05772	5.115	-0.02926	8.615	-0.01333	11.875	-0.00152
1.255	0.05772	5.11625	-0.03153	8.61625	-0.01333	11.8763	-0.07602
1.25625	0.00339	5.1175	-0.04515	8.6175	-0.01333	11.8775	-0.11666
1.2575	-0.03056	5.11875	-0.05422	8.61875	-0.01333	11.8788	-0.09295
1.25875	-0.09168	5.12	-0.02926	8.62	-0.01333	11.88	0.27955
1.26	-0.13922	5.12125	-0.02699	8.62125	-0.00656	11.8812	1.25652
1.26125	-0.15959	5.1225	-0.01111	8.6225	-0.00656	11.8825	1.63071
1.2625	-0.18676	5.12375	0.00931	8.62375	-0.00656	11.8837	0.67067
1.26375	-0.17997	5.125	0.00704	8.625	-0.00656	11.885	0.16949
1.265	-0.11205	5.12625	0.02519	8.62625	-0.00656	11.8863	0.11531
1.26625	-0.06452	5.1275	0.01158	8.6275	-0.01333	11.8875	0.06621
1.2675	-0.08489	5.12875	0.00704	8.62875	-0.01333	11.8887	-0.03877
1.26875	-0.07131	5.13	0.000231966	8.63	-0.0201	11.89	-0.00152
1.27	-0.03056	5.13125	-0.02246	8.63125	-0.01333	11.8912	0.01033
1.27125	-0.01698	5.1325	-0.02699	8.6325	-0.01333	11.8925	-0.00152
1.2725	0.00339	5.13375	-0.04061	8.63375	-0.01333	11.8938	-0.03369
1.27375	0.00339	5.135	-0.04061	8.635	-0.01333	11.895	-0.0303
1.275	-0.01698	5.13625	-0.02473	8.63625	-0.01333	11.8963	-0.01845
1.27625	-0.03056	5.1375	-0.02246	8.6375	-0.00656	11.8975	-0.02522
1.2775	-0.03056	5.13875	-0.01111	8.63875	0.000216924	11.8987	-0.03369
1.27875	-0.03735	5.14	0.01385	8.64	-0.00656	11.9	-0.04554
1.28	-0.08489	5.14125	0.01838	8.64125	0.000216924	11.9012	-0.04216
1.28125	-0.09168	5.1425	0.0388	8.6425	0.000216924	11.9025	-0.03708
1.2825	-0.07131	5.14375	0.04107	8.64375	-0.00656	11.9038	-0.03538
1.28375	-0.07131	5.145	0.02973	8.645	-0.00656	11.905	-0.02692
1.285	-0.07131	5.14625	0.05242	8.64625	-0.01333	11.9062	-0.02353
1.28625	-0.03735	5.1475	2.17834	8.6475	-0.01333	11.9075	-0.01845
1.2875	-0.04414	5.14875	2.2328	8.64875	-0.01333	11.9087	-0.02353
1.28875	-0.05773	5.15	3.69395	8.65	-0.01333	11.91	0.02049
1.29	-0.0781	5.15125	6.06037	8.65125	-0.01333	11.9113	0.02896
1.29125	-0.07131	5.1525	3.67579	8.6525	-0.01333	11.9125	0.04928
1.2925	-0.08489	5.15375	1.60886	8.65375	-0.01333	11.9138	0.03234
1.29375	-0.09847	5.155	0.32922	8.655	0.000216924	11.915	0.000173109
1.295	-0.09168	5.15625	0.19082	8.65625	-0.00656	11.9162	-0.01507
1.29625	-0.07131	5.1575	0.16132	8.6575	0.000216924	11.9175	-0.00321
1.2975	-0.09168	5.15875	-0.24934	8.65875	0.000216924	11.9187	0.03404
1.29875	-0.07131	5.16	-0.3106	8.66	0.000216924	11.92	0.05097
1.3	-0.05773	5.16125	-0.33102	8.66125	0.000216924	11.9213	0.03912
1.30125	-0.04414	5.1625	-0.10414	8.6625	-0.00656	11.9225	0.01372
1.3025	-0.02377	5.16375	-0.11775	8.66375	-0.01333	11.9238	0.000173109
1.30375	-0.02377	5.165	-0.07237	8.665	-0.00656	11.925	-0.00491
1.305	-0.02377	5.16625	0.000231966	8.66625	-0.01333	11.9262	-0.00152
1.30625	-0.02377	5.1675	0.032	8.6675	-0.01333	11.9275	0.01203
1.3075	-0.02377	5.16875	-0.00204	8.66875	-0.00656	11.9288	0.0425
1.30875	-0.02377	5.17	0.00477	8.67	-0.01333	11.93	0.02557
1.31	-0.05093	5.17125	0.13183	8.67125	-0.00656	11.9313	-0.02692
1.31125	-0.07131	5.1725	0.03653	8.6725	-0.00656	11.9325	-0.08279
1.3125	-0.0781	5.17375	0.13183	8.67375	-0.00656	11.9337	-0.2538
1.31375	-0.10526	5.175	0.0683	8.675	0.000216924	11.935	-0.5789
1.315	-0.11885	5.17625	0.11594	8.67625	0.000216924	11.9362	-0.26566
1.31625	-0.11205	5.1775	0.12729	8.6775	0.000216924	11.9375	-0.23349
1.3175	-0.09847	5.17875	0.10914	8.67875	0.000216924	11.9388	-0.56874
1.31875	-0.08489	5.18	0.08645	8.68	-0.00656	11.94	-0.73975
1.32	-0.05773	5.18125	0.05242	8.68125	-0.00656	11.9413	-1.07838
1.32125	-0.04414	5.1825	0.04788	8.6825	-0.00656	11.9425	-1.09701
1.3225	-0.02377	5.18375	0.04107	8.68375	0.04763	11.9437	-0.49593
1.32375	-0.03056	5.185	0.01611	8.685	0.58944	11.945	-0.28597
1.325	-0.02377	5.18625	0.02746	8.68625	1.83563	11.9462	-0.19624
1.32625	-0.03735	5.1875	0.04788	8.6875	2.60095	11.9475	-0.15391
1.3275	-0.05773	5.18875	0.09326	8.68875	3.54236	11.9488	-0.08618
1.32875	-0.06452	5.19	0.08645	8.69	2.53322	11.95	-0.04385
1.33	-0.0781	5.19125	0.10006	8.69125	0.8739	11.9512	-0.02184
1.33125	-0.09168	5.1925	0.11821	8.6925	0.24404	11.9525	0.00187
1.3325	-0.0781	5.19375	0.08645	8.69375	0.2034	11.9537	0.0171
1.33375	-0.07131	5.195	0.08418	8.695	0.0544	11.955	0.03234
1.335	-0.05773	5.19625	0.0683	8.69625	0.2034	11.9563	0.04081
1.33625	-0.05093	5.1975	0.0388	8.6975	0.08826	11.9575	0.0425
1.3375	-0.04414	5.19875	0.01838	8.69875	0.00699	11.9588	0.03234
1.33875	-0.03735	5.2	0.02973	8.7	0.07472	11.96	0.02218
1.34	-0.04414	5.20125	0.01385	8.70125	0.10181	11.9612	0.00864
1.34125	-0.05773	5.2025	0.02065	8.7025	0.10858	11.9625	-0.00152
1.3425	-0.05773	5.20375	0.0388	8.70375	0.12213	11.9637	-0.01845
1.34375	-0.0781	5.205	0.05015	8.705	0.10181	11.965	-0.02015
1.345	-0.08489	5.20625	0.11141	8.70625	0.0544	11.9663	-0.0066
1.34625	-0.08489	5.2075	0.17947	8.7075	0.10858	11.9675	-0.00829
1.3475	-0.09168	5.20875	0.19535	8.70875	0.1289	11.9688	-0.00999
1.34875	-0.0781	5.21	0.26115	8.71	0.1289	11.97	-0.00829
1.35	-0.07131	5.21125	0.2725	8.71125	0.11535	11.9712	-0.00152
1.35125	-0.05773	5.2125	0.13863	8.7125	0.11535	11.9725	0.02049
1.3525	-0.03735	5.21375	0.14544	8.71375	0.14922	11.9738	0.01541
1.35375	-0.03056	5.215	0.02973	8.715	0.13567	11.975	0.01033
1.355	-0.02377	5.21625	-0.15632	8.71625	0.11535	11.9763	0.01033
1.35625	-0.02377	5.2175	-0.4059	8.7175	0.15599	11.9775	0.00525
1.3575	-0.03735	5.21875	-0.87782	8.71875	0.13567	11.9787	0.00187
1.35875	-0.04414	5.22	-1.73091	8.72	0.08149	11.98	-0.00321
1.36	-0.05773	5.22125	-2.27998	8.72125	0.10181	11.9812	-0.00321
1.36125	-0.0781	5.2225	-3.23517	8.7225	0.13567	11.9825	0.00525
1.3625	-0.08489	5.22375	-3.88634	8.72375	0.12213	11.9838	0.00695
1.36375	-0.09847	5.225	-2.15973	8.725	0.10181	11.985	-0.00491
1.365	-0.09168	5.22625	-0.35598	8.72625	0.06794	11.9863	-0.00999
1.36625	-0.08489	5.2275	-0.01565	8.7275	0.0544	11.9875	-0.0066
1.3675	-0.0781	5.22875	-2.52502	8.72875	0.08826	11.9887	0.00187
1.36875	-0.06452	5.23	-0.39455	8.73	0.10181	11.99	0.000173109
1.37	-0.07131	5.23125	-1.32932	8.73125	0.0544	11.9913	-0.00829
1.37125	-0.09168	5.2325	-0.91866	8.7325	-0.01333	11.9925	0.000173109
1.3725	-0.07131	5.23375	-0.96857	8.73375	-0.12169	11.9938	0.00525
1.37375	-0.17997	5.235	-0.77345	8.735	-0.20974	11.995	-0.00491
1.375	-0.51273	5.23625	-0.51934	8.73625	-0.20974	11.9962	-0.00999
1.37625	-0.64856	5.2375	-0.35371	8.7375	-0.31133	11.9975	-0.00999
1.3775	-1.35484	5.23875	-0.23119	8.73875	-0.58224	11.9987	0.00525
1.37875	-1.72156	5.24	-0.14044	8.74	-0.85315	12	0.00695
1.38	0.23429	5.24125	-0.16766	8.74125	-1.5101	12.0013	-0.00491
1.38125	0.10526	5.2425	-0.12002	8.7425	-2.04515	12.0025	-0.00152
1.3825	-0.03056	5.24375	-0.14498	8.74375	-2.5531	12.0038	0.00695
1.38375	-0.10526	5.245	-0.05422	8.745	-2.58697	12.005	0.00187
1.385	-0.12564	5.24625	-0.08372	8.74625	-1.09019	12.0062	-0.00491
1.38625	-0.12564	5.2475	-0.16086	8.7475	-0.44678	12.0075	-0.00321
1.3875	-0.0781	5.24875	-0.2017	8.74875	-0.43324	12.0087	0.000173109
1.38875	-0.10526	5.25	-0.17674	8.75	-0.29778	12.01	0.000173109
1.39	-0.11885	5.25125	-0.238	8.75125	-0.18942	12.0113	-0.00829
1.39125	-0.09168	5.2525	-0.09052	8.7525	-0.16233	12.0125	-0.01337
1.3925	-0.09847	5.25375	-0.0633	8.75375	-0.14201	12.0137	-0.00999
1.39375	-0.11885	5.255	-0.02019	8.755	-0.08783	12.015	-0.00321
1.395	-0.15959	5.25625	-0.00431	8.75625	-0.06074	12.0162	-0.00152
1.39625	-0.13243	5.2575	-0.02246	8.7575	-0.05396	12.0175	-0.00152
1.3975	-0.12564	5.25875	0.03426	8.75875	-0.06074	12.0188	0.00525
1.39875	-0.12564	5.26	0.05695	8.76	-0.03365	12.02	0.01203
1.4	-0.12564	5.26125	0.04107	8.76125	-0.02687	12.0213	0.00864
1.40125	-0.11205	5.2625	0.01385	8.7625	-0.0201	12.0225	0.01372
1.4025	-0.0781	5.26375	-0.01792	8.76375	-0.03365	12.0237	0.00356
1.40375	-0.08489	5.265	-0.0633	8.765	-0.04719	12.025	0.00187
1.405	-0.09168	5.26625	-0.03607	8.76625	-0.04042	12.0262	0.00187
1.40625	-0.09168	5.2675	-0.02019	8.7675	-0.04719	12.0275	-0.00152
1.4075	-0.10526	5.26875	0.01158	8.76875	-0.03365	12.0288	-0.00491
1.40875	-0.10526	5.27	0.02065	8.77	-0.00656	12.03	-0.00321
1.41	-0.09168	5.27125	0.000231966	8.77125	-0.01333	12.0312	-0.0066
1.41125	-0.13243	5.2725	-0.02019	8.7725	-0.02687	12.0325	-0.00829
1.4125	-0.14601	5.27375	0.000231966	8.77375	-0.02687	12.0337	-0.00491
1.41375	-0.16638	5.275	-0.00431	8.775	-0.02687	12.035	0.00356
1.415	-0.1528	5.27625	0.0025	8.77625	-0.0201	12.0363	0.00864
1.41625	-0.12564	5.2775	-0.01111	8.7775	-0.0201	12.0375	0.00525
1.4175	-0.11885	5.27875	-0.01111	8.77875	-0.0201	12.0388	0.00187
1.41875	-0.11885	5.28	-0.02699	8.78	-0.02687	12.04	0.00187
1.42	-0.11885	5.28125	-0.06103	8.78125	-0.0201	12.0412	0.00187
1.42125	-0.12564	5.2825	-0.07237	8.7825	-0.01333	12.0425	0.000173109
1.4225	-0.09168	5.28375	-0.08145	8.78375	-0.01333	12.0437	-0.00321
1.42375	-0.10526	5.285	-0.09052	8.785	-0.01333	12.045	-0.00321
1.425	-0.13243	5.28625	-0.06783	8.78625	-0.0201	12.0463	-0.0066
1.42625	-0.16638	5.2875	-0.05195	8.7875	-0.0201	12.0475	-0.01337
1.4275	-0.30221	5.28875	-0.05195	8.78875	-0.01333	12.0488	-0.01168
1.42875	-0.40407	5.29	0.0025	8.79	-0.01333	12.05	-0.00999
1.43	-0.37691	5.29125	0.01385	8.79125	0.000216924	12.0512	-0.00491
1.43125	-0.32258	5.2925	0.0388	8.7925	-0.00656	12.0525	-0.00152
1.4325	0.05093	5.29375	0.0388	8.79375	-0.01333	12.0538	0.000173109
1.43375	0.0781	5.295	0.05695	8.795	-0.0201	12.055	0.00187
1.435	0.19355	5.29625	-0.00431	8.79625	-0.02687	12.0563	0.00525
1.43625	0.52631	5.2975	-0.01111	8.7975	-0.0201	12.0575	0.00356
1.4375	1.37521	5.29875	-0.02473	8.79875	-0.0201	12.0587	0.00187
1.43875	1.51782	5.3	-0.01792	8.8	-0.0201	12.06	0.000173109
1.44	1.97283	5.30125	-0.03607	8.80125	-0.01333	12.0612	0.00187
1.44125	1.09677	5.3025	-0.01792	8.8025	-0.01333	12.0625	0.00187
1.4425	0.29541	5.30375	-0.00884	8.80375	-0.00656	12.0638	0.00187
1.44375	0.1528	5.305	-0.00204	8.805	-0.00656	12.065	0.00187
1.445	0.00339	5.30625	0.01611	8.80625	-0.00656	12.0663	0.00356
1.44625	0.04414	5.3075	0.01838	8.8075	-0.00656	12.0675	0.00864
1.4475	-0.04414	5.30875	0.02292	8.80875	-0.00656	12.0687	0.0171
1.44875	-0.01019	5.31	0.03426	8.81	-0.00656	12.07	0.00525
1.45	-0.08489	5.31125	0.01838	8.81125	-0.01333	12.0712	-0.00491
1.45125	-0.01698	5.3125	0.02065	8.8125	-0.00656	12.0725	0.01541
1.4525	0.01698	5.31375	0.00704	8.81375	-0.0201	12.0738	-0.0066
1.45375	0.07131	5.315	-0.02019	8.815	-0.0201	12.075	0.05774
1.455	0.08489	5.31625	-0.02473	8.81625	-0.0201	12.0762	-0.01337
1.45625	0.05772	5.3175	-0.04061	8.8175	-0.01333	12.0775	-0.03369
1.4575	0.02377	5.31875	-0.04288	8.81875	-0.01333	12.0787	-0.06586
1.45875	-0.02377	5.32	-0.0338	8.82	-0.02687	12.08	-0.14544
1.46	-0.06452	5.32125	-0.02699	8.82125	-0.00656	12.0813	-0.00491
1.46125	-0.13922	5.3225	-0.00884	8.8225	-0.00656	12.0825	0.57416
1.4625	-0.16638	5.32375	0.01158	8.82375	-0.00656	12.0838	1.72553
1.46375	-0.19355	5.325	-0.00204	8.825	0.000216924	12.085	1.27514
1.465	-0.19355	5.32625	0.02973	8.82625	-0.00656	12.0862	0.37606
1.46625	-0.13922	5.3275	0.01385	8.8275	-0.00656	12.0875	0.14409
1.4675	-0.07131	5.32875	0.00477	8.82875	-0.00656	12.0887	0.09668
1.46875	-0.04414	5.33	-0.00431	8.83	-0.01333	12.09	0.05605
1.47	-0.06452	5.33125	-0.02473	8.83125	-0.01333	12.0913	0.00864
1.47125	-0.04414	5.3325	-0.0338	8.8325	-0.0201	12.0925	0.01033
1.4725	-0.0034	5.33375	-0.03607	8.83375	-0.01333	12.0938	0.00187
1.47375	-0.01019	5.335	-0.04515	8.835	-0.01333	12.095	-0.02184
1.475	-0.0034	5.33625	-0.02926	8.83625	-0.01333	12.0962	-0.04554
1.47625	-0.01698	5.3375	-0.02473	8.8375	-0.00656	12.0975	-0.02692
1.4775	-0.04414	5.33875	-0.00657	8.83875	-0.00656	12.0988	-0.01845
1.47875	-0.05093	5.34	0.01838	8.84	-0.00656	12.1	-0.02522
1.48	-0.04414	5.34125	0.01838	8.84125	0.000216924	12.1013	-0.03877
1.48125	-0.07131	5.3425	0.03426	8.8425	0.000216924	12.1025	-0.03877
1.4825	-0.09168	5.34375	0.032	8.84375	-0.00656	12.1037	-0.03538
1.48375	-0.07131	5.345	0.02973	8.845	-0.00656	12.105	-0.0303
1.485	-0.05093	5.34625	0.02973	8.84625	-0.01333	12.1062	-0.032
1.48625	-0.05093	5.3475	0.02292	8.8475	-0.01333	12.1075	-0.02692
1.4875	-0.04414	5.34875	0.04334	8.84875	-0.01333	12.1088	-0.02015
1.48875	-0.01698	5.35	3.5737	8.85	-0.01333	12.11	-0.01845
1.49	-0.04414	5.35125	1.23903	8.85125	-0.01333	12.1113	-0.01337
1.49125	-0.0781	5.3525	5.64971	8.8525	-0.01333	12.1125	0.0188
1.4925	-0.08489	5.35375	5.7745	8.85375	-0.01333	12.1137	0.03912
1.49375	-0.09168	5.355	2.32128	8.855	-0.00656	12.115	0.0425
1.495	-0.11205	5.35625	1.27987	8.85625	-0.00656	12.1163	0.02218
1.49625	-0.10526	5.3575	0.01838	8.8575	0.000216924	12.1175	-0.0066
1.4975	-0.09847	5.35875	0.27703	8.85875	0.000216924	12.1188	-0.00999
1.49875	-0.0781	5.36	-0.03153	8.86	-0.00656	12.12	0.01203
1.5	-0.07131	5.36125	-0.27657	8.86125	-0.00656	12.1212	0.04928
1.50125	-0.05773	5.3625	-0.36959	8.8625	-0.00656	12.1225	0.05774
1.5025	-0.02377	5.36375	-0.26069	8.86375	-0.01333	12.1237	0.02388
1.50375	-0.01698	5.365	-0.14271	8.865	-0.01333	12.125	0.00187
1.505	-0.01019	5.36625	-0.07691	8.86625	-0.01333	12.1263	0.000173109
1.50625	-0.01698	5.3675	-0.11321	8.8675	-0.01333	12.1275	-0.00999
1.5075	-0.03735	5.36875	0.12956	8.86875	-0.01333	12.1288	-0.00152
1.50875	-0.03056	5.37	-0.10867	8.87	-0.01333	12.13	0.02726
1.51	-0.04414	5.37125	0.09552	8.87125	-0.00656	12.1312	0.0425
1.51125	-0.06452	5.3725	0.09326	8.8725	-0.00656	12.1325	0.00356
1.5125	-0.0781	5.37375	0.0751	8.87375	-0.00656	12.1337	-0.03708
1.51375	-0.09168	5.375	0.1046	8.875	0.000216924	12.135	-0.10311
1.515	-0.09168	5.37625	0.12956	8.87625	-0.00656	12.1363	-0.4045
1.51625	-0.09847	5.3775	0.07964	8.8775	0.000216924	12.1375	-0.55858
1.5175	-0.10526	5.37875	0.1046	8.87875	0.000216924	12.1387	-0.17253
1.51875	-0.08489	5.38	0.11368	8.88	-0.00656	12.14	-0.37741
1.52	-0.07131	5.38125	0.0751	8.88125	-0.00656	12.1412	-0.69065
1.52125	-0.06452	5.3825	0.04561	8.8825	-0.00656	12.1425	-0.84981
1.5225	-0.03735	5.38375	0.03653	8.88375	-0.00656	12.1438	-1.06484
1.52375	-0.03056	5.385	0.02746	8.885	0.01376	12.145	-0.72959
1.525	-0.03056	5.38625	0.03653	8.88625	0.16276	12.1463	-0.35709
1.52625	-0.03735	5.3875	0.02973	8.8875	1.19222	12.1475	-0.24872
1.5275	-0.05093	5.38875	0.05015	8.88875	2.31649	12.1487	-0.17084
1.52875	-0.05773	5.39	0.0683	8.89	3.06149	12.15	-0.12512
1.53	-0.07131	5.39125	0.13863	8.89125	3.46108	12.1512	-0.07263
1.53125	-0.0781	5.3925	0.10233	8.8925	1.40895	12.1525	-0.02861
1.5325	-0.0781	5.39375	0.12048	8.89375	0.56235	12.1538	0.00525
1.53375	-0.0781	5.395	0.09779	8.895	0.19663	12.155	0.01033
1.535	-0.05773	5.39625	0.07284	8.89625	0.06117	12.1562	0.02896
1.53625	-0.04414	5.3975	0.05922	8.8975	0.10858	12.1575	0.03573
1.5375	-0.04414	5.39875	0.02065	8.89875	0.16954	12.1587	0.03065
1.53875	-0.03056	5.4	0.01838	8.9	0.03408	12.16	0.03912
1.54	-0.03735	5.40125	0.0025	8.90125	0.04085	12.1613	0.02557
1.54125	-0.04414	5.4025	0.02519	8.9025	0.10181	12.1625	0.01203
1.5425	-0.05773	5.40375	0.032	8.90375	0.08826	12.1638	0.00356
1.54375	-0.07131	5.405	0.0388	8.905	0.13567	12.165	-0.00999
1.545	-0.08489	5.40625	0.0751	8.90625	0.11535	12.1662	-0.02015
1.54625	-0.08489	5.4075	0.09552	8.9075	0.07472	12.1675	-0.01168
1.5475	-0.09847	5.40875	0.15678	8.90875	0.07472	12.1687	-0.00152
1.54875	-0.08489	5.41	0.20216	8.91	0.12213	12.17	-0.00829
1.55	-0.0781	5.41125	0.20897	8.91125	0.1289	12.1713	-0.0066
1.55125	-0.06452	5.4125	0.29065	8.9125	0.12213	12.1725	-0.0066
1.5525	-0.03735	5.41375	0.18174	8.91375	0.09504	12.1738	0.01203
1.55375	-0.03056	5.415	0.10914	8.915	0.13567	12.175	0.02049
1.555	-0.02377	5.41625	0.17493	8.91625	0.15599	12.1762	0.01033
1.55625	-0.01698	5.4175	-0.24707	8.9175	0.10858	12.1775	0.00864
1.5575	-0.03056	5.41875	-0.12909	8.91875	0.14244	12.1788	0.00525
1.55875	-0.03735	5.42	-0.56472	8.92	0.15599	12.18	0.00187
1.56	-0.05093	5.42125	-1.15462	8.92125	0.10858	12.1813	-0.00152
1.56125	-0.07131	5.4225	-2.09847	8.9225	0.09504	12.1825	-0.00321
1.5625	-0.0781	5.42375	-2.36846	8.92375	0.12213	12.1837	0.00187
1.56375	-0.09847	5.425	-3.55735	8.925	0.13567	12.185	0.01203
1.565	-0.09168	5.42625	-3.20794	8.92625	0.10858	12.1862	0.00864
1.56625	-0.08489	5.4275	-1.41781	8.9275	0.08149	12.1875	-0.00491
1.5675	-0.0781	5.42875	0.14771	8.92875	0.0544	12.1888	-0.0066
1.56875	-0.05773	5.43	-2.64073	8.93	0.06117	12.19	-0.00152
1.57	-0.05093	5.43125	-0.238	8.93125	0.10181	12.1913	0.000173109
1.57125	-0.05093	5.4325	-1.00488	8.9325	0.08149	12.1925	-0.0066
1.5725	-0.07131	5.43375	-1.29302	8.93375	0.01376	12.1937	-0.00999
1.57375	-0.08489	5.435	-0.90051	8.935	-0.04719	12.195	0.00187
1.575	-0.11885	5.43625	-0.90958	8.93625	-0.19619	12.1962	0.00187
1.57625	-0.32937	5.4375	-0.65093	8.9375	-0.18265	12.1975	-0.01168
1.5775	-0.63497	5.43875	-0.46262	8.93875	-0.2436	12.1988	-0.00999
1.57875	-0.69609	5.44	-0.29245	8.94	-0.44001	12.2	-0.00152
1.58	-2.44142	5.44125	-0.17901	8.94125	-0.65674	12.2012	0.01033
1.58125	-0.15959	5.4425	-0.15405	8.9425	-1.12406	12.2025	0.00864
1.5825	0.14601	5.44375	-0.13817	8.94375	-1.8081	12.2037	-0.00321
1.58375	0.10526	5.445	-0.14498	8.945	-2.32283	12.205	0.00525
1.585	-0.11205	5.44625	-0.11775	8.94625	-2.74951	12.2063	0.00864
1.58625	-0.08489	5.4475	-0.07918	8.9475	-1.88938	12.2075	-0.00321
1.5875	-0.11205	5.44875	-0.14724	8.94875	-0.62965	12.2088	-0.0066
1.58875	-0.09168	5.45	-0.21758	8.95	-0.40615	12.21	-0.00152
1.59	-0.09847	5.45125	-0.21077	8.95125	-0.40615	12.2112	-0.00321
1.59125	-0.11885	5.4525	-0.17447	8.9525	-0.22328	12.2125	-0.00491
1.5925	-0.11885	5.45375	-0.1654	8.95375	-0.18265	12.2137	-0.01337
1.59375	-0.10526	5.455	-0.10414	8.955	-0.13524	12.215	-0.01337
1.595	-0.12564	5.45625	-0.01792	8.95625	-0.11492	12.2163	-0.00321
1.59625	-0.1528	5.4575	0.01611	8.9575	-0.06751	12.2175	0.000173109
1.5975	-0.15959	5.45875	-0.00884	8.95875	-0.05396	12.2188	0.00187
1.59875	-0.12564	5.46	0.01385	8.96	-0.06751	12.22	0.00525
1.6	-0.11205	5.46125	0.032	8.96125	-0.06074	12.2212	0.01203
1.60125	-0.11205	5.4625	0.05015	8.9625	-0.02687	12.2225	0.01372
1.6025	-0.09847	5.46375	0.02292	8.96375	-0.02687	12.2238	0.00695
1.60375	-0.0781	5.465	-0.02926	8.965	-0.02687	12.225	0.00187
1.605	-0.07131	5.46625	-0.05422	8.96625	-0.04042	12.2263	0.000173109
1.60625	-0.0781	5.4675	-0.07464	8.9675	-0.04719	12.2275	-0.00152
1.6075	-0.09847	5.46875	-0.04288	8.96875	-0.04719	12.2287	-0.00321
1.60875	-0.09847	5.47	0.01385	8.97	-0.03365	12.23	-0.0066
1.61	-0.11885	5.47125	0.02065	8.97125	-0.0201	12.2312	-0.00491
1.61125	-0.11205	5.4725	0.0388	8.9725	-0.00656	12.2325	-0.00152
1.6125	-0.13243	5.47375	0.02065	8.97375	-0.01333	12.2338	-0.00491
1.61375	-0.15959	5.475	0.000231966	8.975	-0.02687	12.235	-0.00491
1.615	-0.16638	5.47625	0.02292	8.97625	-0.02687	12.2363	0.00187
1.61625	-0.1528	5.4775	-0.01111	8.9775	-0.0201	12.2375	0.00864
1.6175	-0.11885	5.47875	-0.02246	8.97875	-0.0201	12.2387	0.01033
1.61875	-0.10526	5.48	-0.02019	8.98	-0.03365	12.24	0.00525
1.62	-0.09847	5.48125	0.01838	8.98125	-0.01333	12.2413	-0.00152
1.62125	-0.11205	5.4825	-0.07464	8.9825	-0.02687	12.2425	0.000173109
1.6225	-0.10526	5.48375	-0.08372	8.98375	-0.01333	12.2438	-0.00152
1.62375	-0.11205	5.485	-0.09733	8.985	-0.00656	12.245	-0.00491
1.625	-0.09847	5.48625	-0.08825	8.98625	-0.01333	12.2462	-0.00491
1.62625	-0.13243	5.4875	-0.08598	8.9875	-0.01333	12.2475	-0.00829
1.6275	-0.16638	5.48875	-0.05422	8.98875	-0.01333	12.2487	-0.00999
1.62875	-0.2275	5.49	-0.01338	8.99	-0.01333	12.25	-0.00999
1.63	-0.37691	5.49125	-0.00204	8.99125	-0.00656	12.2513	-0.00999
1.63125	-0.41087	5.4925	0.01838	8.9925	-0.00656	12.2525	-0.00491
1.6325	-0.41087	5.49375	0.032	8.99375	-0.00656	12.2538	0.000173109
1.63375	-0.11885	5.495	0.02746	8.995	-0.00656	12.255	0.000173109
1.635	0.12564	5.49625	0.01611	8.99625	-0.0201	12.2562	-0.00152
1.63625	0.10526	5.4975	-0.00657	8.9975	-0.0201	12.2575	0.00187
1.6375	0.34295	5.49875	-0.03607	8.99875	-0.02687	12.2587	0.000173109
1.63875	0.95416	5.5	-0.02926	9	-0.0201	12.26	-0.00152
1.64	1.59253	5.50125	-0.04288	9.00125	-0.0201	12.2613	-0.00491
1.64125	1.55178	5.5025	-0.02699	9.0025	-0.01333	12.2625	-0.00152
1.6425	1.87096	5.50375	-0.01338	9.00375	-0.01333	12.2637	-0.00152
1.64375	0.57385	5.505	0.000231966	9.005	0.000216924	12.265	0.000173109
1.645	0.2275	5.50625	0.02292	9.00625	-0.00656	12.2662	0.00187
1.64625	0.02377	5.5075	0.032	9.0075	-0.00656	12.2675	-0.00491
1.6475	-0.01019	5.50875	0.02973	9.00875	-0.00656	12.2688	0.00864
1.64875	-0.03056	5.51	0.03653	9.01	-0.01333	12.27	0.01372
1.65	0.00339	5.51125	0.01838	9.01125	-0.00656	12.2713	0.01541
1.65125	-0.03735	5.5125	0.01611	9.0125	-0.01333	12.2725	-0.00491
1.6525	-0.02377	5.51375	0.00477	9.01375	-0.0201	12.2737	-0.00999
1.65375	0.01019	5.515	-0.03834	9.015	-0.01333	12.275	0.00864
1.655	0.07131	5.51625	-0.02246	9.01625	-0.0201	12.2762	-0.01845
1.65625	0.09847	5.5175	-0.03834	9.0175	-0.0201	12.2775	0.05266
1.6575	0.05772	5.51875	-0.05649	9.01875	-0.0201	12.2788	-0.01676
1.65875	0.05093	5.52	-0.0338	9.02	-0.0201	12.28	-0.0557
1.66	-0.02377	5.52125	-0.02699	9.02125	-0.01333	12.2812	-0.10311
1.66125	-0.05773	5.5225	-0.01111	9.0225	-0.00656	12.2825	-0.13697
1.6625	-0.11205	5.52375	0.01158	9.02375	-0.00656	12.2837	0.14409
1.66375	-0.17318	5.525	0.01385	9.025	0.000216924	12.285	0.96021
1.665	-0.17318	5.52625	0.032	9.02625	-0.00656	12.2863	1.77632
1.66625	-0.18676	5.5275	0.02065	9.0275	-0.00656	12.2875	0.88909
1.6675	-0.16638	5.52875	0.00931	9.02875	-0.00656	12.2888	0.21859
1.66875	-0.09168	5.53	-0.00204	9.03	-0.01333	12.29	0.13224
1.67	-0.03056	5.53125	-0.03607	9.03125	-0.01333	12.2912	0.07467
1.67125	-0.05093	5.5325	-0.03834	9.0325	-0.01333	12.2925	0.03234
1.6725	-0.04414	5.53375	-0.04061	9.03375	-0.0201	12.2937	0.00356
1.67375	-0.02377	5.535	-0.05195	9.035	-0.01333	12.295	0.00695
1.675	-0.01019	5.53625	-0.03834	9.03625	-0.01333	12.2963	-0.11158
1.67625	-0.02377	5.5375	-0.02699	9.0375	-0.01333	12.2975	-0.07094
1.6775	-0.03056	5.53875	0.032	9.03875	-0.00656	12.2988	-0.03708
1.67875	-0.05093	5.54	0.01158	9.04	-0.00656	12.3	-0.01845
1.68	-0.05773	5.54125	0.01611	9.04125	0.000216924	12.3012	-0.01507
1.68125	-0.05093	5.5425	0.032	9.0425	0.000216924	12.3025	-0.02861
1.6825	-0.04414	5.54375	0.032	9.04375	-0.00656	12.3038	-0.03369
1.68375	-0.07131	5.545	0.02065	9.045	0.000216924	12.305	-0.03877
1.685	-0.06452	5.54625	0.02065	9.04625	-0.00656	12.3063	-0.0303
1.68625	-0.03735	5.5475	0.00704	9.0475	-0.00656	12.3075	-0.03877
1.6875	-0.03735	5.54875	-0.00657	9.04875	-0.01333	12.3087	-0.03708
1.68875	-0.04414	5.55	0.00477	9.05	-0.01333	12.31	-0.02353
1.69	-0.02377	5.55125	1.11198	9.05125	-0.01333	12.3112	-0.02522
1.69125	-0.03735	5.5525	3.02463	9.0525	-0.01333	12.3125	-0.02184
1.6925	-0.07131	5.55375	2.64119	9.05375	0.000216924	12.3138	0.000173109
1.69375	-0.10526	5.555	6.19197	9.055	-0.00656	12.315	0.02557
1.695	-0.09847	5.55625	4.52889	9.05625	-0.00656	12.3163	0.04928
1.69625	-0.11885	5.5575	1.69507	9.0575	-0.00656	12.3175	0.04081
1.6975	-0.12564	5.55875	0.61283	9.05875	-0.00656	12.3187	0.01203
1.69875	-0.09847	5.56	0.24527	9.06	-0.00656	12.32	-0.00491
1.7	-0.07131	5.56125	0.10914	9.06125	-0.00656	12.3212	-0.00152
1.70125	-0.05773	5.5625	-0.17447	9.0625	-0.00656	12.3225	0.02557
1.7025	-0.03735	5.56375	-0.30833	9.06375	-0.00656	12.3238	0.05435
1.70375	-0.01698	5.565	-0.44447	9.065	-0.00656	12.325	0.0442
1.705	-0.01019	5.56625	-0.16766	9.06625	-0.01333	12.3262	0.00864
1.70625	-0.0034	5.5675	-0.15632	9.0675	-0.01333	12.3275	-0.0066
1.7075	-0.01698	5.56875	-0.0996	9.06875	-0.01333	12.3287	-0.00999
1.70875	-0.03056	5.57	-0.07464	9.07	-0.01333	12.33	-0.00829
1.71	-0.05093	5.57125	0.22712	9.07125	-0.01333	12.3313	0.00695
1.71125	-0.05773	5.5725	-0.0633	9.0725	-0.00656	12.3325	0.0442
1.7125	-0.05773	5.57375	0.05468	9.07375	-0.00656	12.3338	0.02726
1.71375	-0.08489	5.575	0.16586	9.075	0.000216924	12.335	-0.01168
1.715	-0.08489	5.57625	0.05242	9.07625	-0.00656	12.3362	-0.04554
1.71625	-0.0781	5.5775	0.14544	9.0775	-0.00656	12.3375	-0.18608
1.7175	-0.08489	5.57875	0.08191	9.07875	-0.00656	12.3387	-0.52471
1.71875	-0.08489	5.58	0.07737	9.08	-0.01333	12.34	-0.43836
1.72	-0.0781	5.58125	0.08872	9.08125	-0.00656	12.3413	-0.17592
1.72125	-0.07131	5.5825	0.07737	9.0825	-0.00656	12.3425	-0.54673
1.7225	-0.05773	5.58375	0.04107	9.08375	-0.00656	12.3438	-0.72451
1.72375	-0.05093	5.585	0.02973	9.085	-0.00656	12.345	-0.94801
1.725	-0.04414	5.58625	0.0388	9.08625	0.000216924	12.3462	-1.11394
1.72625	-0.04414	5.5875	0.03653	9.0875	0.03408	12.3475	-0.45191
1.7275	-0.05773	5.58875	0.05242	9.08875	0.39304	12.3488	-0.30291
1.72875	-0.05773	5.59	0.06603	9.09	1.58504	12.35	-0.20809
1.73	-0.06452	5.59125	0.08872	9.09125	2.53322	12.3513	-0.13528
1.73125	-0.07131	5.5925	0.09326	9.0925	3.35949	12.3525	-0.11158
1.7325	-0.06452	5.59375	0.1341	9.09375	2.91249	12.3537	-0.04046
1.73375	-0.06452	5.595	0.10914	9.095	1.0229	12.355	-0.02015
1.735	-0.06452	5.59625	0.10687	9.09625	0.36594	12.3562	0.00864
1.73625	-0.04414	5.5975	0.05922	9.0975	0.2034	12.3575	0.01541
1.7375	-0.03056	5.59875	0.03426	9.09875	0.02054	12.3588	0.03234
1.73875	-0.03056	5.6	0.032	9.1	0.14922	12.36	0.03742
1.74	-0.03735	5.60125	0.000231966	9.10125	0.11535	12.3613	0.03912
1.74125	-0.04414	5.6025	0.0025	9.1025	0.03408	12.3625	0.03065
1.7425	-0.05093	5.60375	0.02065	9.10375	0.04085	12.3637	0.0171
1.74375	-0.07131	5.605	0.04107	9.105	0.10858	12.365	0.00864
1.745	-0.09168	5.60625	0.05695	9.10625	0.10858	12.3663	-0.00152
1.74625	-0.09168	5.6075	0.07964	9.1075	0.13567	12.3675	-0.02692
1.7475	-0.10526	5.60875	0.09552	9.10875	0.10858	12.3688	-0.01168
1.74875	-0.09168	5.61	0.13183	9.11	0.06117	12.37	0.000173109
1.75	-0.08489	5.61125	0.1704	9.11125	0.09504	12.3712	-0.00491
1.75125	-0.07131	5.6125	0.19762	9.1125	0.1289	12.3725	-0.00152
1.7525	-0.05093	5.61375	0.22031	9.11375	0.12213	12.3737	-0.01168
1.75375	-0.03735	5.615	0.22712	9.115	0.11535	12.375	0.000173109
1.755	-0.02377	5.61625	0.08872	9.11625	0.10181	12.3763	0.01541
1.75625	-0.01698	5.6175	0.05695	9.1175	0.14922	12.3775	0.01372
1.7575	-0.02377	5.61875	0.13863	9.11875	0.14244	12.3788	0.00695
1.75875	-0.03056	5.62	-0.23119	9.12	0.10858	12.38	0.00356
1.76	-0.05093	5.62125	-0.30606	9.12125	0.16276	12.3812	0.00187
1.76125	-0.06452	5.6225	-0.64639	9.1225	0.15599	12.3825	0.00187
1.7625	-0.0781	5.62375	-1.62201	9.12375	0.09504	12.3837	-0.00152
1.76375	-0.09168	5.625	-2.13023	9.125	0.09504	12.385	0.00525
1.765	-0.09847	5.62625	-2.85854	9.12625	0.1289	12.3863	0.01033
1.76625	-0.08489	5.6275	-3.79558	9.1275	0.12213	12.3875	0.01372
1.7675	-0.0781	5.62875	-2.38888	9.12875	0.10858	12.3887	0.00356
1.76875	-0.04414	5.63	-0.81202	9.13	0.06794	12.39	-0.0066
1.77	-0.0781	5.63125	0.04107	9.13125	0.04763	12.3912	-0.0066
1.77125	-0.05093	5.6325	-2.80182	9.1325	0.06794	12.3925	-0.00152
1.7725	-0.03056	5.63375	-0.3401	9.13375	0.10181	12.3938	-0.00491
1.77375	-0.03735	5.635	-1.29983	9.135	0.06794	12.395	-0.01337
1.775	-0.07131	5.63625	-1.0253	9.13625	-0.00656	12.3963	-0.00999
1.77625	-0.09847	5.6375	-0.93454	9.1375	-0.10137	12.3975	-0.00152
1.7775	-0.11205	5.63875	-0.81202	9.13875	-0.20974	12.3987	-0.00152
1.77875	-0.2275	5.64	-0.52841	9.14	-0.18942	12.4	-0.00829
1.78	-0.59423	5.64125	-0.36279	9.14125	-0.29101	12.4012	-0.0066
1.78125	-0.68251	5.6425	-0.20397	9.1425	-0.53483	12.4025	0.00864
1.7825	-1.53141	5.64375	-0.14271	9.14375	-0.77865	12.4038	0.01541
1.78375	-1.51782	5.645	-0.17901	9.145	-1.40174	12.405	0.00356
1.785	0.28862	5.64625	-0.0996	9.14625	-1.9571	12.4062	0.000173109
1.78625	0.13922	5.6475	-0.17674	9.1475	-2.4786	12.4075	0.00525
1.7875	-0.01019	5.64875	-0.11321	9.14875	-2.70888	12.4087	0.00187
1.78875	-0.05773	5.65	-0.07918	9.15	-1.23919	12.41	-0.00999
1.79	-0.09847	5.65125	-0.16993	9.15125	-0.48742	12.4113	-0.00999
1.79125	-0.11885	5.6525	-0.2085	9.1525	-0.43324	12.4125	-0.0066
1.7925	-0.08489	5.65375	-0.2085	9.15375	-0.3181	12.4138	-0.00829
1.79375	-0.13243	5.655	-0.1722	9.155	-0.18942	12.415	-0.00829
1.795	-0.15959	5.65625	-0.12002	9.15625	-0.16233	12.4162	-0.01337
1.79625	-0.13243	5.6575	-0.04741	9.1575	-0.12847	12.4175	-0.0066
1.7975	-0.13922	5.65875	0.00704	9.15875	-0.10137	12.4187	0.00187
1.79875	-0.13922	5.66	0.032	9.16	-0.06751	12.42	0.00525
1.8	-0.1528	5.66125	-0.0338	9.16125	-0.06751	12.4213	0.00525
1.80125	-0.11885	5.6625	0.01385	9.1625	-0.07428	12.4225	0.01033
1.8025	-0.08489	5.66375	0.05242	9.16375	-0.05396	12.4238	0.01203
1.80375	-0.08489	5.665	0.00704	9.165	-0.02687	12.425	0.00864
1.805	-0.08489	5.66625	-0.01792	9.16625	-0.03365	12.4262	0.00187
1.80625	-0.07131	5.6675	-0.05195	9.1675	-0.02687	12.4275	-0.00491
1.8075	-0.07131	5.66875	-0.08145	9.16875	-0.04042	12.4288	-0.00321
1.80875	-0.08489	5.67	-0.05876	9.17	-0.04042	12.43	-0.00491
1.81	-0.11205	5.67125	-0.01338	9.17125	-0.04042	12.4313	-0.0066
1.81125	-0.13243	5.6725	0.04334	9.1725	-0.02687	12.4325	-0.00491
1.8125	-0.13922	5.67375	0.04561	9.17375	-0.01333	12.4337	-0.00152
1.81375	-0.13922	5.675	0.05695	9.175	0.000216924	12.435	-0.00152
1.815	-0.12564	5.67625	0.02519	9.17625	-0.0201	12.4362	-0.00321
1.81625	-0.13922	5.6775	0.01611	9.1775	-0.02687	12.4375	0.000173109
1.8175	-0.14601	5.67875	0.000231966	9.17875	-0.02687	12.4388	0.00864
1.81875	-0.13243	5.68	-0.01792	9.18	-0.02687	12.44	0.00864
1.82	-0.11205	5.68125	-0.03834	9.18125	-0.0201	12.4413	0.00525
1.82125	-0.09168	5.6825	-0.04288	9.1825	-0.02687	12.4425	0.000173109
1.8225	-0.0781	5.68375	-0.05876	9.18375	-0.02687	12.4437	-0.00321
1.82375	-0.09847	5.685	-0.12229	9.185	-0.0201	12.445	-0.00491
1.825	-0.11205	5.68625	-0.07237	9.18625	-0.00656	12.4462	-0.0066
1.82625	-0.13243	5.6875	-0.08372	9.1875	-0.00656	12.4475	-0.0066
1.8275	-0.13243	5.68875	-0.05195	9.18875	-0.00656	12.4488	-0.00491
1.82875	-0.14601	5.69	-0.02473	9.19	-0.00656	12.45	-0.0066
1.83	-0.17318	5.69125	-0.01111	9.19125	-0.01333	12.4512	-0.0066
1.83125	-0.20713	5.6925	0.06149	9.1925	-0.01333	12.4525	-0.00491
1.8325	-0.309	5.69375	0.00477	9.19375	-0.01333	12.4537	-0.00491
1.83375	-0.40407	5.695	0.00704	9.195	-0.00656	12.455	0.000173109
1.835	-0.39049	5.69625	0.01611	9.19625	-0.00656	12.4563	0.00187
1.83625	-0.26825	5.6975	0.00477	9.1975	-0.01333	12.4575	-0.00321
1.8375	0.09847	5.69875	-0.02473	9.19875	-0.0201	12.4588	-0.00152
1.83875	0.10526	5.7	-0.03607	9.2	-0.0201	12.46	-0.00152
1.84	0.24109	5.70125	-0.05422	9.20125	-0.0201	12.4612	-0.00491
1.84125	0.56706	5.7025	-0.04061	9.2025	-0.01333	12.4625	-0.00491
1.8425	1.40916	5.70375	-0.02246	9.20375	-0.0201	12.4637	-0.00491
1.84375	1.44991	5.705	-0.01111	9.205	-0.00656	12.465	-0.00152
1.845	1.85738	5.70625	0.01611	9.20625	-0.00656	12.4663	0.00187
1.84625	1.04923	5.7075	0.03426	9.2075	0.000216924	12.4675	0.00187
1.8475	0.28862	5.70875	0.02292	9.20875	-0.00656	12.4688	0.00695
1.84875	0.13922	5.71	0.05015	9.21	-0.00656	12.47	0.01372
1.85	0.01019	5.71125	0.02973	9.21125	-0.00656	12.4712	0.01203
1.85125	0.04414	5.7125	0.01838	9.2125	-0.00656	12.4725	0.0188
1.8525	0.01019	5.71375	0.00704	9.21375	-0.0201	12.4738	0.00525
1.85375	0.04414	5.715	-0.01792	9.215	-0.01333	12.475	-0.00321
1.855	-0.03056	5.71625	-0.02473	9.21625	-0.01333	12.4763	-0.00829
1.85625	0.02377	5.7175	-0.0338	9.2175	-0.01333	12.4775	-0.01337
1.8575	0.04414	5.71875	-0.04061	9.21875	-0.01333	12.4787	-0.0303
1.85875	0.08489	5.72	-0.03607	9.22	-0.0201	12.48	0.04928
1.86	0.06452	5.72125	-0.03153	9.22125	-0.01333	12.4812	-0.02015
1.86125	0.02377	5.7225	-0.02699	9.2225	-0.00656	12.4825	-0.07602
1.8625	-0.01698	5.72375	0.00704	9.22375	-0.00656	12.4838	-0.13528
1.86375	-0.07131	5.725	0.01158	9.225	-0.00656	12.485	-0.0557
1.865	-0.09168	5.72625	0.03426	9.22625	-0.00656	12.4863	0.37775
1.86625	-0.1528	5.7275	0.02519	9.2275	-0.00656	12.4875	1.48171
1.8675	-0.15959	5.72875	0.01385	9.22875	-0.00656	12.4887	1.52573
1.86875	-0.15959	5.73	0.00477	9.23	-0.01333	12.49	0.52845
1.87	-0.15959	5.73125	-0.02019	9.23125	-0.01333	12.4913	0.15764
1.87125	-0.09847	5.7325	-0.03607	9.2325	-0.01333	12.4925	0.10176
1.8725	-0.03056	5.73375	-0.04288	9.23375	-0.01333	12.4938	0.06113
1.87375	-0.03056	5.735	-0.05876	9.235	-0.01333	12.495	0.00525
1.875	-0.05773	5.73625	-0.04061	9.23625	-0.01333	12.4962	0.000173109
1.87625	-0.05093	5.7375	-0.0338	9.2375	-0.00656	12.4975	0.000173109
1.8775	-0.04414	5.73875	-0.01565	9.23875	-0.00656	12.4987	-0.01676
1.87875	-0.05773	5.74	-0.00657	9.24	-0.00656	12.5	-0.04554
1.88	-0.05093	5.74125	0.02065	9.24125	-0.00656	12.5013	-0.02184
1.88125	-0.05773	5.7425	0.03426	9.2425	-0.00656	12.5025	-0.01337
1.8825	-0.05773	5.74375	0.03426	9.24375	-0.00656	12.5038	-0.01676
1.88375	-0.04414	5.745	0.02292	9.245	-0.00656	12.505	-0.02522
1.885	-0.01698	5.74625	0.01611	9.24625	-0.00656	12.5062	-0.03708
1.88625	-0.02377	5.7475	0.0025	9.2475	-0.00656	12.5075	-0.03538
1.8875	-0.04414	5.74875	-0.01565	9.24875	-0.00656	12.5087	-0.03369
1.88875	-0.02377	5.75	-0.01111	9.25	-0.01333	12.51	-0.04385
1.89	-0.01698	5.75125	-0.02473	9.25125	-0.00656	12.5113	-0.04046
1.89125	-0.04414	5.7525	-0.03834	9.2525	-0.01333	12.5125	-0.0303
1.8925	-0.04414	5.75375	2.94068	9.25375	-0.01333	12.5137	-0.02692
1.89375	-0.05093	5.755	1.57256	9.255	-0.00656	12.515	-0.01507
1.895	-0.08489	5.75625	4.04789	9.25625	-0.00656	12.5162	0.01372
1.89625	-0.11885	5.7575	6.23734	9.2575	-0.00656	12.5175	0.03912
1.8975	-0.12564	5.75875	3.30143	9.25875	-0.00656	12.5188	0.05266
1.89875	-0.11885	5.76	1.62474	9.26	-0.00656	12.52	0.03404
1.9	-0.11205	5.76125	0.30426	9.26125	-0.00656	12.5213	0.00356
1.90125	-0.07131	5.7625	0.20443	9.2625	-0.00656	12.5225	-0.00321
1.9025	-0.05773	5.76375	0.1341	9.26375	-0.01333	12.5237	0.00356
1.90375	-0.05093	5.765	-0.28338	9.265	-0.00656	12.525	0.03912
1.905	-0.04414	5.76625	-0.39455	9.26625	-0.01333	12.5262	0.05435
1.90625	-0.05773	5.7675	-0.39909	9.2675	-0.00656	12.5275	0.02218
1.9075	-0.07131	5.76875	-0.14271	9.26875	-0.01333	12.5288	-0.0066
1.90875	-0.07131	5.77	-0.16086	9.27	-0.01333	12.53	-0.0066
1.91	-0.08489	5.77125	-0.07464	9.27125	-0.00656	12.5312	-0.00829
1.91125	-0.09847	5.7725	0.12048	9.2725	-0.01333	12.5325	-0.00152
1.9125	-0.09168	5.77375	0.00477	9.27375	-0.00656	12.5337	0.02896
1.91375	-0.11205	5.775	0.10233	9.275	0.000216924	12.535	0.04589
1.915	-0.11205	5.77625	0.09779	9.27625	-0.00656	12.5363	0.01372
1.91625	-0.09847	5.7775	0.15905	9.2775	-0.00656	12.5375	-0.02353
1.9175	-0.08489	5.77875	0.04107	9.27875	-0.00656	12.5388	-0.05909
1.91875	-0.06452	5.78	0.12729	9.28	-0.01333	12.54	-0.39773
1.92	-0.05093	5.78125	0.04107	9.28125	-0.00656	12.5412	-0.58736
1.92125	-0.03056	5.7825	0.05695	9.2825	-0.01333	12.5425	-0.24872
1.9225	-0.0034	5.78375	0.08191	9.28375	-0.01333	12.5437	-0.33
1.92375	-0.01698	5.785	0.04107	9.285	-0.00656	12.545	-0.66355
1.925	-0.02377	5.78625	0.04788	9.28625	-0.00656	12.5463	-0.86674
1.92625	-0.03735	5.7875	0.0388	9.2875	0.000216924	12.5475	-1.04113
1.9275	-0.06452	5.78875	0.05242	9.28875	0.00699	12.5488	-0.80748
1.92875	-0.08489	5.79	0.07964	9.29	0.02054	12.55	-0.38249
1.93	-0.09168	5.79125	0.07284	9.29125	0.14922	12.5512	-0.2538
1.93125	-0.11205	5.7925	0.09099	9.2925	1.22608	12.5525	-0.181
1.9325	-0.10526	5.79375	0.10687	9.29375	2.37745	12.5538	-0.12174
1.93375	-0.09847	5.795	0.11594	9.295	3.02763	12.555	-0.0574
1.935	-0.08489	5.79625	0.09779	9.29625	3.44077	12.5563	-0.03877
1.93625	-0.05773	5.7975	0.09099	9.2975	1.37508	12.5575	0.00356
1.9375	-0.04414	5.79875	0.05468	9.29875	0.52849	12.5587	0.01033
1.93875	-0.03056	5.8	0.03426	9.3	0.18308	12.56	0.02218
1.94	-0.03735	5.80125	0.01838	9.30125	0.06117	12.5612	0.02896
1.94125	-0.05093	5.8025	0.00931	9.3025	0.11535	12.5625	0.03404
1.9425	-0.04414	5.80375	0.01838	9.30375	0.14922	12.5638	0.03404
1.94375	-0.05773	5.805	0.02065	9.305	0.04085	12.565	0.02388
1.945	-0.0781	5.80625	0.05695	9.30625	0.04085	12.5663	0.01203
1.94625	-0.0781	5.8075	0.07284	9.3075	0.11535	12.5675	-0.00152
1.9475	-0.08489	5.80875	0.07284	9.30875	0.11535	12.5687	-0.00999
1.94875	-0.0781	5.81	0.10006	9.31	0.12213	12.57	-0.01168
1.95	-0.07131	5.81125	0.10006	9.31125	0.11535	12.5712	-0.00152
1.95125	-0.06452	5.8125	0.1341	9.3125	0.06794	12.5725	0.000173109
1.9525	-0.04414	5.81375	0.1704	9.31375	0.06794	12.5738	-0.0066
1.95375	-0.04414	5.815	0.15451	9.315	0.11535	12.575	-0.01168
1.955	-0.04414	5.81625	0.22258	9.31625	0.12213	12.5762	-0.01507
1.95625	-0.03735	5.8175	0.16813	9.3175	0.11535	12.5775	0.00187
1.9575	-0.05093	5.81875	0.06149	9.31875	0.10181	12.5787	0.01033
1.95875	-0.05093	5.82	0.06603	9.32	0.1289	12.58	0.01033
1.96	-0.07131	5.82125	-0.05195	9.32125	0.14244	12.5813	0.00356
1.96125	-0.08489	5.8225	-0.07918	9.3225	0.10181	12.5825	-0.00152
1.9625	-0.08489	5.82375	-0.41043	9.32375	0.11535	12.5838	0.00187
1.96375	-0.09168	5.825	-0.98672	9.325	0.15599	12.585	0.00525
1.965	-0.09168	5.82625	-1.83074	9.32625	0.17631	12.5862	0.00525
1.96625	-0.0781	5.8275	-2.25048	9.3275	0.11535	12.5875	0.00864
1.9675	-0.07131	5.82875	-3.32593	9.32875	0.08149	12.5887	0.0188
1.96875	-0.05093	5.83	-3.73432	9.33	0.09504	12.59	0.01033
1.97	-0.03056	5.83125	-2.01225	9.33125	0.11535	12.5913	0.000173109
1.97125	-0.03056	5.8325	-0.36959	9.3325	0.10181	12.5925	-0.01168
1.9725	-0.01019	5.83375	-2.59081	9.33375	0.06794	12.5938	-0.00829
1.97375	-0.01698	5.835	0.01611	9.335	0.06794	12.595	-0.00321
1.975	-0.01698	5.83625	-0.81656	9.33625	0.08149	12.5962	-0.00999
1.97625	-0.01698	5.8375	-1.35655	9.3375	0.06794	12.5975	-0.01845
1.9775	-0.0034	5.83875	-0.87555	9.33875	0.0544	12.5988	-0.0066
1.97875	0.01019	5.84	-0.93681	9.34	0.02731	12.6	0.00356
1.98	0.01698	5.84125	-0.65093	9.34125	-0.11492	12.6013	0.000173109
1.98125	0.21392	5.8425	-0.449	9.3425	-0.29778	12.6025	-0.00491
1.9825	0.59423	5.84375	-0.26523	9.34375	-0.37906	12.6037	0.00525
1.98375	0.60781	5.845	-0.19035	9.345	-0.60933	12.605	0.02049
1.985	2.33955	5.84625	-0.13817	9.34625	-0.79897	12.6062	0.01203
1.98625	0.45161	5.8475	-0.16993	9.3475	-1.23242	12.6075	0.00187
1.9875	-0.36333	5.84875	-0.15405	9.34875	-1.90292	12.6088	0.000173109
1.98875	-0.24109	5.85	-0.18808	9.35	-2.51247	12.61	0.000173109
1.99	-0.0034	5.85125	-0.09506	9.35125	-2.72919	12.6113	-0.00829
1.99125	-0.02377	5.8525	-0.12682	9.3525	-1.36788	12.6125	-0.01507
1.9925	0.00339	5.85375	-0.12909	9.35375	-0.58224	12.6137	-0.01168
1.99375	-0.0034	5.855	-0.2085	9.355	-0.41292	12.615	-0.0066
1.995	-0.03056	5.85625	-0.16086	9.35625	-0.3181	12.6163	-0.0066
1.99625	-0.02377	5.8575	-0.14044	9.3575	-0.18265	12.6175	-0.00999
1.9975	-0.03056	5.85875	-0.08145	9.35875	-0.15556	12.6188	-0.00829
1.99875	-0.03735	5.86	-0.02019	9.36	-0.14201	12.62	0.000173109
2	-0.03735	5.86125	0.02065	9.36125	-0.11492	12.6212	0.00695
2.00125	-0.02377	5.8625	0.00931	9.3625	-0.06751	12.6225	0.00864
2.0025	-0.01019	5.86375	-0.02926	9.36375	-0.06751	12.6237	0.00695
2.00375	-0.02377	5.865	0.0025	9.365	-0.06751	12.625	0.00864
2.005	-0.02377	5.86625	0.01385	9.36625	-0.04719	12.6263	0.00864
2.00625	-0.01019	5.8675	-0.01792	9.3675	-0.04042	12.6275	0.000173109
2.0075	-0.02377	5.86875	-0.04515	9.36875	-0.03365	12.6288	-0.00491
2.00875	-0.03735	5.87	-0.05195	9.37	-0.0201	12.63	-0.0066
2.01	-0.05093	5.87125	-0.06557	9.37125	-0.0201	12.6312	-0.00491
2.01125	-0.05773	5.8725	-0.05876	9.3725	-0.03365	12.6325	-0.00321
2.0125	-0.06452	5.87375	0.04107	9.37375	-0.03365	12.6337	-0.00491
2.01375	-0.05773	5.875	0.06376	9.375	-0.03365	12.635	0.000173109
2.015	-0.05773	5.87625	0.07964	9.37625	-0.03365	12.6363	0.00356
2.01625	-0.06452	5.8775	0.05242	9.3775	-0.01333	12.6375	0.000173109
2.0175	-0.04414	5.87875	0.00931	9.37875	-0.02687	12.6387	0.00187
2.01875	-0.01698	5.88	0.000231966	9.38	-0.03365	12.64	0.00525
2.02	0.00339	5.88125	-0.03153	9.38125	-0.02687	12.6412	0.00864
2.02125	0.00339	5.8825	-0.05876	9.3825	-0.02687	12.6425	0.00695
2.0225	-0.0034	5.88375	-0.05649	9.38375	-0.02687	12.6438	-0.00152
2.02375	-0.0034	5.885	-0.0701	9.385	-0.02687	12.645	-0.0066
2.025	-0.0034	5.88625	-0.06783	9.38625	-0.02687	12.6463	-0.00491
2.02625	-0.0034	5.8875	-0.07691	9.3875	-0.0201	12.6475	-0.0066
2.0275	-0.01698	5.88875	-0.0701	9.38875	-0.00656	12.6487	-0.00491
2.02875	-0.02377	5.89	-0.06783	9.39	-0.00656	12.65	-0.00321
2.03	-0.04414	5.89125	-0.0338	9.39125	0.000216924	12.6512	-0.00321
2.03125	-0.04414	5.8925	-0.00884	9.3925	-0.00656	12.6525	-0.00152
2.0325	-0.01698	5.89375	0.00704	9.39375	-0.0201	12.6538	-0.00491
2.03375	0.03056	5.895	0.00477	9.395	-0.01333	12.655	-0.00321
2.035	0.19355	5.89625	0.00704	9.39625	-0.02687	12.6562	0.000173109
2.03625	0.26825	5.8975	0.05468	9.3975	-0.0201	12.6575	0.000173109
2.0375	0.27504	5.89875	-0.02246	9.39875	-0.01333	12.6587	-0.00152
2.03875	0.03056	5.9	-0.01792	9.4	-0.0201	12.66	-0.00491
2.04	-0.2275	5.90125	-0.04741	9.40125	-0.0201	12.6613	-0.00491
2.04125	-0.20713	5.9025	-0.04968	9.4025	-0.0201	12.6625	-0.0066
2.0425	-0.42445	5.90375	-0.03607	9.40375	-0.02687	12.6638	-0.0066
2.04375	-0.97453	5.905	-0.02019	9.405	-0.01333	12.665	-0.00491
2.045	-1.88455	5.90625	0.000231966	9.40625	-0.01333	12.6662	-0.00152
2.04625	-1.68081	5.9075	0.02746	9.4075	-0.00656	12.6675	0.00187
2.0475	-2.24448	5.90875	0.03653	9.40875	-0.00656	12.6687	0.00525
2.04875	-1.0017	5.91	0.05695	9.41	-0.01333	12.67	0.00695
2.05	-0.4584	5.91125	0.04107	9.41125	-0.00656	12.6713	0.00864
2.05125	-0.2343	5.9125	0.02973	9.4125	-0.01333	12.6725	0.01033
2.0525	-0.18676	5.91375	0.01385	9.41375	-0.0201	12.6738	0.01203
2.05375	-0.16638	5.915	-0.01792	9.415	-0.01333	12.675	0.01541
2.055	-0.10526	5.91625	-0.02019	9.41625	-0.0201	12.6762	0.00864
2.05625	-0.05773	5.9175	-0.03153	9.4175	-0.01333	12.6775	-0.01168
2.0575	-0.05093	5.91875	-0.03834	9.41875	-0.01333	12.6788	-0.01676
2.05875	-0.11885	5.92	-0.02699	9.42	-0.0201	12.68	-0.01507
2.06	-0.18676	5.92125	-0.02699	9.42125	-0.01333	12.6813	-0.02692
2.06125	-0.20034	5.9225	-0.01565	9.4225	-0.01333	12.6825	0.0679
2.0625	-0.22071	5.92375	-0.00204	9.42375	-0.01333	12.6837	-0.00321
2.06375	-0.20713	5.925	0.032	9.425	-0.00656	12.685	-0.06925
2.065	-0.15959	5.92625	0.02746	9.42625	-0.01333	12.6862	-0.11835
2.06625	-0.11205	5.9275	0.00704	9.4275	-0.01333	12.6875	-0.1065
2.0675	-0.05773	5.92875	0.01385	9.42875	-0.01333	12.6888	0.25754
2.06875	0.00339	5.93	0.00704	9.43	-0.0201	12.69	1.22434
2.07	0.03735	5.93125	-0.01565	9.43125	-0.01333	12.6913	1.66796
2.07125	0.05772	5.9325	-0.03153	9.4325	-0.01333	12.6925	0.7384
2.0725	0.05093	5.93375	-0.03834	9.43375	-0.01333	12.6937	0.17288
2.07375	-0.01698	5.935	-0.06103	9.435	-0.01333	12.695	0.11531
2.075	-0.06452	5.93625	-0.04741	9.43625	-0.01333	12.6962	0.06282
2.07625	-0.05773	5.9375	-0.03834	9.4375	-0.01333	12.6975	0.0188
2.0775	-0.07131	5.93875	-0.02473	9.43875	-0.00656	12.6988	0.00356
2.07875	-0.09847	5.94	-0.00204	9.44	-0.00656	12.7	0.00695
2.08	-0.11885	5.94125	0.01611	9.44125	0.000216924	12.7012	-0.0066
2.08125	-0.12564	5.9425	0.02973	9.4425	-0.00656	12.7025	-0.03708
2.0825	-0.13243	5.94375	0.03653	9.44375	-0.00656	12.7037	-0.02522
2.08375	-0.11205	5.945	0.02519	9.445	-0.00656	12.705	-0.00491
2.085	-0.09847	5.94625	0.01838	9.44625	-0.01333	12.7063	-0.01507
2.08625	-0.08489	5.9475	0.0025	9.4475	-0.00656	12.7075	-0.02692
2.0875	-0.08489	5.94875	-0.02246	9.44875	-0.01333	12.7088	-0.03538
2.08875	-0.05093	5.95	-0.01792	9.45	-0.01333	12.71	-0.04216
2.09	-0.04414	5.95125	-0.0338	9.45125	-0.00656	12.7112	-0.04046
2.09125	-0.06452	5.9525	-0.02019	9.4525	-0.00656	12.7125	-0.04385
2.0925	-0.06452	5.95375	0.00477	9.45375	-0.00656	12.7137	-0.04046
2.09375	-0.06452	5.955	0.61509	9.455	-0.00656	12.715	-0.04385
2.095	-0.09168	5.95625	3.58504	9.45625	-0.01333	12.7163	-0.02692
2.09625	-0.09847	5.9575	2.01952	9.4575	-0.00656	12.7175	-0.0066
2.0975	-0.09168	5.95875	6.07172	9.45875	-0.00656	12.7188	0.0171
2.09875	-0.06452	5.96	5.18459	9.46	-0.00656	12.72	0.02557
2.1	-0.05773	5.96125	1.897	9.46125	-0.00656	12.7212	0.05774
2.10125	-0.03735	5.9625	0.82837	9.4625	-0.01333	12.7225	0.05266
2.1025	-0.03056	5.96375	0.2067	9.46375	-0.01333	12.7238	0.01203
2.10375	-0.03735	5.965	0.10233	9.465	-0.00656	12.725	-0.0066
2.105	-0.05093	5.96625	-0.17447	9.46625	-0.01333	12.7263	-0.00999
2.10625	-0.03735	5.9675	-0.33556	9.4675	-0.01333	12.7275	0.01541
2.1075	-0.05773	5.96875	-0.43993	9.46875	-0.00656	12.7287	0.04928
2.10875	-0.07131	5.97	-0.21077	9.47	-0.00656	12.73	0.03573
2.11	-0.09168	5.97125	-0.1359	9.47125	0.000216924	12.7312	-0.00152
2.11125	-0.10526	5.9725	-0.06103	9.4725	-0.00656	12.7325	-0.00152
2.1125	-0.11205	5.97375	-0.09279	9.47375	-0.00656	12.7338	-0.00152
2.11375	-0.11205	5.975	0.29065	9.475	0.000216924	12.735	-0.00152
2.115	-0.11885	5.97625	-0.04515	9.47625	-0.00656	12.7363	0.0188
2.11625	-0.11205	5.9775	0.06149	9.4775	-0.00656	12.7375	0.0442
2.1175	-0.09847	5.97875	0.20897	9.47875	-0.00656	12.7387	0.02896
2.11875	-0.08489	5.98	-0.01111	9.48	-0.01333	12.74	-0.00999
2.12	-0.06452	5.98125	0.13863	9.48125	-0.00656	12.7413	-0.05232
2.12125	-0.05773	5.9825	0.02065	9.4825	-0.01333	12.7425	-0.28597
2.1225	-0.03735	5.98375	0.06376	9.48375	-0.01333	12.7438	-0.58567
2.12375	-0.02377	5.985	0.05015	9.485	-0.00656	12.745	-0.34016
2.125	-0.03056	5.98625	0.06603	9.48625	-0.00656	12.7462	-0.30121
2.12625	-0.03056	5.9875	0.05242	9.4875	-0.00656	12.7475	-0.63477
2.1275	-0.05093	5.98875	0.06149	9.48875	0.000216924	12.7487	-0.81086
2.12875	-0.06452	5.99	0.0751	9.49	0.000216924	12.75	-0.97002
2.13	-0.09168	5.99125	0.08418	9.49125	0.00699	12.7513	-0.91923
2.13125	-0.11205	5.9925	0.09779	9.4925	0.000216924	12.7525	-0.43667
2.1325	-0.10526	5.99375	0.09326	9.49375	0.00699	12.7538	-0.26735
2.13375	-0.11205	5.995	0.08645	9.495	0.10181	12.755	-0.17253
2.135	-0.11205	5.99625	0.0683	9.49625	0.9484	12.7562	-0.1319
2.13625	-0.09847	5.9975	0.10687	9.4975	2.15395	12.7575	-0.06925
2.1375	-0.08489	5.99875	0.05922	9.49875	2.90572	12.7587	-0.032
2.13875	-0.06452	6	0.07057	9.5	3.57622	12.76	-0.00491
2.14	-0.05093	6.00125	0.01611	9.50125	1.76113	12.7613	-0.01337
2.14125	-0.05773	6.0025	0.02292	9.5025	0.6504	12.7625	0.0188
2.1425	-0.05773	6.00375	0.032	9.50375	0.19663	12.7637	0.0188
2.14375	-0.06452	6.005	0.02973	9.505	0.10858	12.765	0.02726
2.145	-0.0781	6.00625	0.04334	9.50625	0.08149	12.7662	0.03912
2.14625	-0.08489	6.0075	0.06603	9.5075	0.14922	12.7675	0.03404
2.1475	-0.09847	6.00875	0.08191	9.50875	0.10181	12.7688	0.02218
2.14875	-0.08489	6.01	0.08872	9.51	0.02731	12.77	0.00356
2.15	-0.07131	6.01125	0.09099	9.51125	0.10181	12.7713	-0.00491
2.15125	-0.06452	6.0125	0.08872	9.5125	0.10181	12.7725	-0.00491
2.1525	-0.05093	6.01375	0.10006	9.51375	0.12213	12.7737	-0.00321
2.15375	-0.03735	6.015	0.13636	9.515	0.11535	12.775	-0.00152
2.155	-0.03735	6.01625	0.1409	9.51625	0.07472	12.7762	-0.00999
2.15625	-0.03056	6.0175	0.15905	9.5175	0.0544	12.7775	-0.01676
2.1575	-0.04414	6.01875	0.22712	9.51875	0.11535	12.7788	-0.02015
2.15875	-0.05093	6.02	0.07737	9.52	0.12213	12.78	-0.0066
2.16	-0.07131	6.02125	0.08872	9.52125	0.12213	12.7812	0.0171
2.16125	-0.09168	6.0225	0.19309	9.5225	0.10858	12.7825	0.0171
2.1625	-0.09847	6.02375	-0.24027	9.52375	0.1289	12.7837	0.00525
2.16375	-0.10526	6.025	-0.15632	9.525	0.16954	12.785	-0.00152
2.165	-0.10526	6.02625	-0.66681	9.52625	0.12213	12.7863	0.00695
2.16625	-0.09168	6.0275	-1.24764	9.5275	0.13567	12.7875	0.01372
2.1675	-0.0781	6.02875	-2.10528	9.52875	0.16276	12.7888	0.01033
2.16875	-0.05773	6.03	-3.06047	9.53	0.11535	12.79	0.00695
2.17	-0.03735	6.03125	-4.17448	9.53125	0.08149	12.7912	0.01541
2.17125	-0.03735	6.0325	-2.854	9.5325	0.10181	12.7925	0.01541
2.1725	-0.02377	6.03375	-0.91185	9.53375	0.1289	12.7937	0.000173109
2.17375	-0.02377	6.035	-0.02473	9.535	0.10858	12.795	-0.02015
2.175	-0.03056	6.03625	-2.64753	9.53625	0.08149	12.7963	-0.01507
2.17625	-0.03735	6.0375	-0.15632	9.5375	0.0544	12.7975	-0.00321
2.1775	-0.05773	6.03875	-1.24311	9.53875	0.06794	12.7988	-0.00829
2.17875	-0.05093	6.04	-1.06614	9.54	0.09504	12.8	-0.02015
2.18	-0.01698	6.04125	-0.84379	9.54125	0.07472	12.8012	-0.00829
2.18125	-0.02377	6.0425	-0.76891	9.5425	0.07472	12.8025	0.01033
2.1825	0.07131	6.04375	-0.52841	9.54375	-0.0201	12.8038	0.00525
2.18375	0.45161	6.045	-0.37413	9.545	-0.16233	12.805	-0.0066
2.185	0.64855	6.04625	-0.20623	9.54625	-0.18942	12.8063	0.00525
2.18625	1.36842	6.0475	-0.15178	9.5475	-0.21651	12.8075	0.0188
2.1875	1.83022	6.04875	-0.14044	9.54875	-0.36551	12.8087	0.01541
2.18875	-0.33616	6.05	-0.16766	9.55	-0.62965	12.81	-0.00152
2.19	-0.24788	6.05125	-0.2085	9.55125	-0.94797	12.8112	-0.0066
2.19125	-0.16638	6.0525	-0.12682	9.5525	-1.67265	12.8125	-0.00321
2.1925	-0.02377	6.05375	-0.09279	9.55375	-2.16029	12.8138	-0.01168
2.19375	-0.01698	6.055	-0.13136	9.555	-2.61406	12.815	-0.01507
2.195	-0.01698	6.05625	-0.18582	9.55625	-2.20092	12.8163	-0.01168
2.19625	-0.05093	6.0575	-0.16086	9.5575	-0.84637	12.8175	-0.0066
2.1975	-0.03056	6.05875	-0.13363	9.55875	-0.40615	12.8187	-0.00321
2.19875	-0.01698	6.06	-0.10414	9.56	-0.42647	12.82	-0.00491
2.2	-0.02377	6.06125	-0.04061	9.56125	-0.25037	12.8212	-0.00491
2.20125	-0.01698	6.0625	-0.01338	9.5625	-0.18942	12.8225	0.000173109
2.2025	-0.01698	6.06375	0.01838	9.56375	-0.15556	12.8238	0.00695
2.20375	0.02377	6.065	-0.07918	9.565	-0.13524	12.825	0.00695
2.205	-0.0034	6.06625	-0.03153	9.56625	-0.0946	12.8262	0.00356
2.20625	-0.01019	6.0675	0.00477	9.5675	-0.06751	12.8275	0.00525
2.2075	-0.01019	6.06875	-0.01792	9.56875	-0.06074	12.8287	0.00356
2.20875	-0.02377	6.07	-0.02246	9.57	-0.06751	12.83	-0.00321
2.21	-0.04414	6.07125	-0.03834	9.57125	-0.03365	12.8313	-0.00491
2.21125	-0.06452	6.0725	-0.04741	9.5725	-0.0201	12.8325	-0.00491
2.2125	-0.06452	6.07375	0.02973	9.57375	-0.0201	12.8338	-0.00152
2.21375	-0.07131	6.075	0.01838	9.575	-0.0201	12.835	-0.00152
2.215	-0.0781	6.07625	0.05922	9.57625	-0.03365	12.8362	0.000173109
2.21625	-0.05773	6.0775	0.07057	9.5775	-0.04042	12.8375	0.00187
2.2175	-0.03056	6.07875	0.05695	9.57875	-0.04042	12.8387	0.00356
2.21875	-0.05773	6.08	0.00704	9.58	-0.03365	12.84	-0.00152
2.22	-0.01019	6.08125	-0.02246	9.58125	-0.01333	12.8413	-0.00152
2.22125	0.00339	6.0825	-0.03834	9.5825	-0.0201	12.8425	0.00187
2.2225	0.01019	6.08375	-0.05422	9.58375	-0.03365	12.8438	0.00356
2.22375	0.01698	6.085	-0.07918	9.585	-0.03365	12.845	0.000173109
2.225	-0.01698	6.08625	-0.05422	9.58625	-0.03365	12.8462	-0.00491
2.22625	-0.01698	6.0875	-0.05876	9.5875	-0.0201	12.8475	-0.0066
2.2275	-0.03056	6.08875	-0.06103	9.58875	-0.01333	12.8488	-0.0066
2.22875	-0.02377	6.09	-0.04515	9.59	-0.0201	12.85	-0.00491
2.23	-0.02377	6.09125	-0.04515	9.59125	-0.01333	12.8513	0.000173109
2.23125	-0.05093	6.0925	-0.03153	9.5925	-0.00656	12.8525	0.00187
2.2325	-0.04414	6.09375	-0.00884	9.59375	0.000216924	12.8537	0.000173109
2.23375	-0.01019	6.095	-0.00884	9.595	-0.00656	12.855	0.00187
2.235	0.02377	6.09625	-0.00204	9.59625	-0.01333	12.8562	-0.00321
2.23625	0.11884	6.0975	-0.00884	9.5975	-0.0201	12.8575	-0.00491
2.2375	0.26146	6.09875	-0.02699	9.59875	-0.02687	12.8588	-0.00321
2.23875	0.28183	6.1	-0.05422	9.6	-0.02687	12.86	-0.00491
2.24	0.2275	6.10125	-0.03607	9.60125	-0.0201	12.8613	-0.0066
2.24125	-0.1528	6.1025	0.0025	9.6025	-0.00656	12.8625	-0.00829
2.2425	-0.24788	6.10375	-0.04061	9.60375	-0.02687	12.8637	-0.00999
2.24375	-0.31579	6.105	-0.03153	9.605	-0.00656	12.865	-0.00491
2.245	-0.60102	6.10625	-0.00431	9.60625	-0.0201	12.8663	-0.00491
2.24625	-1.55178	6.1075	0.02065	9.6075	-0.01333	12.8675	-0.00152
2.2475	-1.7691	6.10875	0.02973	9.60875	-0.01333	12.8688	0.00525
2.24875	-2.22411	6.11	0.05242	9.61	-0.01333	12.87	0.00695
2.25	-1.57895	6.11125	0.04334	9.61125	-0.01333	12.8712	0.00864
2.25125	-0.56706	6.1125	0.03653	9.6125	-0.01333	12.8725	0.01033
2.2525	-0.39728	6.11375	0.02292	9.61375	-0.01333	12.8737	0.00695
2.25375	-0.17997	6.115	-0.00657	9.615	-0.01333	12.875	0.00864
2.255	-0.19355	6.11625	-0.02019	9.61625	-0.0201	12.8763	0.01033
2.25625	-0.10526	6.1175	-0.03153	9.6175	-0.0201	12.8775	0.01033
2.2575	-0.12564	6.11875	-0.03834	9.61875	-0.01333	12.8788	0.000173109
2.25875	-0.03735	6.12	-0.02473	9.62	-0.01333	12.88	-0.01507
2.26	-0.0781	6.12125	-0.02699	9.62125	-0.00656	12.8812	-0.01507
2.26125	-0.13922	6.1225	-0.01111	9.6225	-0.00656	12.8825	-0.01337
2.2625	-0.20034	6.12375	0.01158	9.62375	-0.00656	12.8837	-0.02692
2.26375	-0.21392	6.125	0.00931	9.625	-0.00656	12.885	0.06959
2.265	-0.20034	6.12625	0.02746	9.62625	-0.01333	12.8863	0.000173109
2.26625	-0.16638	6.1275	0.02292	9.6275	-0.01333	12.8875	-0.08787
2.2675	-0.11205	6.12875	-0.00204	9.62875	-0.01333	12.8887	-0.13528
2.26875	-0.10526	6.13	0.01158	9.63	-0.0201	12.89	-0.03538
2.27	-0.02377	6.13125	-0.00884	9.63125	-0.01333	12.8912	0.43871
2.27125	0.02377	6.1325	-0.02699	9.6325	-0.0201	12.8925	1.59177
2.2725	0.05093	6.13375	-0.0338	9.63375	-0.0201	12.8938	1.41229
2.27375	0.07131	6.135	-0.05649	9.635	-0.01333	12.895	0.47934
2.275	0.02377	6.13625	-0.04741	9.63625	-0.01333	12.8963	0.13732
2.27625	-0.05093	6.1375	-0.04741	9.6375	-0.00656	12.8975	0.0933
2.2775	-0.0781	6.13875	-0.02926	9.63875	-0.00656	12.8987	-0.0557
2.27875	-0.06452	6.14	0.000231966	9.64	-0.00656	12.9	-0.30968
2.28	-0.09168	6.14125	0.01158	9.64125	-0.00656	12.9012	-0.05062
2.28125	-0.13243	6.1425	0.07284	9.6425	-0.00656	12.9025	0.00864
2.2825	-0.11885	6.14375	0.02973	9.64375	-0.01333	12.9038	-0.01507
2.28375	-0.11885	6.145	0.02292	9.645	-0.00656	12.905	-0.03708
2.285	-0.09847	6.14625	0.02065	9.64625	-0.01333	12.9062	-0.01337
2.28625	-0.07131	6.1475	0.00477	9.6475	-0.01333	12.9075	-0.06925
2.2875	-0.07131	6.14875	-0.02019	9.64875	-0.01333	12.9087	-0.00999
2.28875	-0.0781	6.15	-0.02699	9.65	-0.01333	12.91	-0.0303
2.29	-0.05773	6.15125	-0.03607	9.65125	-0.01333	12.9113	-0.04554
2.29125	-0.04414	6.1525	-0.03153	9.6525	-0.01333	12.9125	-0.04724
2.2925	-0.06452	6.15375	-0.01792	9.65375	-0.0201	12.9138	-0.04385
2.29375	-0.08489	6.155	-0.00204	9.655	0.000216924	12.915	-0.04046
2.295	-0.08489	6.15625	0.02746	9.65625	-0.00656	12.9162	-0.04216
2.29625	-0.08489	6.1575	2.39615	9.6575	0.000216924	12.9175	-0.03538
2.2975	-0.11205	6.15875	2.07851	9.65875	-0.00656	12.9187	-0.01337
2.29875	-0.09168	6.16	3.97982	9.66	-0.00656	12.92	0.000173109
2.3	-0.05093	6.16125	6.41885	9.66125	-0.00656	12.9213	0.00695
2.30125	-0.04414	6.1625	3.51697	9.6625	-0.00656	12.9225	0.04589
2.3025	-0.04414	6.16375	1.64516	9.66375	-0.01333	12.9238	0.06113
2.30375	-0.01698	6.165	0.27476	9.665	-0.01333	12.925	0.03912
2.305	-0.02377	6.16625	0.21577	9.66625	-0.0201	12.9262	0.00695
2.30625	-0.03056	6.1675	0.04788	9.6675	-0.01333	12.9275	-0.01507
2.3075	-0.05093	6.16875	-0.33329	9.66875	-0.01333	12.9288	-0.00999
2.30875	-0.04414	6.17	-0.35144	9.67	-0.01333	12.93	0.02726
2.31	-0.07131	6.17125	-0.37413	9.67125	-0.00656	12.9313	0.05266
2.31125	-0.10526	6.1725	-0.14498	9.6725	-0.00656	12.9325	0.02896
2.3125	-0.11205	6.17375	-0.08598	9.67375	0.000216924	12.9337	-0.00491
2.31375	-0.11885	6.175	-0.01792	9.675	0.000216924	12.935	0.00525
2.315	-0.11205	6.17625	0.13863	9.67625	-0.00656	12.9362	0.00356
2.31625	-0.09168	6.1775	0.032	9.6775	-0.00656	12.9375	0.00525
2.3175	-0.09168	6.17875	0.11368	9.67875	-0.00656	12.9388	0.03404
2.31875	-0.08489	6.18	0.07964	9.68	-0.01333	12.94	0.03742
2.32	-0.05773	6.18125	0.05695	9.68125	-0.01333	12.9413	0.01033
2.32125	-0.05093	6.1825	0.08191	9.6825	-0.0201	12.9425	-0.06755
2.3225	-0.04414	6.18375	0.05695	9.68375	-0.01333	12.9437	-0.09634
2.32375	-0.03735	6.185	0.01385	9.685	-0.01333	12.945	-0.42651
2.325	-0.03056	6.18625	0.05922	9.68625	-0.01333	12.9462	-0.56027
2.32625	-0.03056	6.1875	0.08191	9.6875	-0.00656	12.9475	-0.27582
2.3275	-0.04414	6.18875	0.07737	9.68875	0.000216924	12.9488	-0.39265
2.32875	-0.05773	6.19	0.08191	9.69	0.000216924	12.95	-0.67371
2.33	-0.06452	6.19125	0.08645	9.69125	0.000216924	12.9512	-0.91415
2.33125	-0.09168	6.1925	0.09326	9.6925	0.000216924	12.9525	-1.02759
2.3325	-0.09168	6.19375	0.11368	9.69375	0.000216924	12.9537	-0.71774
2.33375	-0.09168	6.195	0.07964	9.695	0.000216924	12.955	-0.31984
2.335	-0.08489	6.19625	0.0751	9.69625	0.02731	12.9563	-0.24703
2.33625	-0.07131	6.1975	0.07964	9.6975	0.35917	12.9575	-0.17084
2.3375	-0.06452	6.19875	0.05695	9.69875	1.56472	12.9588	-0.11158
2.33875	-0.05773	6.2	0.06149	9.7	2.39099	12.96	-0.05909
2.34	-0.04414	6.20125	0.04561	9.70125	3.31886	12.9612	-0.02522
2.34125	-0.04414	6.2025	0.04788	9.7025	2.98022	12.9625	-0.00321
2.3425	-0.04414	6.20375	0.02292	9.70375	1.04322	12.9637	0.00525
2.34375	-0.06452	6.205	0.04561	9.705	0.42013	12.965	0.02049
2.345	-0.08489	6.20625	0.05695	9.70625	0.17631	12.9663	0.0188
2.34625	-0.0781	6.2075	0.06603	9.7075	0.0544	12.9675	0.02896
2.3475	-0.09168	6.20875	0.06149	9.70875	0.16954	12.9688	0.03404
2.34875	-0.09168	6.21	0.10006	9.71	0.14244	12.97	0.04081
2.35	-0.0781	6.21125	0.07964	9.71125	0.03408	12.9712	0.01541
2.35125	-0.06452	6.2125	0.07284	9.7125	0.06117	12.9725	-0.00321
2.3525	-0.04414	6.21375	0.0751	9.71375	0.10181	12.9738	-0.01507
2.35375	-0.03735	6.215	0.05922	9.715	0.09504	12.975	-0.00491
2.355	-0.03735	6.21625	0.08872	9.71625	0.12213	12.9763	-0.00321
2.35625	-0.02377	6.2175	0.12048	9.7175	0.10181	12.9775	-0.01168
2.3575	-0.03735	6.21875	0.12729	9.71875	0.0544	12.9787	-0.01676
2.35875	-0.04414	6.22	0.2067	9.72	0.08826	12.98	-0.02353
2.36	-0.05773	6.22125	0.21124	9.72125	0.1289	12.9812	-0.01845
2.36125	-0.0781	6.2225	0.08872	9.7225	0.12213	12.9825	0.00525
2.3625	-0.09168	6.22375	0.1046	9.72375	0.12213	12.9838	0.02218
2.36375	-0.09847	6.225	0.04107	9.725	0.10858	12.985	-0.00491
2.365	-0.10526	6.22625	-0.14044	9.72625	0.14244	12.9863	0.02896
2.36625	-0.09168	6.2275	-0.33556	9.7275	0.14922	12.9875	-0.00321
2.3675	-0.08489	6.22875	-0.79387	9.72875	0.12213	12.9887	0.01372
2.36875	-0.06452	6.23	-2.01679	9.73	0.14922	12.99	0.01203
2.37	-0.05093	6.23125	-2.16427	9.73125	0.14922	12.9913	0.00525
2.37125	-0.03735	6.2325	-3.56869	9.7325	0.08826	12.9925	0.00525
2.3725	-0.02377	6.23375	-3.82734	9.73375	0.08826	12.9938	0.01372
2.37375	-0.03056	6.235	-2.11208	9.735	0.11535	12.995	0.01033
2.375	-0.03735	6.23625	-0.5148	9.73625	0.12213	12.9962	-0.00999
2.37625	-0.03735	6.2375	-1.4405	9.7375	0.10181	12.9975	-0.02015
2.3775	-0.05093	6.23875	-1.07521	9.73875	0.06794	12.9987	-0.00999
2.37875	-0.06452	6.24	-0.6827	9.74	0.0544	13	0.00525
2.38	-0.05773	6.24125	-1.31798	9.74125	0.08826	13.0013	-0.00829
2.38125	-0.04414	6.2425	-0.8279	9.7425	0.10181	13.0025	-0.01676
2.3825	-0.0034	6.24375	-0.92547	9.74375	0.06117	13.0038	0.000173109
2.38375	0.00339	6.245	-0.6532	9.745	0.02054	13.005	0.01372
2.385	0.20034	6.24625	-0.4422	9.74625	-0.08783	13.0062	0.00356
2.38625	0.62818	6.2475	-0.32648	9.7475	-0.25037	13.0075	-0.00152
2.3875	0.66893	6.24875	-0.22212	9.74875	-0.1691	13.0087	0.00864
2.38875	2.3056	6.25	-0.18582	9.75	-0.25715	13.01	0.0171
2.39	0.55348	6.25125	-0.21531	9.75125	-0.52806	13.0113	0.00695
2.39125	-0.39049	6.2525	-0.17674	9.7525	-0.69737	13.0125	-0.0066
2.3925	-0.26146	6.25375	-0.2085	9.75375	-1.31369	13.0137	-0.00829
2.39375	-0.05093	6.255	-0.09279	9.755	-1.90969	13.015	-0.00829
2.395	-0.06452	6.25625	-0.08145	9.75625	-2.37701	13.0162	-0.00999
2.39625	-0.02377	6.2575	-0.12002	9.7575	-2.66824	13.0175	-0.01168
2.3975	-0.02377	6.25875	-0.1654	9.75875	-1.36788	13.0188	-0.0066
2.39875	-0.05093	6.26	-0.1359	9.76	-0.53483	13.02	-0.00152
2.4	-0.01698	6.26125	-0.13817	9.76125	-0.44001	13.0213	-0.00152
2.40125	-0.01019	6.2625	-0.09506	9.7625	-0.33842	13.0225	-0.00491
2.4025	-0.01019	6.26375	-0.03153	9.76375	-0.20974	13.0237	-0.0066
2.40375	0.00339	6.265	0.032	9.765	-0.17587	13.025	0.000173109
2.405	0.00339	6.26625	-0.0338	9.76625	-0.14878	13.0262	0.00356
2.40625	0.01698	6.2675	-0.0701	9.7675	-0.11492	13.0275	0.00187
2.4075	-0.01698	6.26875	-0.02926	9.76875	-0.08106	13.0288	0.00187
2.40875	-0.03056	6.27	0.00477	9.77	-0.07428	13.03	0.000173109
2.41	-0.03735	6.27125	-0.00884	9.77125	-0.06751	13.0312	0.000173109
2.41125	-0.05093	6.2725	-0.03607	9.7725	-0.05396	13.0325	-0.00321
2.4125	-0.07131	6.27375	-0.00657	9.77375	-0.0201	13.0337	-0.00152
2.41375	-0.0781	6.275	-0.02019	9.775	-0.0201	13.035	0.000173109
2.415	-0.07131	6.27625	0.01838	9.77625	-0.02687	13.0363	0.00187
2.41625	-0.06452	6.2775	0.05242	9.7775	-0.03365	13.0375	0.00187
2.4175	-0.05773	6.27875	0.0683	9.77875	-0.04719	13.0388	0.00356
2.41875	-0.04414	6.28	0.04788	9.78	-0.04719	13.04	0.000173109
2.42	-0.03056	6.28125	0.02746	9.78125	-0.03365	13.0412	-0.00152
2.42125	-0.01019	6.2825	-0.03607	9.7825	-0.02687	13.0425	-0.00491
2.4225	0.01019	6.28375	-0.03834	9.78375	-0.01333	13.0437	-0.00491
2.42375	0.01698	6.285	-0.06103	9.785	-0.02687	13.045	0.000173109
2.425	0.01019	6.28625	-0.06557	9.78625	-0.03365	13.0463	0.000173109
2.42625	-0.01019	6.2875	-0.05422	9.7875	-0.03365	13.0475	-0.00491
2.4275	-0.03735	6.28875	-0.01792	9.78875	-0.0201	13.0488	-0.00321
2.42875	-0.03735	6.29	-0.02926	9.79	-0.0201	13.05	-0.00491
2.43	-0.03056	6.29125	-0.03607	9.79125	-0.02687	13.0512	-0.00152
2.43125	-0.03735	6.2925	-0.05195	9.7925	-0.0201	13.0525	0.00187
2.4325	-0.03056	6.29375	-0.02473	9.79375	-0.0201	13.0538	0.00187
2.43375	-0.03735	6.295	-0.02926	9.795	-0.00656	13.055	0.00356
2.435	-0.01019	6.29625	-0.02246	9.79625	-0.01333	13.0563	0.000173109
2.43625	0.03056	6.2975	-0.02246	9.7975	-0.01333	13.0575	-0.00321
2.4375	0.05772	6.29875	-0.03834	9.79875	-0.0201	13.0587	-0.00491
2.43875	0.20034	6.3	-0.03153	9.8	-0.02687	13.06	-0.0066
2.44	0.27504	6.30125	-0.04288	9.80125	-0.0201	13.0612	-0.0066
2.44125	0.28183	6.3025	-0.03153	9.8025	-0.0201	13.0625	-0.00829
2.4425	0.05772	6.30375	-0.02246	9.80375	-0.01333	13.0638	-0.00999
2.44375	-0.24109	6.305	-0.03153	9.805	-0.00656	13.065	-0.00829
2.445	-0.24788	6.30625	-0.01565	9.80625	-0.00656	13.0663	-0.00491
2.44625	-0.40407	6.3075	0.00931	9.8075	-0.01333	13.0675	-0.00152
2.4475	-0.88625	6.30875	0.01838	9.80875	-0.0201	13.0687	0.000173109
2.44875	-1.93888	6.31	0.04788	9.81	-0.01333	13.07	0.00356
2.45	-1.76231	6.31125	0.0388	9.81125	-0.0201	13.0712	0.00695
2.45125	-2.31918	6.3125	0.03653	9.8125	-0.01333	13.0725	0.01033
2.4525	-1.04923	6.31375	0.02746	9.81375	-0.0201	13.0738	0.00864
2.45375	-0.43803	6.315	-0.02246	9.815	-0.01333	13.075	0.00695
2.455	-0.27504	6.31625	-0.00884	9.81625	-0.01333	13.0762	0.00525
2.45625	-0.1528	6.3175	-0.02473	9.8175	-0.01333	13.0775	0.00525
2.4575	-0.14601	6.31875	-0.03834	9.81875	-0.01333	13.0787	0.00864
2.45875	-0.11885	6.32	-0.02473	9.82	-0.01333	13.08	0.00864
2.46	-0.10526	6.32125	-0.02246	9.82125	-0.00656	13.0813	-0.00829
2.46125	-0.0781	6.3225	-0.00657	9.8225	-0.00656	13.0825	-0.01507
2.4625	-0.13922	6.32375	0.01838	9.82375	-0.00656	13.0838	-0.00829
2.46375	-0.20034	6.325	0.01385	9.825	-0.00656	13.085	-0.01676
2.465	-0.2275	6.32625	0.02973	9.82625	-0.00656	13.0862	0.0679
2.46625	-0.20713	6.3275	0.02292	9.8275	-0.01333	13.0875	-0.00999
2.4675	-0.18676	6.32875	0.01385	9.82875	-0.01333	13.0887	-0.02861
2.46875	-0.13922	6.33	0.00704	9.83	-0.0201	13.09	-0.09803
2.47	-0.08489	6.33125	-0.00884	9.83125	-0.0201	13.0913	-0.14205
2.47125	-0.03735	6.3325	-0.02699	9.8325	-0.0201	13.0925	0.08145
2.4725	0.03056	6.33375	0.02973	9.83375	-0.0201	13.0938	0.82137
2.47375	0.03735	6.335	-0.05876	9.835	-0.01333	13.095	1.77632
2.475	0.05772	6.33625	-0.04515	9.83625	-0.01333	13.0962	1.04825
2.47625	0.03735	6.3375	-0.04288	9.8375	-0.00656	13.0975	0.24061
2.4775	-0.03735	6.33875	-0.04515	9.83875	0.000216924	13.0988	0.13055
2.47875	-0.09847	6.34	-0.00884	9.84	-0.00656	13.1	0.07129
2.48	-0.08489	6.34125	0.000231966	9.84125	-0.00656	13.1013	-0.03538
2.48125	-0.09847	6.3425	0.01611	9.8425	-0.00656	13.1025	0.00864
2.4825	-0.11205	6.34375	0.02746	9.84375	-0.00656	13.1037	0.01372
2.48375	-0.11885	6.345	0.02065	9.845	-0.01333	13.105	0.00187
2.485	-0.10526	6.34625	0.01838	9.84625	-0.01333	13.1062	-0.02861
2.48625	-0.09168	6.3475	0.00704	9.8475	-0.01333	13.1075	-0.032
2.4875	-0.07131	6.34875	-0.02019	9.84875	-0.01333	13.1088	-0.01168
2.48875	-0.06452	6.35	-0.02019	9.85	-0.0201	13.11	-0.02015
2.49	-0.07131	6.35125	-0.03834	9.85125	-0.01333	13.1113	-0.0303
2.49125	-0.09168	6.3525	-0.03607	9.8525	-0.01333	13.1125	-0.03877
2.4925	-0.06452	6.35375	-0.02926	9.85375	-0.00656	13.1137	-0.04554
2.49375	-0.07131	6.355	-0.01338	9.855	0.000216924	13.115	-0.04385
2.495	-0.09847	6.35625	0.01385	9.85625	-0.00656	13.1163	-0.03877
2.49625	-0.09847	6.3575	0.04107	9.8575	0.000216924	13.1175	-0.03877
2.4975	-0.09168	6.35875	0.0683	9.85875	0.000216924	13.1188	-0.03369
2.49875	-0.09847	6.36	3.7484	9.86	-0.00656	13.12	-0.03369
2.5	-0.09168	6.36125	1.56121	9.86125	-0.00656	13.1212	-0.0066
2.50125	-0.05773	6.3625	6.19877	9.8625	-0.00656	13.1225	0.01372
2.5025	-0.02377	6.36375	5.5045	9.86375	-0.01333	13.1237	0.02218
2.50375	-0.03056	6.365	2.22599	9.865	0.00699	13.125	0.05435
2.505	-0.01698	6.36625	1.10063	9.86625	-0.04042	13.1263	0.05605
2.50625	-0.0034	6.3675	0.08418	9.8675	-0.01333	13.1275	0.01372
2.5075	-0.03056	6.36875	0.16586	9.86875	-0.01333	13.1288	-0.00999
2.50875	-0.05773	6.37	-0.18355	9.87	-0.01333	13.13	-0.01337
2.51	-0.06452	6.37125	-0.33329	9.87125	-0.00656	13.1312	0.00525
2.51125	-0.08489	6.3725	-0.41497	9.8725	-0.00656	13.1325	0.04081
2.5125	-0.10526	6.37375	-0.19262	9.87375	0.000216924	13.1337	0.04589
2.51375	-0.11885	6.375	-0.08372	9.875	0.000216924	13.135	0.0188
2.515	-0.11885	6.37625	0.01611	9.87625	-0.00656	13.1363	0.00356
2.51625	-0.10526	6.3775	-0.0996	9.8775	-0.00656	13.1375	0.00695
2.5175	-0.09168	6.37875	0.28838	9.87875	-0.00656	13.1387	0.00525
2.51875	-0.0781	6.38	-0.10187	9.88	-0.0201	13.14	0.01203
2.52	-0.07131	6.38125	0.0751	9.88125	-0.01333	13.1412	0.03742
2.52125	-0.07131	6.3825	0.13636	9.8825	-0.0201	13.1425	0.03404
2.5225	-0.05093	6.38375	-0.04968	9.88375	-0.01333	13.1438	-0.00829
2.52375	-0.05093	6.385	0.10687	9.885	-0.01333	13.145	-0.03877
2.525	-0.05773	6.38625	0.01611	9.88625	-0.01333	13.1463	-0.21655
2.52625	-0.04414	6.3875	0.05242	9.8875	-0.01333	13.1475	-0.58059
2.5275	-0.04414	6.38875	0.07057	9.88875	-0.00656	13.1487	-0.44513
2.52875	-0.05093	6.39	0.11821	9.89	-0.00656	13.15	-0.29952
2.53	-0.05773	6.39125	0.09099	9.89125	0.000216924	13.1512	-0.5789
2.53125	-0.07131	6.3925	0.10233	9.8925	0.000216924	13.1525	-0.78038
2.5325	-0.07131	6.39375	0.10233	9.89375	0.000216924	13.1538	-1.00558
2.53375	-0.0781	6.395	0.08872	9.895	0.000216924	13.155	-0.89891
2.535	-0.0781	6.39625	0.09552	9.89625	-0.00656	13.1562	-0.42651
2.53625	-0.06452	6.3975	0.05242	9.8975	0.000216924	13.1575	-0.26227
2.5375	-0.06452	6.39875	0.04788	9.89875	0.07472	13.1587	-0.2047
2.53875	-0.06452	6.4	0.06149	9.9	0.79263	13.16	-0.13697
2.54	-0.05093	6.40125	0.04561	9.90125	2.01172	13.1613	-0.07602
2.54125	-0.05773	6.4025	0.03653	9.9025	2.66867	13.1625	-0.03538
2.5425	-0.05773	6.40375	0.06149	9.90375	3.62363	13.1638	-0.01168
2.54375	-0.06452	6.405	0.04561	9.905	2.03881	13.165	0.00695
2.545	-0.08489	6.40625	0.05922	9.90625	0.71813	13.1662	0.0171
2.54625	-0.0781	6.4075	0.08418	9.9075	0.21017	13.1675	0.02218
2.5475	-0.10526	6.40875	0.07284	9.90875	0.14244	13.1687	0.02218
2.54875	-0.09168	6.41	0.08645	9.91	0.0544	13.17	0.03573
2.55	-0.08489	6.41125	0.0751	9.91125	0.16276	13.1713	0.03573
2.55125	-0.0781	6.4125	0.08418	9.9125	0.08149	13.1725	0.02049
2.5525	-0.05093	6.41375	0.06149	9.91375	0.02054	13.1738	0.000173109
2.55375	-0.03056	6.415	0.04334	9.915	0.09504	13.175	-0.00999
2.555	-0.03056	6.41625	0.05015	9.91625	0.09504	13.1762	-0.01168
2.55625	-0.01698	6.4175	0.05015	9.9175	0.11535	13.1775	-0.00999
2.5575	-0.02377	6.41875	0.08872	9.91875	0.11535	13.1788	-0.0066
2.55875	-0.03735	6.42	0.12956	9.92	0.08149	13.18	-0.01676
2.56	-0.05093	6.42125	0.15225	9.92125	0.04763	13.1813	-0.01676
2.56125	-0.07131	6.4225	0.25888	9.9225	0.11535	13.1825	-0.02353
2.5625	-0.0781	6.42375	0.19082	9.92375	0.1289	13.1837	-0.0066
2.56375	-0.09847	6.425	0.08872	9.925	0.12213	13.185	0.0171
2.565	-0.10526	6.42625	0.1341	9.92625	0.11535	13.1862	0.02388
2.56625	-0.09847	6.4275	-0.14044	9.9275	0.10858	13.1875	0.01203
2.5675	-0.09168	6.42875	-0.06557	9.92875	0.15599	13.1888	-0.00152
2.56875	-0.07131	6.43	-0.61236	9.93	0.12213	13.19	0.00525
2.57	-0.05093	6.43125	-1.24084	9.93125	0.12213	13.1913	0.01541
2.57125	-0.04414	6.4325	-2.07351	9.9325	0.14922	13.1925	0.00695
2.5725	-0.03056	6.43375	-2.81543	9.93375	0.12213	13.1937	-0.00152
2.57375	-0.03056	6.435	-4.19717	9.935	0.08826	13.195	0.00864
2.575	-0.03735	6.43625	-3.27828	9.93625	0.10181	13.1962	0.00864
2.57625	-0.03735	6.4375	-1.27487	9.9375	0.12213	13.1975	0.000173109
2.5775	-0.05093	6.43875	-0.04515	9.93875	0.12213	13.1988	-0.01676
2.57875	-0.05773	6.44	-2.49325	9.94	0.09504	13.2	-0.01507
2.58	-0.06452	6.44125	-0.15405	9.94125	0.0544	13.2012	-0.00321
2.58125	-0.0781	6.4425	-1.05025	9.9425	0.06117	13.2025	-0.00152
2.5825	-0.05773	6.44375	-1.12966	9.94375	0.09504	13.2037	-0.01168
2.58375	-0.01019	6.445	-0.84152	9.945	0.09504	13.205	-0.0066
2.585	0.01019	6.44625	-0.86874	9.94625	0.03408	13.2063	0.00864
2.58625	0.06452	6.4475	-0.61236	9.9475	-0.02687	13.2075	0.00695
2.5875	0.34295	6.44875	-0.46489	9.94875	-0.18265	13.2088	-0.00321
2.58875	0.67572	6.45	-0.28111	9.95	-0.2436	13.21	-0.00321
2.59	1.02886	6.45125	-0.21077	9.95125	-0.18265	13.2112	0.01033
2.59125	2.33276	6.4525	-0.21077	9.9525	-0.34519	13.2125	0.01372
2.5925	-0.14601	6.45375	-0.18355	9.95375	-0.62287	13.2137	-0.00321
2.59375	-0.28863	6.455	-0.17901	9.955	-0.88701	13.215	-0.0066
2.595	-0.25467	6.45625	-0.14498	9.95625	-1.66588	13.2163	-0.00491
2.59625	-0.05093	6.4575	-0.05876	9.9575	-2.15351	13.2175	-0.00829
2.5975	-0.05773	6.45875	-0.07464	9.95875	-2.56665	13.2188	-0.00999
2.59875	-0.03735	6.46	-0.11775	9.96	-2.16029	13.22	-0.0066
2.6	-0.03735	6.46125	-0.16086	9.96125	-0.88701	13.2212	-0.00491
2.60125	-0.01698	6.4625	-0.15405	9.9625	-0.42647	13.2225	0.000173109
2.6025	0.01019	6.46375	-0.14951	9.96375	-0.44001	13.2238	-0.00321
2.60375	0.01019	6.465	-0.09733	9.965	-0.27747	13.225	-0.00829
2.605	0.00339	6.46625	0.02973	9.96625	-0.18942	13.2263	-0.0066
2.60625	0.01019	6.4675	-0.04741	9.9675	-0.16233	13.2275	-0.00152
2.6075	0.01698	6.46875	-0.08372	9.96875	-0.12847	13.2287	0.000173109
2.60875	-0.01019	6.47	-0.06103	9.97	-0.0946	13.23	-0.01168
2.61	-0.03735	6.47125	0.00477	9.97125	-0.06751	13.2312	0.00187
2.61125	-0.05773	6.4725	0.01385	9.9725	-0.06751	13.2325	0.00356
2.6125	-0.06452	6.47375	0.02065	9.97375	-0.06751	13.2338	0.00187
2.61375	-0.07131	6.475	-0.02699	9.975	-0.04042	13.235	0.000173109
2.615	-0.0781	6.47625	-0.00431	9.97625	-0.0201	13.2363	0.000173109
2.61625	-0.07131	6.4775	-0.00657	9.9775	-0.02687	13.2375	0.00356
2.6175	-0.05773	6.47875	0.00931	9.97875	-0.00656	13.2387	0.00525
2.61875	-0.03735	6.48	0.04788	9.98	-0.06751	13.24	0.000173109
2.62	-0.02377	6.48125	0.03426	9.98125	-0.04719	13.2413	0.000173109
2.62125	-0.03056	6.4825	0.02065	9.9825	-0.05396	13.2425	-0.00321
2.6225	0.01698	6.48375	-0.01111	9.98375	-0.04042	13.2438	-0.00829
2.62375	-0.02377	6.485	-0.0633	9.985	-0.01333	13.245	-0.00829
2.625	0.00339	6.48625	-0.04968	9.98625	-0.01333	13.2462	-0.0066
2.62625	-0.0034	6.4875	-0.05649	9.9875	-0.02687	13.2475	-0.00152
2.6275	0.00339	6.48875	-0.05422	9.98875	-0.02687	13.2487	-0.00152
2.62875	-0.03056	6.49	-0.02246	9.99	-0.03365	13.25	-0.00152
2.63	-0.04414	6.49125	-0.00884	9.99125	-0.0201	13.2513	0.000173109
2.63125	-0.05093	6.4925	-0.02019	9.9925	-0.0201	13.2525	0.000173109
2.6325	-0.04414	6.49375	-0.02473	9.99375	-0.0201	13.2538	0.00187
2.63375	-0.01698	6.495	-0.04061	9.995	-0.0201	13.255	0.00525
2.635	-0.01019	6.49625	-0.04515	9.99625	-0.0201	13.2562	0.00356
2.63625	-0.01019	6.4975	-0.04741	9.9975	-0.00656	13.2575	0.000173109
[truncated: 851 more rows]

## Sheet: Figure 3d
Resistance	power density
0	0
0.4	4.8
1	11.0208
2	20.9067
3	30.25
5	40.0167
8	42.6667
10	37.0333
15	30.45
25	19.75
40	16.1
50	10.6

## Sheet: Figure 3e
	273 K		373 K		403 K		433 K
Time	Voltage (V)	Time	Voltage (V)	Time	Voltage (V)	Time	Voltage (V)
0	0.69176	0	-0.00346	0	0.97858	90	-0.06427
0.0075	0.21767	0.0075	0.0304	0.0075	0.0304	90.0075	0.03733
0.015	0.55631	0.015	-0.10505	0.015	0.87699	90.015	0.07119
0.0225	0.79336	0.0225	-0.44369	0.0225	-0.47755	90.0225	0.51142
0.03	0.92881	0.03	-1.56119	0.03	0.87699	90.03	2.54324
0.0375	0.99654	0.0375	-10.4673	0.0375	-0.54528	90.0375	13.9892
0.045	1.09813	0.045	-11.2801	0.045	0.67381	90.045	10.3996
0.0525	1.09813	0.0525	-7.8937	0.0525	-0.30824	90.0525	5.35392
0.06	1.23358	0.06	-5.1846	0.06	0.26745	90.06	2.9496
0.0675	1.23358	0.0675	-2.67869	0.0675	0.06427	90.0675	0.98551
0.075	1.4029	0.075	-0.64687	0.075	-0.27437	90.075	0.51142
0.0825	1.57222	0.0825	0.09813	0.0825	0.19972	90.0825	-0.57222
0.09	2.18177	0.09	5.04222	0.09	-1.4596	90.09	-1.04631
0.0975	3.77336	0.0975	14.795	0.0975	-3.99938	90.0975	-7.27723
0.105	10.072	0.105	10.9345	0.105	-17.5448	90.105	-18.5538
0.1125	14.1356	0.1125	5.78723	0.1125	-10.4673	90.1125	-8.90268
0.12	9.6995	0.12	2.90881	0.12	-8.77415	90.12	-3.72154
0.1275	6.61791	0.1275	1.55427	0.1275	-5.04915	90.1275	-1.65586
0.135	4.61995	0.135	0.74154	0.135	-2.17074	90.135	-0.53836
0.1425	3.36699	0.1425	0.50449	0.1425	-0.64687	90.1425	-0.47063
0.15	2.1479	0.15	0.26745	0.15	1.38495	90.15	-0.53836
0.1575	-2.52528	0.1575	0.23358	0.1575	11.9504	90.1575	0.27437
0.165	-11.1944	0.165	0.16586	0.165	18.1475	90.165	-0.74154
0.1725	-12.6167	0.1725	0.13199	0.1725	10.3927	90.1725	0.54528
0.18	-7.13074	0.18	0.13199	0.18	5.31313	90.18	-0.7754
0.1875	-3.71051	0.1875	0.06427	0.1875	2.53631	90.1875	0.54528
0.195	-1.64483	0.195	0.13199	0.195	1.35108	90.195	-0.57222
0.2025	-0.4596	0.2025	-0.00346	0.2025	0.67381	90.2025	0.30824
0.21	0.25154	0.21	0.0304	0.21	0.43677	90.21	-0.09813
0.2175	0.55631	0.2175	-0.13892	0.2175	0.26745	90.2175	0.07119
0.225	0.82722	0.225	-0.44369	0.225	0.19972	90.225	0.85005
0.2325	0.89495	0.2325	-1.76437	0.2325	0.19972	90.2325	3.3221
0.24	1.0304	0.24	-11.2462	0.24	0.09813	90.24	15.0389
0.2475	1.06427	0.2475	-11.0769	0.2475	0.16586	90.2475	5.52324
0.255	1.09813	0.255	-7.62279	0.255	0.06427	90.255	6.13279
0.2625	1.19972	0.2625	-5.04915	0.2625	0.13199	90.2625	2.81415
0.27	1.23358	0.27	-2.47551	0.27	-0.00346	90.27	4.50733
0.2775	1.4029	0.2775	-0.44369	0.2775	-0.00346	90.2775	6.53915
0.285	1.57222	0.285	0.13199	0.285	-0.27437	90.285	2.9496
0.2925	2.21563	0.2925	5.82109	0.2925	-1.01937	90.2925	3.22051
0.3	3.80722	0.3	14.3547	0.3	-6.20051	90.3	-9.34291
0.3075	10.4784	0.3075	10.2234	0.3075	-16.8337	90.3075	-13.7113
0.315	14.2372	0.315	5.31313	0.315	-11.1107	90.315	-11.307
0.3225	9.80109	0.3225	2.70563	0.3225	-7.69052	90.3225	1.59505
0.33	6.65177	0.33	1.41881	0.33	-4.57506	90.33	-5.51632
0.3375	4.65381	0.3375	0.70767	0.3375	-2.10301	90.3375	-0.94472
0.345	3.33313	0.345	0.50449	0.345	-0.37596	90.345	-2.02836
0.3525	2.18177	0.3525	0.23358	0.3525	1.75745	90.3525	-3.3829
0.36	-2.59301	0.36	0.26745	0.36	13.8806	90.36	1.32415
0.3675	-11.7701	0.3675	0.13199	0.3675	17.5718	90.3675	-0.26745
0.375	-12.9214	0.375	0.16586	0.375	9.78314	90.375	3.89778
0.3825	-7.33392	0.3825	0.09813	0.3825	4.90677	90.3825	-3.61995
0.39	-3.74438	0.39	0.09813	0.39	2.33313	90.39	8.2662
0.3975	-1.67869	0.3975	0.09813	0.3975	1.41881	90.3975	-0.30131
0.405	-0.4596	0.405	0.0304	0.405	0.36904	90.405	4.47347
0.4125	0.25154	0.4125	0.0304	0.4125	0.63995	90.4125	-4.56813
0.42	0.55631	0.42	-0.17278	0.42	0.06427	90.42	-0.13199
0.4275	0.82722	0.4275	-0.44369	0.4275	0.36904	90.4275	2.74642
0.435	0.89495	0.435	-1.93369	0.435	0.09813	90.435	1.8321
0.4425	1.0304	0.4425	-11.6526	0.4425	0.13199	90.4425	18.5607
0.45	1.0304	0.45	-10.5351	0.45	0.19972	90.45	9.65461
0.4575	1.13199	0.4575	-6.97938	0.4575	-0.03733	90.4575	12.3298
0.465	1.16586	0.465	-4.98142	0.465	0.26745	90.465	4.87983
0.4725	1.26745	0.4725	-2.10301	0.4725	-0.20664	90.4725	7.01324
0.48	1.4029	0.48	-0.3421	0.48	0.19972	90.48	1.66278
0.4875	1.63995	0.4875	0.16586	0.4875	-0.54528	90.4875	2.37392
0.495	2.28336	0.495	6.70154	0.495	-0.95164	90.495	0.95164
0.5025	4.04427	0.5025	14.4563	0.5025	-7.82597	90.5025	-8.56405
0.51	11.3927	0.51	9.91859	0.51	-16.4612	90.51	-15.8109
0.5175	14.3727	0.5175	5.07609	0.5175	-11.0769	90.5175	-9.27518
0.525	9.83496	0.525	2.67177	0.525	-7.35188	90.525	0.51142
0.5325	6.61791	0.5325	1.31722	0.5325	-4.33801	90.5325	-4.02631
0.54	4.68768	0.54	0.74154	0.54	-1.89983	90.54	2.61096
0.5475	3.2654	0.5475	0.43677	0.5475	-0.20664	90.5475	-1.45268
0.555	2.1479	0.555	0.23358	0.555	2.16381	90.555	0.24051
0.5625	-2.96551	0.5625	0.23358	0.5625	15.1675	90.5625	-0.97858
0.57	-12.2103	0.57	0.09813	0.57	16.7929	90.57	0.20664
0.5775	-12.2103	0.5775	0.19972	0.5775	9.30905	90.5775	-0.63995
0.585	-6.8937	0.585	0.06427	0.585	4.50041	90.585	-0.09813
0.5925	-3.47347	0.5925	0.16586	0.5925	2.2654	90.5925	-0.16586
0.6	-1.5771	0.6	0.06427	0.6	1.24949	90.6	-0.47063
0.6075	-0.35801	0.6075	0.09813	0.6075	0.47063	90.6075	0.27437
0.615	0.25154	0.615	-0.00346	0.615	0.60608	90.615	-0.67381
0.6225	0.62404	0.6225	-0.13892	0.6225	-0.00346	90.6225	0.7146
0.63	0.82722	0.63	-0.51142	0.63	0.43677	90.63	-0.09813
0.6375	0.92881	0.6375	-2.06915	0.6375	-0.07119	90.6375	5.28619
0.645	1.0304	0.645	-12.2621	0.645	0.33517	90.645	13.0748
0.6525	1.0304	0.6525	-10.3996	0.6525	-0.03733	90.6525	7.82597
0.66	1.16586	0.66	-6.7762	0.66	0.16586	90.66	6.84392
0.6675	1.16586	0.6675	-5.04915	0.6675	0.06427	90.6675	-0.30131
0.675	1.30131	0.675	-1.8321	0.675	-0.07119	90.675	3.76233
0.6825	1.36904	0.6825	-0.44369	0.6825	0.09813	90.6825	-2.67177
0.69	1.67381	0.69	0.26745	0.69	-0.54528	90.69	2.17074
0.6975	2.28336	0.6975	7.37882	0.6975	-1.01937	90.6975	-2.60404
0.705	4.24745	0.705	14.7611	0.705	-9.18052	90.705	-9.54609
0.7125	11.6636	0.7125	9.78314	0.7125	-15.8517	90.7125	-18.3168
0.72	13.8986	0.72	5.00836	0.72	-10.9076	90.72	-6.29518
0.7275	9.53018	0.7275	2.60404	0.7275	-7.08097	90.7275	-3.17972
0.735	6.44859	0.735	1.28336	0.735	-4.16869	90.735	-1.24949
0.7425	4.58609	0.7425	0.74154	0.7425	-1.56119	90.7425	-0.67381
0.75	3.09609	0.75	0.4029	0.75	-0.17278	90.75	-0.74154
0.7575	2.08018	0.7575	0.30131	0.7575	2.80722	90.7575	0.10505
0.765	-3.23642	0.765	0.19972	0.765	16.1834	90.765	-0.84313
0.7725	-12.4135	0.7725	0.16586	0.7725	16.1834	90.7725	0.40983
0.78	-11.7362	0.78	0.16586	0.78	8.83496	90.78	-0.87699
0.7875	-6.55506	0.7875	0.06427	0.7875	4.26336	90.7875	0.44369
0.795	-3.30415	0.795	0.13199	0.795	2.19768	90.795	-0.67381
0.8025	-1.47551	0.8025	0.0304	0.8025	1.08018	90.8025	0.24051
0.81	-0.29028	0.81	0.09813	0.81	0.63995	90.81	-0.23358
0.8175	0.2854	0.8175	-0.07119	0.8175	0.36904	90.8175	-0.09813
0.825	0.6579	0.825	-0.10505	0.825	0.23358	90.825	0.37596
0.8325	0.79336	0.8325	-0.64687	0.8325	0.23358	90.8325	0.24051
0.84	0.96267	0.84	-2.34006	0.84	0.13199	90.84	6.13279
0.8475	1.0304	0.8475	-13.3119	0.8475	0.19972	90.8475	14.2262
0.855	1.06427	0.855	-10.1626	0.855	0.06427	90.855	12.1267
0.8625	1.16586	0.8625	-6.70847	0.8625	0.16586	90.8625	2.9496
0.87	1.19972	0.87	-4.98142	0.87	0.0304	90.87	1.69665
0.8775	1.30131	0.8775	-1.59505	0.8775	0.06427	90.8775	2.9496
0.885	1.4029	0.885	-0.47755	0.885	-0.07119	90.885	2.81415
0.8925	1.70767	0.8925	0.50449	0.8925	-0.3421	90.8925	3.11892
0.9	2.35108	0.9	8.42859	0.9	-1.32415	90.9	0.98551
0.9075	4.61995	0.9075	14.6256	0.9075	-9.7562	90.9075	-9.57996
0.915	12.307	0.915	9.27518	0.915	-15.5469	90.915	-12.3906
0.9225	13.2213	0.9225	4.77132	0.9225	-10.806	90.9225	-3.34904
0.93	9.02223	0.93	2.46859	0.93	-6.87779	90.93	-0.57222
0.9375	6.17768	0.9375	1.21563	0.9375	-3.96551	90.9375	1.22255
0.945	4.41677	0.945	0.70767	0.945	-1.35801	90.945	1.62892
0.9525	2.96063	0.9525	0.36904	0.9525	-0.30824	90.9525	1.69665
0.96	1.94472	0.96	0.30131	0.96	3.21359	90.96	2.13687
0.9675	-3.91369	0.9675	0.16586	0.9675	16.4882	90.9675	1.4596
0.975	-13.4294	0.975	0.19972	0.975	15.9802	90.975	2.23846
0.9825	-11.4314	0.9825	0.09813	0.9825	8.59791	90.9825	1.29028
0.99	-6.28415	0.99	0.13199	0.99	3.99245	90.99	2.17074
0.9975	-3.16869	0.9975	0.09813	0.9975	2.33313	90.9975	1.32415
1.005	-1.34006	1.005	0.06427	1.005	0.84313	91.005	1.96756
1.0125	-0.22255	1.0125	0.06427	1.0125	0.84313	91.0125	1.52733
1.02	0.31926	1.02	-0.07119	1.02	0.16586	91.02	1.69665
1.0275	0.69176	1.0275	-0.13892	1.0275	0.4029	91.0275	1.93369
1.035	0.82722	1.035	-0.7146	1.035	0.13199	91.035	2.10301
1.0425	0.99654	1.0425	-2.5771	1.0425	0.13199	91.0425	8.16461
1.05	0.99654	1.05	-13.8537	1.05	0.23358	91.05	15.8517
1.0575	1.09813	1.0575	-9.89165	1.0575	-0.03733	91.0575	10.3319
1.065	1.13199	1.065	-6.7762	1.065	0.30131	91.065	6.06506
1.0725	1.23358	1.0725	-4.74438	1.0725	-0.17278	91.0725	4.33801
1.08	1.30131	1.08	-1.56119	1.08	0.26745	91.08	2.74642
1.0875	1.43677	1.0875	-0.37596	1.0875	-0.30824	91.0875	2.13687
1.095	1.74154	1.095	0.74154	1.095	-0.20664	91.095	1.52733
1.1025	2.45268	1.1025	9.27518	1.1025	-1.59505	91.1025	-1.04631
1.11	4.99245	1.11	14.2531	1.11	-11.0091	91.11	-14.1177
1.1175	13.1197	1.1175	8.73336	1.1175	-15.1405	91.1175	-14.5918
1.125	13.052	1.125	4.53427	1.125	-10.3319	91.125	-6.36291
1.1325	8.85291	1.1325	2.29927	1.1325	-6.60688	91.1325	-2.90881
1.14	6.04222	1.14	1.21563	1.14	-3.6946	91.14	-1.41881
1.1475	4.31518	1.1475	0.63995	1.1475	-1.22255	91.1475	-0.87699
1.155	2.85904	1.155	0.36904	1.155	-0.3421	91.155	-0.53836
1.1625	1.7754	1.1625	0.26745	1.1625	4.02631	91.1625	-0.50449
1.17	-4.48938	1.17	0.16586	1.17	16.9622	91.17	-0.33517
1.1775	-13.9712	1.1775	0.19972	1.1775	15.5061	91.1775	-0.36904
1.185	-10.9912	1.185	0.09813	1.185	7.78518	91.185	-0.30131
1.1925	-6.01324	1.1925	0.16586	1.1925	3.89086	91.1925	-0.30131
1.2	-3.03324	1.2	0.06427	1.2	1.96063	91.2	-0.30131
1.2075	-1.2046	1.2075	0.09813	1.2075	0.97858	91.2075	-0.16586
1.215	-0.22255	1.215	0.0304	1.215	0.60608	91.215	-0.19972
1.2225	0.35313	1.2225	-0.03733	1.2225	0.30131	91.2225	-0.06427
1.23	0.6579	1.23	-0.13892	1.23	0.30131	91.23	0.03733
1.2375	0.82722	1.2375	-0.64687	1.2375	0.13199	91.2375	0.81619
1.245	0.96267	1.245	-2.17074	1.245	0.19972	91.245	7.08097
1.2525	0.99654	1.2525	-13.0071	1.2525	0.09813	91.2525	15.0051
1.26	1.13199	1.26	-10.1287	1.26	0.13199	91.26	9.0112
1.2675	1.09813	1.2675	-7.1487	1.2675	0.09813	91.2675	4.91369
1.275	1.23358	1.275	-4.8121	1.275	0.0304	91.275	3.3221
1.2825	1.26745	1.2825	-1.93369	1.2825	0.0304	91.2825	1.52733
1.29	1.47063	1.29	-0.3421	1.29	-0.13892	91.29	1.29028
1.2975	1.74154	1.2975	0.57222	1.2975	-0.37596	91.2975	0.24051
1.305	2.55427	1.305	8.327	1.305	-1.69665	91.305	-1.82518
1.3125	5.16177	1.3125	14.6595	1.3125	-12.2282	91.3125	-15.0659
1.32	13.5261	1.32	9.30905	1.32	-14.7003	91.32	-13.4065
1.3275	12.8827	1.3275	4.83904	1.3275	-9.82393	91.3275	-5.44859
1.335	8.71745	1.335	2.40086	1.335	-6.43756	91.335	-2.57018
1.3425	6.04222	1.3425	1.31722	1.3425	-3.28824	91.3425	-0.60608
1.35	4.21359	1.35	0.63995	1.35	-1.15483	91.35	-0.87699
1.3575	2.79131	1.3575	0.43677	1.3575	-0.17278	91.3575	0.27437
1.365	1.53836	1.365	0.23358	1.365	4.70359	91.365	-0.53836
1.3725	-5.50529	1.3725	0.19972	1.3725	17.8766	91.3725	0.3421
1.38	-14.3098	1.38	0.16586	1.38	14.9304	91.38	-0.26745
1.3875	-10.2801	1.3875	0.09813	1.3875	7.61586	91.3875	0.13892
1.395	-5.60688	1.395	0.16586	1.395	3.857	91.395	0.03733
1.4025	-2.79619	1.4025	0.06427	1.4025	1.85904	91.4025	-0.09813
1.41	-1.06915	1.41	0.13199	1.41	1.01245	91.41	0.3421
1.4175	-0.15483	1.4175	-0.00346	1.4175	0.57222	91.4175	-0.26745
1.425	0.42086	1.425	0.0304	1.425	0.33517	91.425	0.64687
1.4325	0.6579	1.4325	-0.17278	1.4325	0.26745	91.4325	-0.0304
1.44	0.86108	1.44	-0.57914	1.44	0.13199	91.44	1.66278
1.4475	0.96267	1.4475	-2.13687	1.4475	0.19972	91.4475	8.19847
1.455	1.0304	1.455	-12.7701	1.455	0.06427	91.455	14.7342
1.4625	1.09813	1.4625	-10.4335	1.4625	0.16586	91.4625	8.2662
1.47	1.13199	1.47	-7.28415	1.47	0.06427	91.47	4.77824
1.4775	1.23358	1.4775	-4.8121	1.4775	0.09813	91.4775	2.88187
1.485	1.26745	1.485	-2.06915	1.485	-0.00346	91.485	1.32415
1.4925	1.47063	1.4925	-0.30824	1.4925	-0.10505	91.4925	1.05324
1.5	1.70767	1.5	0.36904	1.5	-0.47755	91.5	-0.06427
1.5075	2.5204	1.5075	7.37882	1.5075	-1.86596	91.5075	-2.33313
1.515	4.89086	1.515	14.9981	1.515	-13.4135	91.515	-16.3865
1.5225	13.1536	1.5225	9.817	1.5225	-14.3955	91.5225	-12.3568
1.53	13.0859	1.53	5.07609	1.53	-9.45143	91.53	-5.65177
1.5375	8.9545	1.5375	2.57018	1.5375	-6.36983	91.5375	-2.19768
1.545	6.14382	1.545	1.35108	1.545	-3.18665	91.545	-1.08018
1.5525	4.34904	1.5525	0.67381	1.5525	-1.35801	91.5525	-0.67381
1.56	2.96063	1.56	0.47063	1.56	-0.00346	91.56	-0.06427
1.5675	1.70767	1.5675	0.23358	1.5675	5.55018	91.5675	-0.57222
1.575	-4.11688	1.575	0.23358	1.575	18.4522	91.575	0.27437
1.5825	-13.3955	1.5825	0.13199	1.5825	14.3547	91.5825	-0.57222
1.59	-10.551	1.59	0.13199	1.59	7.04018	91.59	0.3421
1.5975	-5.81006	1.5975	0.13199	1.5975	3.857	91.5975	-0.47063
1.605	-2.89778	1.605	0.09813	1.605	1.55427	91.605	0.20664
1.6125	-1.17074	1.6125	0.09813	1.6125	1.18177	91.6125	-0.16586
1.62	-0.18869	1.62	-0.00346	1.62	0.33517	91.62	0.00346
1.6275	0.38699	1.6275	0.0304	1.6275	0.43677	91.6275	0.24051
1.635	0.6579	1.635	-0.24051	1.635	0.19972	91.635	0.03733
1.6425	0.89495	1.6425	-0.68074	1.6425	0.13199	91.6425	1.4596
1.65	0.92881	1.65	-3.05119	1.65	0.26745	91.65	7.99529
1.6575	1.06427	1.6575	-14.0907	1.6575	-0.03733	91.6575	14.8358
1.665	1.06427	1.665	-9.82393	1.665	0.33517	91.665	8.06302
1.6725	1.16586	1.6725	-6.60688	1.6725	-0.17278	91.6725	4.94756
1.68	1.19972	1.68	-4.50733	1.68	0.30131	91.68	2.5771
1.6875	1.26745	1.6875	-1.69665	1.6875	-0.24051	91.6875	1.59505
1.695	1.43677	1.695	0.0304	1.695	0.06427	91.695	0.78233
1.7025	1.70767	1.7025	0.70767	1.7025	-0.64687	91.7025	0.00346
1.71	2.5204	1.71	10.5281	1.71	-1.96756	91.71	-2.60404
1.7175	5.02631	1.7175	13.5759	1.7175	-14.2601	91.7175	-16.4204
1.725	12.8488	1.725	8.22541	1.725	-14.0569	91.725	-12.1875
1.7325	12.4086	1.7325	4.19563	1.7325	-9.31597	91.7325	-5.82109
1.74	8.582	1.74	2.16381	1.74	-6.23438	91.74	-1.8929
1.7475	5.87291	1.7475	1.11404	1.7475	-3.01733	91.7475	-1.48654
1.755	4.24745	1.755	0.60608	1.755	-1.39187	91.755	-0.30131
1.7625	2.79131	1.7625	0.4029	1.7625	0.19972	91.7625	-0.50449
1.77	1.53836	1.77	0.19972	1.77	6.36291	91.77	-0.23358
1.7775	-4.21847	1.7775	0.23358	1.7775	18.8586	91.7775	0.03733
1.785	-13.531	1.785	0.09813	1.785	13.7452	91.785	-0.4029
1.7925	-10.2462	1.7925	0.19972	1.7925	6.97245	91.7925	0.24051
1.8	-5.67461	1.8	0.09813	1.8	3.4845	91.8	-0.53836
1.8075	-2.76233	1.8075	0.13199	1.8075	1.72358	91.8075	0.37596
1.815	-1.13687	1.815	0.06427	1.815	0.94472	91.815	-0.50449
1.8225	-0.12096	1.8225	0.0304	1.8225	0.47063	91.8225	0.3421
1.83	0.38699	1.83	-0.00346	1.83	0.36904	91.83	-0.19972
1.8375	0.6579	1.8375	-0.20664	1.8375	0.19972	91.8375	0.37596
1.845	0.86108	1.845	-0.61301	1.845	0.19972	91.845	1.01937
1.8525	0.92881	1.8525	-2.5771	1.8525	0.13199	91.8525	7.92756
1.86	1.06427	1.86	-13.4135	1.86	0.13199	91.86	14.7003
1.8675	1.06427	1.8675	-9.82393	1.8675	0.09813	91.8675	8.02915
1.875	1.16586	1.875	-6.43756	1.875	0.06427	91.875	4.98142
1.8825	1.19972	1.8825	-4.64278	1.8825	0.09813	91.8825	2.47551
1.89	1.33517	1.89	-1.59505	1.89	-0.03733	91.89	1.73051
1.8975	1.43677	1.8975	-0.17278	1.8975	-0.07119	91.8975	0.57914
1.905	1.7754	1.905	0.53836	1.905	-0.54528	91.905	0.30824
1.9125	2.65586	1.9125	9.37677	1.9125	-1.79824	91.9125	-2.6379
1.92	5.66972	1.92	14.1177	1.92	-13.6505	91.92	-15.7431
1.9275	13.3906	1.9275	8.76723	1.9275	-14.0907	91.9275	-12.8309
1.935	11.7652	1.935	4.43268	1.935	-9.62074	91.935	-5.78723
1.9425	8.10791	1.9425	2.33313	1.9425	-6.4037	91.9425	-2.06222
1.95	5.56813	1.95	1.1479	1.95	-3.35597	91.95	-1.58813
1.9575	4.07813	1.9575	0.67381	1.9575	-1.4596	91.9575	-0.16586
1.965	2.58813	1.965	0.36904	1.965	0.13199	91.965	-0.84313
1.9725	1.19972	1.9725	0.23358	1.9725	5.95654	91.9725	0.10505
1.98	-5.13279	1.98	0.19972	1.98	18.52	91.98	-0.50449
1.9875	-14.0728	1.9875	0.13199	1.9875	13.9484	91.9875	-0.0304
1.995	-9.73825	1.995	0.16586	1.995	7.17564	91.995	-0.16586
2.0025	-5.33597	2.0025	0.06427	2.0025	3.51836	92.0025	-0.26745
2.01	-2.59301	2.01	0.16586	2.01	1.79131	92.01	0.17278
2.0175	-1.03528	2.0175	0.0304	2.0175	0.94472	92.0175	-0.43677
2.025	-0.05324	2.025	0.09813	2.025	0.50449	92.025	0.40983
2.0325	0.38699	2.0325	-0.03733	2.0325	0.36904	92.0325	-0.43677
2.04	0.72563	2.04	-0.17278	2.04	0.19972	92.04	0.68074
2.0475	0.86108	2.0475	-0.7146	2.0475	0.23358	92.0475	0.78233
2.055	0.96267	2.055	-2.9496	2.055	0.09813	92.055	9.55302
2.0625	1.06427	2.0625	-13.8537	2.0625	0.16586	92.0625	13.786
2.07	1.09813	2.07	-9.68847	2.07	0.06427	92.07	7.79211
2.0775	1.16586	2.0775	-6.23438	2.0775	0.13199	92.0775	4.57506
2.085	1.19972	2.085	-4.54119	2.085	0.0304	92.085	2.40778
2.0925	1.33517	2.0925	-1.32415	2.0925	-0.00346	92.0925	1.59505
2.1	1.43677	2.1	-0.27437	2.1	-0.10505	92.1	0.40983
2.1075	1.84313	2.1075	0.74154	2.1075	-0.57914	92.1075	0.30824
2.115	2.68972	2.115	9.78314	2.115	-2.00142	92.115	-3.41677
2.1225	6.07609	2.1225	13.9145	2.1225	-14.3617	92.1225	-16.6913
2.13	13.8309	2.13	8.39473	2.13	-13.6167	92.13	-12.2213
2.1375	11.6297	2.1375	4.26336	2.1375	-9.45143	92.1375	-5.21154
2.145	7.97245	2.145	2.23154	2.145	-5.99733	92.145	-2.40086
2.1525	5.46654	2.1525	1.08018	2.1525	-3.15278	92.1525	-1.1479
2.16	4.0104	2.16	0.67381	2.16	-1.15483	92.16	-0.67381
2.1675	2.5204	2.1675	0.33517	2.1675	0.16586	92.1675	-0.43677
2.175	0.92881	2.175	0.30131	2.175	6.4645	92.175	-0.33517
2.1825	-6.04711	2.1825	0.16586	2.1825	18.7909	92.1825	-0.33517
2.19	-14.6146	2.19	0.16586	2.19	13.6097	92.19	-0.19972
2.1975	-9.70438	2.1975	0.13199	2.1975	6.97245	92.1975	-0.26745
2.205	-5.26824	2.205	0.09813	2.205	3.3829	92.205	-0.16586
2.2125	-2.55915	2.2125	0.13199	2.2125	1.79131	92.2125	-0.23358
2.22	-1.00142	2.22	0.0304	2.22	0.84313	92.22	-0.09813
2.2275	-0.01937	2.2275	0.09813	2.2275	0.57222	92.2275	-0.13199
2.235	0.42086	2.235	-0.07119	2.235	0.26745	92.235	-0.0304
2.2425	0.72563	2.2425	-0.17278	2.2425	0.23358	92.2425	0.17278
2.25	0.86108	2.25	-0.85005	2.25	0.19972	92.25	1.01937
2.2575	0.99654	2.2575	-3.66074	2.2575	0.13199	92.2575	8.53711
2.265	1.0304	2.265	-13.9214	2.265	0.16586	92.265	13.9892
2.2725	1.13199	2.2725	-9.18052	2.2725	0.06427	92.2725	8.33392
2.28	1.16586	2.28	-6.20051	2.28	0.13199	92.28	4.60892
2.2875	1.19972	2.2875	-4.23642	2.2875	-0.00346	92.2875	2.81415
2.295	1.33517	2.295	-1.22255	2.295	0.0304	92.295	1.56119
2.3025	1.47063	2.3025	-0.24051	2.3025	-0.17278	92.3025	0.7146
2.31	1.91086	2.31	1.08018	2.31	-0.54528	92.31	0.37596
2.3175	2.85904	2.3175	11.0361	2.3175	-2.23846	92.3175	-3.0104
2.325	6.82109	2.325	13.7452	2.325	-15.2082	92.325	-16.0141
2.3325	14.542	2.3325	7.98836	2.3325	-13.5151	92.3325	-13.0002
2.34	11.5959	2.34	4.12791	2.34	-9.3837	92.34	-5.51632
2.3475	7.87086	2.3475	2.09609	2.3475	-5.9296	92.3475	-3.78927
2.355	5.46654	2.355	1.08018	2.355	-3.18665	92.355	-1.99449
2.3625	4.0104	2.3625	0.60608	2.3625	-0.74846	92.3625	-1.82518
2.37	2.48654	2.37	0.33517	2.37	0.33517	92.37	-1.41881
2.3775	0.42086	2.3775	0.26745	2.3775	8.49632	92.3775	-1.11404
2.385	-6.8937	2.385	0.13199	2.385	18.6216	92.385	-1.41881
2.3925	-14.3437	2.3925	0.19972	2.3925	12.6277	92.3925	-0.70767
2.4	-9.06097	2.4	0.09813	2.4	6.39677	92.4	-1.45268
2.4075	-4.86188	2.4075	0.13199	2.4075	3.14586	92.4075	-0.50449
2.415	-2.35597	2.415	0.06427	2.415	1.65586	92.415	-1.35108
2.4225	-0.8321	2.4225	0.06427	2.4225	0.80927	92.4225	-0.47063
2.43	0.01449	2.43	0.0304	2.43	0.53836	92.43	-1.04631
2.4375	0.45472	2.4375	-0.07119	2.4375	0.26745	92.4375	-0.53836
2.445	0.75949	2.445	-0.20664	2.445	0.26745	92.445	-0.43677
2.4525	0.86108	2.4525	-0.91778	2.4525	0.13199	92.4525	0.44369
2.46	0.99654	2.46	-4.57506	2.46	0.16586	92.46	9.48529
2.4675	1.0304	2.4675	-13.9214	2.4675	0.13199	92.4675	13.0748
2.475	1.13199	2.475	-8.94347	2.475	0.09813	92.475	7.5212
2.4825	1.13199	2.4825	-6.26824	2.4825	0.09813	92.4825	3.62687
2.49	1.23358	2.49	-3.93165	2.49	0.0304	92.49	2.2046
2.4975	1.33517	2.4975	-1.29028	2.4975	0.06427	92.4975	0.51142
2.505	1.50449	2.505	-0.10505	2.505	-0.17278	92.505	0.20664
2.5125	1.91086	2.5125	1.41881	2.5125	-0.40983	92.5125	-0.67381
2.52	2.96063	2.52	11.6118	2.52	-1.73051	92.52	-4.09404
2.5275	7.12586	2.5275	13.3727	2.5275	-12.3298	92.5275	-17.775
2.535	14.4743	2.535	7.61586	2.535	-14.9035	92.535	-12.5938
2.5425	11.2911	2.5425	3.95859	2.5425	-10.1287	92.5425	-5.24541
2.55	7.66768	2.55	1.96063	2.55	-6.43756	92.55	-3.21359
2.5575	5.36495	2.5575	1.08018	2.5575	-3.42369	92.5575	-1.1479
2.565	3.90881	2.565	0.53836	2.565	-1.12096	92.565	-1.55427
2.5725	2.45268	2.5725	0.33517	2.5725	-0.20664	92.5725	-0.50449
2.58	0.04836	2.58	0.23358	2.58	4.83904	92.58	-1.04631
2.5875	-7.13074	2.5875	0.16586	2.5875	17.9104	92.5875	-0.57222
2.595	-13.9035	2.595	0.16586	2.595	14.6934	92.595	-0.63995
2.6025	-8.58688	2.6025	0.09813	2.6025	7.24336	92.6025	-0.70767
2.61	-4.59097	2.61	0.16586	2.61	3.89086	92.61	-0.30131
2.6175	-2.22051	2.6175	0.0304	2.6175	2.09609	92.6175	-0.94472
2.625	-0.73051	2.625	0.09813	2.625	0.60608	92.625	-0.09813
2.6325	0.04836	2.6325	-0.00346	2.6325	1.11404	92.6325	-0.94472
2.64	0.52245	2.64	-0.03733	2.64	-0.3421	92.64	0.07119
2.6475	0.72563	2.6475	-0.27437	2.6475	0.94472	92.6475	-0.50449
2.655	0.89495	2.655	-0.95164	2.655	-0.51142	92.655	1.15483
2.6625	0.99654	2.6625	-5.21847	2.6625	0.74154	92.6625	10.0948
2.67	1.0304	2.67	-13.5489	2.67	-0.3421	92.67	13.0071
2.6775	1.13199	2.6775	-8.77415	2.6775	0.36904	92.6775	7.38574
2.685	1.13199	2.685	-6.26824	2.685	0.06427	92.685	3.76233
2.6925	1.26745	2.6925	-3.76233	2.6925	-0.13892	92.6925	2.37392
2.7	1.30131	2.7	-1.32415	2.7	0.4029	92.7	0.64687
2.7075	1.53836	2.7075	0.19972	2.7075	-0.64687	92.7075	0.54528
2.715	1.91086	2.715	1.68972	2.715	0.16586	92.715	-0.67381
2.7225	3.09609	2.7225	12.8647	2.7225	-2.50937	92.7225	-3.78927
2.73	7.66768	2.73	13.0679	2.73	-12.7701	92.73	-18.0459
2.7375	14.0679	2.7375	7.2095	2.7375	-15.4453	92.7375	-11.6795
2.745	10.7831	2.745	3.95859	2.745	-8.36779	92.745	-5.27927
2.7525	7.32904	2.7525	1.65586	2.7525	-6.4037	92.7525	-2.67177
2.76	5.19563	2.76	1.24949	2.76	-2.78028	92.76	-1.1479
2.7675	3.7395	2.7675	0.30131	2.7675	-1.56119	92.7675	-1.31722
2.775	2.38495	2.775	0.53836	2.775	-0.74846	92.775	-0.30131
2.7825	-0.4596	2.7825	0.06427	2.7825	6.26132	92.7825	-1.08018
2.79	-7.67256	2.79	0.23358	2.79	18.2829	92.79	-0.13199
2.7975	-13.6326	2.7975	0.13199	2.7975	15.0659	92.7975	-0.91086
2.805	-8.18052	2.805	-0.00346	2.805	6.63382	92.805	-0.23358
2.8125	-4.38779	2.8125	0.26745	2.8125	4.2295	92.8125	-0.60608
2.82	-2.08506	2.82	-0.17278	2.82	1.38495	92.82	-0.43677
2.8275	-0.66278	2.8275	0.26745	2.8275	1.18177	92.8275	-0.26745
2.835	0.08222	2.835	-0.24051	2.835	0.50449	92.835	-0.63995
2.8425	0.55631	2.8425	0.16586	2.8425	0.13199	92.8425	0.13892
2.85	0.72563	2.85	-0.44369	2.85	0.63995	92.85	-0.43677
2.8575	0.92881	2.8575	-0.78233	2.8575	-0.40983	92.8575	1.69665
2.865	0.96267	2.865	-4.77824	2.865	0.80927	92.865	11.0769
2.8725	1.06427	2.8725	-13.9214	2.8725	-0.57914	92.8725	12.7023
2.88	1.09813	2.88	-9.07893	2.88	0.7754	92.88	6.81006
2.8875	1.16586	2.8875	-6.36983	2.8875	-0.51142	92.8875	3.93165
2.895	1.26745	2.895	-3.79619	2.895	0.50449	92.895	2.2046
2.9025	1.33517	2.9025	-1.39187	2.9025	-0.24051	92.9025	0.85005
2.91	1.57222	2.91	0.19972	2.91	-0.10505	92.91	0.51142
2.9175	1.97858	2.9175	1.41881	2.9175	-0.3421	92.9175	-0.63995
2.925	3.29927	2.925	12.56	2.925	-2.44165	92.925	-4.53427
2.9325	8.31109	2.9325	13.3388	2.9325	-13.9892	92.9325	-18.9941
2.94	14.0341	2.94	7.75132	2.94	-15.1405	92.94	-10.5959
2.9475	10.309	2.9475	3.89086	2.9475	-7.79211	92.9475	-5.31313
2.955	7.05813	2.955	1.92677	2.955	-6.97938	92.955	-2.12995
2.9625	4.95859	2.9625	1.1479	2.9625	-2.44165	92.9625	-1.45268
2.97	3.60404	2.97	0.36904	2.97	-2.74642	92.97	-0.80927
2.9775	2.35108	2.9775	0.57222	2.9775	0.70767	92.9775	-0.47063
2.985	-1.03528	2.985	-0.03733	2.985	6.837	92.985	-0.7754
2.9925	-8.48529	2.9925	0.4029	2.9925	18.8586	92.9925	-0.06427
3	-13.3955	3	-0.07119	3	14.0838	93	-0.84313
3.0075	-7.84188	3.0075	0.30131	3.0075	6.39677	93.0075	0.07119
3.015	-4.1846	3.015	0.13199	3.015	4.12791	93.015	-0.80927
3.0225	-1.91574	3.0225	0.06427	3.0225	1.01245	93.0225	0.03733
3.03	-0.59505	3.03	0.09813	3.03	1.58813	93.03	-0.57222
3.0375	0.14995	3.0375	-0.13892	3.0375	-0.07119	93.0375	-0.09813
3.045	0.55631	3.045	0.13199	3.045	0.74154	93.045	-0.09813
3.0525	0.75949	3.0525	-0.51142	3.0525	-0.00346	93.0525	0.00346
3.06	0.92881	3.06	-0.74846	3.06	0.16586	93.06	1.79824
3.0675	0.96267	3.0675	-5.76029	3.0675	0.36904	93.0675	11.8558
3.075	1.09813	3.075	-13.5828	3.075	-0.27437	93.075	12.5669
3.0825	1.09813	3.0825	-9.14665	3.0825	0.67381	93.0825	6.60688
3.09	1.19972	3.09	-6.20051	3.09	-0.61301	93.09	4.13483
3.0975	1.23358	3.0975	-3.76233	3.0975	0.7754	93.0975	1.96756
3.105	1.36904	3.105	-1.29028	3.105	-0.68074	93.105	1.15483
3.1125	1.57222	3.1125	0.06427	3.1125	0.43677	93.1125	0.3421
3.12	2.01245	3.12	1.68972	3.12	-0.95164	93.12	-0.43677
3.1275	3.40086	3.1275	12.6616	3.1275	-1.86596	93.1275	-4.9745
3.135	8.78518	3.135	12.8986	3.135	-14.4971	93.135	-18.5877
3.1425	14.1695	3.1425	7.31109	3.1425	-13.6505	93.1425	-9.88473
3.15	10.1059	3.15	3.65381	3.15	-9.14665	93.15	-4.87291
3.1575	6.92268	3.1575	1.92677	3.1575	-6.81006	93.1575	-1.58813
3.165	4.82313	3.165	0.97858	3.165	-3.05119	93.165	-1.55427
3.1725	3.53631	3.1725	0.57222	3.1725	-2.47551	93.1725	-0.33517
3.18	2.28336	3.18	0.33517	3.18	1.38495	93.18	-0.80927
3.1875	-1.40778	3.1875	0.19972	3.1875	6.4645	93.1875	-0.30131
3.195	-9.56893	3.195	0.19972	3.195	19.2311	93.195	-0.36904
3.2025	-13.5987	3.2025	0.09813	3.2025	13.4065	93.2025	-0.47063
3.21	-7.87574	3.21	0.16586	3.21	6.90473	93.21	-0.06427
3.2175	-4.1846	3.2175	0.06427	3.2175	3.65381	93.2175	-0.67381
3.225	-1.88187	3.225	0.13199	3.225	1.31722	93.225	0.17278
3.2325	-0.59505	3.2325	0.0304	3.2325	1.48654	93.2325	-0.70767
3.24	0.18381	3.24	0.0304	3.24	-0.13892	93.24	0.24051
3.2475	0.52245	3.2475	-0.07119	3.2475	1.04631	93.2475	-0.47063
3.255	0.79336	3.255	-0.30824	3.255	-0.44369	93.255	0.47755
3.2625	0.92881	3.2625	-1.05324	3.2625	0.74154	93.2625	1.66278
3.27	0.99654	3.27	-6.7762	3.27	-0.27437	93.27	12.8039
3.2775	1.06427	3.2775	-12.9055	3.2775	0.33517	93.2775	11.788
3.285	1.09813	3.285	-8.74029	3.285	0.09813	93.285	6.36983
3.2925	1.19972	3.2925	-5.72642	3.2925	-0.13892	93.2925	3.89778
3.3	1.23358	3.3	-3.52528	3.3	0.47063	93.3	1.8321
3.3075	1.4029	3.3075	-0.98551	3.3075	-0.57914	93.3075	1.25642
3.315	1.57222	3.315	-0.00346	3.315	0.53836	93.315	0.13892
3.3225	2.11404	3.3225	2.19768	3.3225	-1.25642	93.3225	-0.30131
3.33	3.57018	3.33	13.3388	3.33	-1.42574	93.33	-5.88882
3.3375	9.49632	3.3375	12.5261	3.3375	-14.9373	93.3375	-18.5538
3.345	14.7452	3.345	6.93859	3.345	-12.9733	93.345	-12.1197
3.3525	10.2075	3.3525	3.4845	3.3525	-10.1626	93.3525	-3.95859
3.36	6.95654	3.36	1.85904	3.36	-6.3021	93.36	-1.99449
3.3675	4.78927	3.3675	0.87699	3.3675	-3.52528	93.3675	-4.02631
3.375	3.46859	3.375	0.57222	3.375	-1.25642	93.375	8.06302
3.3825	2.08018	3.3825	0.30131	3.3825	1.1479	93.3825	-0.60608
3.39	-1.37392	3.39	0.23358	3.39	6.05813	93.39	8.87574
3.3975	-11.533	3.3975	0.16586	3.3975	19.3327	93.3975	0.17278
3.405	-13.1246	3.405	0.13199	3.405	12.8309	93.405	6.7762
3.4125	-7.6387	3.4125	0.13199	3.4125	7.41268	93.4125	2.27233
3.42	-4.04915	3.42	0.06427	3.42	3.0104	93.42	3.59301
3.4275	-1.81415	3.4275	0.13199	3.4275	1.92677	93.4275	4.98142
3.435	-0.56119	3.435	-0.00346	3.435	0.91086	93.435	0.44369
3.4425	0.21767	3.4425	0.06427	3.4425	0.30131	93.4425	7.18256
3.45	0.55631	3.45	-0.10505	3.45	0.7754	93.45	-1.31722
3.4575	0.82722	3.4575	-0.27437	3.4575	0.0304	93.4575	8.23233
3.465	0.89495	3.465	-1.18869	3.465	0.16586	93.465	0.88392
3.4725	1.0304	3.4725	-7.48733	3.4725	0.09813	93.4725	18.2898
3.48	1.06427	3.48	-12.6685	3.48	0.16586	93.48	10.1287
3.4875	1.09813	3.4875	-8.43552	3.4875	0.06427	93.4875	6.13279
3.495	1.16586	3.495	-5.59097	3.495	0.13199	93.495	3.76233
3.5025	1.19972	3.5025	-3.35597	3.5025	0.0304	93.5025	3.72847
3.51	1.33517	3.51	-0.95164	3.51	-0.00346	93.51	5.5571
3.5175	1.4029	3.5175	-0.20664	3.5175	-0.13892	93.5175	0.17278
3.525	1.7754	3.525	2.6379	3.525	-0.61301	93.525	4.33801
3.5325	2.5204	3.5325	13.779	3.5325	-2.2046	93.5325	-5.24541
3.54	5.09404	3.54	12.3229	3.54	-15.2421	93.54	-14.6934
3.5475	13.5261	3.5475	6.70154	3.5475	-13.3458	93.5475	-11.6118
3.555	13.1536	3.555	3.41677	3.555	-9.24824	93.555	-3.04427
3.5625	8.98836	3.5625	1.75745	3.5625	-5.96347	93.5625	-2.50245
3.57	6.10995	3.57	0.87699	3.57	-3.05119	93.57	-0.50449
3.5775	4.41677	3.5775	0.57222	3.5775	-1.0871	93.5775	-0.97858
3.585	2.85904	3.585	0.26745	3.585	0.23358	93.585	-0.33517
3.5925	1.74154	3.5925	0.26745	3.5925	7.24336	93.5925	-0.30131
3.6	-4.15074	3.6	0.13199	3.6	19.265	93.6	-0.60608
3.6075	-13.3278	3.6075	0.16586	3.6075	13.0679	93.6075	0.13892
3.615	-10.3817	3.615	0.09813	3.615	6.90473	93.615	-0.87699
3.6225	-5.67461	3.6225	0.09813	3.6225	3.07813	93.6225	0.40983
3.63	-2.83006	3.63	0.09813	3.63	1.92677	93.63	-0.91086
3.6375	-1.13687	3.6375	0.0304	3.6375	0.67381	93.6375	0.40983
3.645	-0.12096	3.645	0.0304	3.645	0.67381	93.645	-0.63995
3.6525	0.38699	3.6525	-0.13892	3.6525	0.23358	93.6525	0.30824
3.66	0.72563	3.66	-0.30824	3.66	0.23358	93.66	0.20664
3.6675	0.82722	3.6675	-1.35801	3.6675	0.26745	93.6675	2.5771
3.675	0.99654	3.675	-8.40165	3.675	-0.00346	93.675	14.023
3.6825	0.99654	3.6825	-12.3976	3.6825	0.33517	93.6825	4.37188
3.69	1.13199	3.69	-8.13074	3.69	-0.13892	93.69	5.01529
3.6975	1.13199	3.6975	-5.6587	3.6975	0.33517	93.6975	-2.23154
3.705	1.23358	3.705	-3.05119	3.705	-0.17278	93.705	-0.30131
3.7125	1.30131	3.7125	-0.81619	3.7125	0.19972	93.7125	-2.87495
3.72	1.43677	3.72	-0.10505	3.72	-0.30824	93.72	-3.3829
3.7275	1.7754	3.7275	3.21359	3.7275	-0.57914	93.7275	-1.8929
3.735	2.55427	3.735	14.1854	3.735	-2.50937	93.735	-8.42859
3.7425	5.33109	3.7425	11.9504	3.7425	-16.1903	93.7425	-18.1136
3.75	13.0859	3.75	6.32904	3.75	-13.1426	93.75	-8.73336
3.7575	12.1377	3.7575	3.28131	3.7575	-9.04506	93.7575	-3.14586
3.765	8.31109	3.765	1.65586	3.765	-5.79415	93.765	-2.16381
3.7725	5.77132	3.7725	0.87699	3.7725	-2.84801	93.7725	-0.13199
3.78	4.17972	3.78	0.50449	3.78	-0.74846	93.78	-1.11404
3.7875	2.68972	3.7875	0.30131	3.7875	0.36904	93.7875	0.3421
3.795	1.43677	3.795	0.26745	3.795	8.66564	93.795	-0.74154
3.8025	-4.59097	3.8025	0.13199	3.8025	18.9941	93.8025	0.17278
3.81	-13.3955	3.81	0.19972	3.81	12.6954	93.81	-0.30131
3.8175	-9.77211	3.8175	0.06427	3.8175	6.43064	93.8175	-0.19972
3.825	-5.3021	3.825	0.13199	3.825	3.07813	93.825	0.13892
3.8325	-2.62687	3.8325	0.06427	3.8325	1.75745	93.8325	-0.53836
3.84	-1.00142	3.84	0.09813	3.84	0.60608	93.84	0.51142
3.8475	-0.0871	3.8475	-0.00346	3.8475	0.7754	93.8475	-0.67381
3.855	0.42086	3.855	-0.10505	3.855	0.06427	93.855	0.74846
3.8625	0.69176	3.8625	-0.37596	3.8625	0.43677	93.8625	-0.19972
3.87	0.86108	3.87	-1.4596	3.87	0.0304	93.87	2.67869
3.8775	0.99654	3.8775	-9.31597	3.8775	0.23358	93.8775	13.2103
3.885	1.0304	3.885	-11.9912	3.885	0.13199	93.885	12.8039
3.8925	1.13199	3.8925	-7.82597	3.8925	0.0304	93.8925	14.1585
3.9	1.13199	3.9	-5.6587	3.9	0.23358	93.9	6.47142
3.9075	1.23358	3.9075	-2.67869	3.9075	-0.17278	93.9075	8.43552
3.915	1.30131	3.915	-0.95164	3.915	0.19972	93.915	-0.50449
3.9225	1.47063	3.9225	0.06427	3.9225	-0.44369	93.9225	2.47551
3.93	1.7754	3.93	3.95859	3.93	-0.47755	93.93	-1.45268
3.9375	2.65586	3.9375	14.6256	3.9375	-3.05119	93.9375	-7.07404
3.945	5.77132	3.945	11.815	3.945	-16.8337	93.945	-19.7052
3.9525	13.1197	3.9525	5.95654	3.9525	-13.041	93.9525	-9.17359
3.96	11.5281	3.96	3.3829	3.96	-8.70643	93.96	-4.26336
3.9675	7.90473	3.9675	1.35108	3.9675	-5.59097	93.9675	-1.96063
3.975	5.53427	3.975	1.04631	3.975	-2.54324	93.975	-0.70767
3.9825	3.97654	3.9825	0.30131	3.9825	-0.68074	93.9825	-1.01245
3.99	2.58813	3.99	0.4029	3.99	0.47063	93.99	0.17278
3.9975	1.0304	3.9975	0.16586	3.9975	9.4445	93.9975	-0.97858
4.005	-4.99733	4.005	0.09813	4.005	18.9263	94.005	0.40983
4.0125	-13.5648	4.0125	0.26745	4.0125	12.2552	94.0125	-0.84313
4.02	-9.33188	4.02	-0.10505	4.02	5.88882	94.02	0.30824
4.0275	-5.06506	4.0275	0.33517	4.0275	3.14586	94.0275	-0.53836
4.035	-2.49142	4.035	-0.10505	4.035	1.41881	94.035	-0.0304
4.0425	-0.89983	4.0425	0.33517	4.0425	0.84313	94.0425	-0.06427
4.05	-0.05324	4.05	-0.20664	4.05	0.50449	94.05	-0.33517
4.0575	0.48858	4.0575	0.09813	4.0575	0.23358	94.0575	0.47755
4.065	0.69176	4.065	-0.54528	4.065	0.33517	94.065	-0.16586
4.0725	0.89495	4.0725	-1.52733	4.0725	0.0304	94.0725	3.38983
4.08	0.96267	4.08	-10.2642	4.08	0.30131	94.08	13.8198
4.0875	1.0304	4.0875	-11.6864	4.0875	-0.07119	94.0875	15.3098
4.095	1.09813	4.095	-7.69052	4.095	0.26745	94.095	8.57097
4.1025	1.13199	4.1025	-5.52324	4.1025	-0.07119	94.1025	2.00142
4.11	1.23358	4.11	-2.47551	4.11	0.13199	94.11	1.86596
4.1175	1.30131	4.1175	-0.95164	4.1175	-0.07119	94.1175	0.81619
4.125	1.50449	4.125	0.19972	4.125	-0.20664	94.125	0.95164
4.1325	1.80927	4.1325	4.56813	4.1325	-0.7146	94.1325	-0.57222
4.14	2.75745	4.14	14.5918	4.14	-3.59301	94.14	-6.87086
4.1475	6.21154	4.1475	10.9684	4.1475	-17.3078	94.1475	-18.3168
4.155	13.3906	4.155	5.78723	4.155	-12.7701	94.155	-7.92064
4.1625	11.1556	4.1625	2.97654	4.1625	-8.33392	94.1625	-3.51836
4.17	7.63382	4.17	1.48654	4.17	-5.42165	94.17	-1.38495
4.1775	5.33109	4.1775	0.84313	4.1775	-2.2046	94.1775	-0.4029
4.185	3.87495	4.185	0.43677	4.185	-0.54528	94.185	-0.47063
4.1925	2.48654	4.1925	0.33517	4.1925	0.7754	94.1925	0.3421
4.2	0.69176	4.2	0.16586	4.2	11.4425	94.2	-0.4029
4.2075	-5.91165	4.2075	0.19972	4.2075	18.3507	94.2075	0.54528
4.215	-14.276	4.215	0.09813	4.215	11.4425	94.215	-0.33517
4.2225	-9.36575	4.2225	0.13199	4.2225	5.347	94.2225	0.51142
4.23	-5.06506	4.23	0.09813	4.23	3.0104	94.23	-0.13199
4.2375	-2.45756	4.2375	0.06427	4.2375	1.21563	94.2375	0.30824
4.245	-0.89983	4.245	0.06427	4.245	0.87699	94.245	0.17278
4.2525	-0.05324	4.2525	-0.03733	4.2525	0.4029	94.2525	0.07119
4.26	0.48858	4.26	-0.07119	4.26	0.26745	94.26	0.61301
4.2675	0.69176	4.2675	-0.51142	4.2675	0.30131	94.2675	0.37596
4.275	0.92881	4.275	-1.66278	4.275	-0.00346	94.275	4.16869
4.2825	0.96267	4.2825	-10.9414	4.2825	0.36904	94.2825	14.5987
4.29	1.06427	4.29	-11.0091	4.29	-0.13892	94.29	10.9076
4.2975	1.09813	4.2975	-7.5212	4.2975	0.36904	94.2975	5.96347
4.305	1.16586	4.305	-5.28619	4.305	-0.13892	94.305	3.72847
4.3125	1.23358	4.3125	-2.30619	4.3125	0.23358	94.3125	2.06915
4.32	1.30131	4.32	-0.78233	4.32	-0.17278	94.32	1.15483
4.3275	1.50449	4.3275	0.26745	4.3275	-0.10505	94.3275	0.7146
4.335	1.84313	4.335	5.31313	4.335	-0.7146	94.335	-0.7754
4.3425	2.8929	4.3425	14.8288	4.3425	-3.08506	94.3425	-8.46246
4.35	6.75336	4.35	10.6297	4.35	-16.9014	94.35	-17.5718
4.3575	14.1695	4.3575	5.61791	4.3575	-13.0071	94.3575	-7.17564
4.365	11.2911	4.365	2.80722	4.365	-8.46938	94.365	-3.65381
4.3725	7.73541	4.3725	1.45268	4.3725	-5.59097	94.3725	-1.04631
4.38	5.33109	4.38	0.7754	4.38	-2.30619	94.38	-0.91086
4.3875	3.84109	4.3875	0.43677	4.3875	-0.91778	94.3875	-0.16586
4.395	2.45268	4.395	0.30131	4.395	0.70767	94.395	-0.16586
4.4025	0.14995	4.4025	0.16586	4.4025	9.98632	94.4025	-0.26745
4.41	-7.36779	4.41	0.19972	4.41	19.0279	94.41	0.20664
4.4175	-14.276	4.4175	0.09813	4.4175	11.9166	94.4175	-0.43677
4.425	-8.92552	4.425	0.16586	4.425	5.75336	94.425	0.44369
4.4325	-4.82801	4.4325	0.06427	4.4325	3.17972	94.4325	-0.47063
4.44	-2.25437	4.44	0.09813	4.44	1.24949	94.44	0.47755
4.4475	-0.8321	4.4475	0.0304	4.4475	1.04631	94.4475	-0.33517
4.455	0.04836	4.455	-0.00346	4.455	0.23358	94.455	0.37596
4.4625	0.48858	4.4625	-0.10505	4.4625	0.47063	94.4625	0.10505
4.47	0.72563	4.47	-0.54528	4.47	0.09813	94.47	0.68074
4.4775	0.92881	4.4775	-1.86596	4.4775	0.23358	94.4775	4.16869
4.485	0.96267	4.485	-11.9235	4.485	0.16586	94.485	14.6664
4.4925	1.06427	4.4925	-10.7044	4.4925	0.0304	94.4925	10.3996
4.5	1.09813	4.5	-7.55506	4.5	0.26745	94.5	5.59097
4.5075	1.19972	4.5075	-5.08301	4.5075	-0.13892	94.5075	3.62687
4.515	1.19972	4.515	-2.30619	4.515	0.30131	94.515	1.69665
4.5225	1.36904	4.5225	-0.37596	4.5225	-0.27437	94.5225	1.22255
4.53	1.50449	4.53	0.4029	4.53	0.0304	94.53	0.3421
4.5375	1.94472	4.5375	6.53223	4.5375	-0.98551	94.5375	-0.74154
4.545	3.02836	4.545	14.8627	4.545	-3.38983	94.545	-9.78314
4.5525	7.32904	4.5525	10.0879	4.5525	-17.511	94.5525	-17.03
4.56	14.5759	4.56	5.31313	4.56	-12.6007	94.56	-7.14177
4.5675	11.2234	4.5675	2.6379	4.5675	-8.30006	94.5675	-3.55222
4.575	7.73541	4.575	1.41881	4.575	-5.38779	94.575	-0.97858
4.5825	5.33109	4.5825	0.70767	4.5825	-2.23846	94.5825	-1.1479
4.59	3.94268	4.59	0.47063	4.59	-0.91778	94.59	0.07119
4.5975	2.45268	4.5975	0.23358	4.5975	1.04631	94.5975	-0.60608
4.605	-0.05324	4.605	0.19972	4.605	11.0361	94.605	0.10505
4.6125	-7.13074	4.6125	0.16586	4.6125	18.757	94.6125	-0.26745
4.62	-13.8019	4.62	0.09813	4.62	11.1715	94.62	-0.09813
4.6275	-8.45143	4.6275	0.13199	4.6275	5.61791	94.6275	0.03733
4.635	-4.5571	4.635	0.06427	4.635	2.80722	94.635	-0.36904
4.6425	-2.11892	4.6425	0.13199	4.6425	1.38495	94.6425	0.3421
4.65	-0.76437	4.65	-0.00346	4.65	0.7754	94.65	-0.47063
4.6575	0.08222	4.6575	0.0304	4.6575	0.4029	94.6575	0.51142
4.665	0.48858	4.665	-0.17278	4.665	0.33517	94.665	-0.23358
4.6725	0.79336	4.6725	-0.54528	4.6725	0.16586	94.6725	1.05324
4.68	0.89495	4.68	-2.03528	4.68	0.19972	94.68	4.33801
4.6875	0.99654	4.6875	-12.3976	4.6875	0.09813	94.6875	15.0389
4.695	1.06427	4.695	-10.5351	4.695	0.16586	94.695	9.58688
4.7025	1.09813	4.7025	-7.41961	4.7025	0.09813	94.7025	5.1846
4.71	1.19972	4.71	-4.87983	4.71	0.06427	94.71	3.01733
4.7175	1.19972	4.7175	-2.2046	4.7175	0.06427	94.7175	1.22255
4.725	1.36904	4.725	-0.30824	4.725	-0.07119	94.725	0.88392
4.7325	1.50449	4.7325	0.33517	4.7325	-0.17278	94.7325	-0.19972
4.74	1.97858	4.74	7.10791	4.74	-0.88392	94.74	-1.18177
4.7475	3.09609	4.7475	14.4902	4.7475	-3.79619	94.7475	-11.5441
4.755	7.70154	4.755	9.68155	4.755	-17.5448	94.755	-16.6913
4.7625	14.0341	4.7625	5.00836	4.7625	-12.1267	94.7625	-7.24336
4.77	10.6815	4.77	2.53631	4.77	-8.23233	94.77	-3.112
4.7775	7.32904	4.7775	1.35108	4.7775	-5.28619	94.7775	-1.5204
4.785	5.09404	4.785	0.63995	4.785	-2.34006	94.785	-0.7754
4.7925	3.77336	4.7925	0.47063	4.7925	-0.81619	94.7925	-0.50449
4.8	2.35108	4.8	0.19972	4.8	1.1479	94.8	-0.36904
4.8075	-0.4596	4.8075	0.23358	4.8075	11.6795	94.8075	-0.26745
4.815	-7.80802	4.815	0.13199	4.815	18.8247	94.815	-0.30131
4.8225	-13.8358	4.8225	0.13199	4.8225	11.0022	94.8225	-0.19972
4.83	-8.34984	4.83	0.09813	4.83	5.55018	94.83	-0.26745
4.8375	-4.45551	4.8375	0.06427	4.8375	2.70563	94.8375	-0.16586
4.845	-2.08506	4.845	0.09813	4.845	1.41881	94.845	-0.19972
4.8525	-0.69665	4.8525	-0.00346	4.8525	0.74154	94.8525	-0.09813
4.86	0.11608	4.86	0.0304	4.86	0.47063	94.86	-0.06427
4.8675	0.48858	4.8675	-0.20664	4.8675	0.30131	94.8675	0.07119
4.875	0.79336	4.875	-0.54528	4.875	0.19972	94.875	0.61301
4.8825	0.86108	4.8825	-2.27233	4.8825	0.19972	94.8825	4.64278
4.89	1.0304	4.89	-12.8039	4.89	0.09813	94.89	15.0728
4.8975	1.0304	4.8975	-10.1626	4.8975	0.16586	94.8975	8.74029
4.905	1.13199	4.905	-6.91165	4.905	0.06427	94.905	4.77824
4.9125	1.16586	4.9125	-4.74438	4.9125	0.09813	94.9125	2.10301
4.92	1.23358	4.92	-1.96756	4.92	-0.00346	94.92	0.85005
4.9275	1.33517	4.9275	-0.17278	4.9275	-0.03733	94.9275	0.10505
4.935	1.50449	4.935	0.4029	4.935	-0.24051	94.935	-0.74154
4.9425	1.94472	4.9425	7.85291	4.9425	-0.95164	94.9425	-1.72358
4.95	2.96063	4.95	14.2531	4.95	-5.08301	94.95	-12.289
4.9575	7.32904	4.9575	9.27518	4.9575	-17.6126	94.9575	-16.4204
4.965	14.0679	4.965	4.73745	4.965	-11.7203	94.965	-7.14177
4.9725	11.0541	4.9725	2.46859	4.9725	-8.02915	94.9725	-3.0104
4.98	7.53223	4.98	1.24949	4.98	-4.98142	94.98	-1.48654
4.9875	5.26336	4.9875	0.67381	4.9875	-2.27233	94.9875	-0.67381
4.995	3.84109	4.995	0.43677	4.995	-0.44369	94.995	-0.50449
5.0025	2.38495	5.0025	0.23358	5.0025	1.45268	95.0025	-0.26745
5.01	-0.01937	5.01	0.23358	5.01	13.0341	95.01	-0.23358
5.0175	-7.33392	5.0175	0.09813	5.0175	18.3507	95.0175	-0.16586
5.025	-14.276	5.025	0.16586	5.025	10.3927	95.025	-0.16586
5.0325	-8.82393	5.0325	0.06427	5.0325	5.24541	95.0325	-0.19972
5.04	-4.69256	5.04	0.13199	5.04	2.53631	95.04	-0.09813
5.0475	-2.25437	5.0475	0.06427	5.0475	1.38495	95.0475	-0.16586
5.055	-0.76437	5.055	0.06427	5.055	0.67381	95.055	-0.0304
5.0625	0.04836	5.0625	-0.00346	5.0625	0.47063	95.0625	-0.06427
5.07	0.48858	5.07	-0.17278	5.07	0.23358	95.07	0.13892
5.0775	0.75949	5.0775	-0.57914	5.0775	0.23358	95.0775	0.57914
5.085	0.86108	5.085	-2.47551	5.085	0.16586	95.085	4.50733
5.0925	1.0304	5.0925	-13.0748	5.0925	0.13199	95.0925	14.9712
5.1	1.0304	5.1	-9.82393	5.1	0.16586	95.1	9.24824
5.1075	1.13199	5.1075	-6.47142	5.1075	0.06427	95.1075	5.79415
5.115	1.13199	5.115	-4.71051	5.115	0.13199	95.115	2.84801
5.1225	1.26745	5.1225	-1.66278	5.1225	-0.00346	95.1225	1.96756
5.13	1.33517	5.13	-0.20664	5.13	-0.00346	95.13	0.81619
5.1375	1.53836	5.1375	0.47063	5.1375	-0.30824	95.1375	0.44369
5.145	1.97858	5.145	8.56405	5.145	-0.98551	95.145	-1.04631
5.1525	3.12995	5.1525	13.9484	5.1525	-6.33597	95.1525	-11.5102
5.16	8.17564	5.16	8.86882	5.16	-17.2401	95.16	-16.6913
5.1675	14.4065	5.1675	4.50041	5.1675	-11.5171	95.1675	-7.71745
5.175	10.8509	5.175	2.36699	5.175	-7.79211	95.175	-2.77336
5.1825	7.32904	5.1825	1.1479	5.1825	-4.71051	95.1825	-1.96063
5.19	5.16177	5.19	0.67381	5.19	-2.23846	95.19	-0.33517
5.1975	3.7395	5.1975	0.36904	5.1975	-0.44369	95.1975	-0.87699
5.205	2.41881	5.205	0.26745	5.205	1.75745	95.205	-0.09813
5.2125	-0.59505	5.2125	0.19972	5.2125	14.2531	95.2125	-0.4029
5.22	-8.34984	5.22	0.13199	5.22	17.9443	95.22	-0.19972
5.2275	-13.9373	5.2275	0.16586	5.2275	10.0541	95.2275	-0.06427
5.235	-8.34984	5.235	0.06427	5.235	4.94063	95.235	-0.47063
5.2425	-4.38779	5.2425	0.13199	5.2425	2.50245	95.2425	0.20664
5.25	-2.11892	5.25	0.0304	5.25	1.28336	95.25	-0.57222
5.2575	-0.66278	5.2575	0.09813	5.2575	0.63995	95.2575	0.37596
5.265	0.08222	5.265	-0.03733	5.265	0.47063	95.265	-0.47063
5.2725	0.55631	5.2725	-0.13892	5.2725	0.19972	95.2725	0.54528
5.28	0.75949	5.28	-0.57914	5.28	0.26745	95.28	0.61301
5.2875	0.89495	5.2875	-2.2046	5.2875	0.09813	95.2875	7.11483
5.295	0.99654	5.295	-12.6346	5.295	0.23358	95.295	15.2421
5.3025	1.0304	5.3025	-9.95938	5.3025	0.06427	95.3025	9.0112
5.31	1.13199	5.31	-6.53915	5.31	0.13199	95.31	5.72642
5.3175	1.13199	5.3175	-4.87983	5.3175	0.06427	95.3175	3.18665
5.325	1.26745	5.325	-1.62892	5.325	0.0304	95.325	2.47551
5.3325	1.33517	5.3325	-0.44369	5.3325	-0.03733	95.3325	1.12096
5.34	1.57222	5.34	0.43677	5.34	-0.3421	95.34	1.05324
5.3475	1.97858	5.3475	7.71745	5.3475	-1.05324	95.3475	-1.65586
5.355	3.2654	5.355	14.1854	5.355	-7.31801	95.355	-13.8806
5.3625	8.48041	5.3625	9.17359	5.3625	-16.9692	95.3625	-13.6775
5.37	14.542	5.37	4.70359	5.37	-11.551	95.37	-5.51632
5.3775	10.6477	5.3775	2.43472	5.3775	-7.58892	95.3775	-2.02836
5.385	7.22745	5.385	1.21563	5.385	-4.64278	95.385	-1.08018
5.3925	5.06018	5.3925	0.70767	5.3925	-1.93369	95.3925	0.13892
5.4	3.60404	5.4	0.36904	5.4	-0.27437	95.4	-0.47063
5.4075	2.35108	5.4075	0.30131	5.4075	2.09609	95.4075	0.54528
5.415	-1.17074	5.415	0.16586	5.415	15.2352	95.415	-0.33517
5.4225	-9.1287	5.4225	0.16586	5.4225	17.4025	95.4225	0.57914
5.43	-13.7003	5.43	0.13199	5.43	9.74927	95.43	-0.06427
5.4375	-8.04506	5.4375	0.09813	5.4375	4.56813	95.4375	0.3421
5.445	-4.25233	5.445	0.13199	5.445	2.50245	95.445	0.17278
5.4525	-1.98347	5.4525	0.0304	5.4525	1.11404	95.4525	0.07119
5.46	-0.59505	5.46	0.09813	5.46	0.74154	95.46	0.51142
5.4675	0.11608	5.4675	-0.07119	5.4675	0.4029	95.4675	-0.06427
5.475	0.55631	5.475	-0.10505	5.475	0.23358	95.475	0.91778
5.4825	0.72563	5.4825	-0.7146	5.4825	0.30131	95.4825	0.74846
5.49	0.92881	5.49	-2.50937	5.49	0.0304	95.49	8.16461
5.4975	0.99654	5.4975	-13.3458	5.4975	0.30131	95.4975	14.8019
5.505	1.06427	5.505	-9.51915	5.505	-0.03733	95.505	8.84188
5.5125	1.09813	5.5125	-6.4037	5.5125	0.26745	95.5125	4.98142
5.52	1.16586	5.52	-4.64278	5.52	-0.07119	95.52	2.91574
5.5275	1.26745	5.5275	-1.4596	5.5275	0.13199	95.5275	1.86596
5.535	1.33517	5.535	-0.37596	5.535	-0.13892	95.535	0.88392
5.5425	1.60608	5.5425	0.63995	5.5425	-0.30824	95.5425	1.0871
5.55	2.04631	5.55	8.97041	5.55	-1.18869	95.55	0.13892
5.5575	3.50245	5.5575	13.9822	5.5575	-9.04506	95.5575	0.13892
5.565	8.92064	5.565	8.63177	5.565	-16.2242	95.565	-2.87495
5.5725	14.7113	5.5725	4.46654	5.5725	-11.3139	95.5725	-16.5559
5.58	10.4445	5.58	2.2654	5.58	-7.25029	95.58	-12.5938
5.5875	7.12586	5.5875	1.18177	5.5875	-4.30415	95.5875	-5.347
5.595	4.99245	5.595	0.67381	5.595	-1.49346	95.595	-2.43472
5.6025	3.57018	5.6025	0.36904	5.6025	-0.30824	95.6025	-1.18177
5.61	2.35108	5.61	0.30131	5.61	2.77336	95.61	-0.67381
5.6175	-1.5771	5.6175	0.16586	5.6175	15.7431	95.6175	-0.47063
5.625	-9.36575	5.625	0.19972	5.625	16.5897	95.625	-0.33517
5.6325	-13.0907	5.6325	0.09813	5.6325	8.90268	95.6325	-0.33517
5.64	-7.53711	5.64	0.13199	5.64	4.36495	95.64	-0.23358
5.6475	-3.98142	5.6475	0.06427	5.6475	2.2654	95.6475	-0.30131
5.655	-1.78028	5.655	0.06427	5.655	1.08018	95.655	-0.16586
5.6625	-0.52733	5.6625	0.06427	5.6625	0.67381	95.6625	-0.26745
5.67	0.18381	5.67	-0.03733	5.67	0.36904	95.67	-0.16586
5.6775	0.59017	5.6775	-0.13892	5.6775	0.26745	95.6775	-0.16586
5.685	0.75949	5.685	-0.74846	5.685	0.19972	95.685	-0.09813
5.6925	0.92881	5.6925	-2.81415	5.6925	0.16586	95.6925	0.00346
5.7	0.96267	5.7	-13.6167	5.7	0.16586	95.7	0.30824
5.7075	1.09813	5.7075	-9.24824	5.7075	0.09813	95.7075	2.17074
5.715	1.09813	5.715	-6.47142	5.715	0.16586	95.715	13.5828
5.7225	1.19972	5.7225	-4.33801	5.7225	0.0304	95.7225	11.7542
5.73	1.23358	5.73	-1.52733	5.73	0.06427	95.73	6.50529
5.7375	1.36904	5.7375	-0.20664	5.7375	-0.10505	95.7375	3.93165
5.745	1.60608	5.745	0.80927	5.745	-0.3421	95.745	2.40778
5.7525	2.08018	5.7525	9.85087	5.7525	-1.35801	95.7525	1.18869
5.76	3.6379	5.76	14.2193	5.76	-9.95938	95.76	0.85005
5.7675	9.327	5.7675	8.56405	5.7675	-15.6485	95.7675	-0.36904
5.775	14.2372	5.775	4.46654	5.775	-10.8398	95.775	-5.85495
5.7825	9.90268	5.7825	2.19768	5.7825	-6.84392	95.7825	-17.6057
5.79	6.82109	5.79	1.18177	5.79	-3.96551	95.79	-8.76723
5.7975	4.75541	5.7975	0.60608	5.7975	-1.18869	95.7975	-3.89086
5.805	3.43472	5.805	0.4029	5.805	-0.81619	95.805	-1.72358
5.8125	2.21563	5.8125	0.26745	5.8125	3.82313	95.8125	-0.97858
5.82	-2.01733	5.82	0.16586	5.82	16.759	95.82	-0.50449
5.8275	-9.8737	5.8275	0.16586	5.8275	16.2172	95.8275	-0.43677
5.835	-12.5151	5.835	0.09813	5.835	8.6995	95.835	-0.30131
5.8425	-7.09688	5.8425	0.16586	5.8425	3.857	95.8425	-0.26745
5.85	-3.74438	5.85	0.0304	5.85	2.67177	95.85	-0.26745
5.8575	-1.64483	5.8575	0.09813	5.8575	0.43677	95.8575	-0.19972
5.865	-0.4596	5.865	-0.00346	5.865	1.31722	95.865	-0.23358
5.8725	0.25154	5.8725	-0.00346	5.8725	-0.30824	95.8725	-0.13199
5.88	0.59017	5.88	-0.20664	5.88	0.84313	95.88	-0.09813
5.8875	0.79336	5.8875	-0.78233	5.8875	-0.27437	95.8875	-0.0304
5.895	0.92881	5.895	-3.28824	5.895	0.4029	95.895	-0.0304
5.9025	0.99654	5.9025	-14.0907	5.9025	0.09813	95.9025	0.24051
5.91	1.09813	5.91	-9.48529	5.91	-0.07119	95.91	1.29028
5.9175	1.09813	5.9175	-6.67461	5.9175	0.50449	95.9175	10.5012
5.925	1.19972	5.925	-4.20256	5.925	-0.51142	95.925	12.0251
5.9325	1.23358	5.9325	-1.66278	5.9325	0.67381	95.9325	5.86188
5.94	1.4029	5.94	-0.10505	5.94	-0.81619	95.94	3.38983
5.9475	1.57222	5.9475	0.87699	5.9475	0.26745	95.9475	1.22255
5.955	2.18177	5.955	10.3588	5.955	-2.03528	95.955	0.40983
5.9625	3.80722	5.9625	13.8806	5.9625	-10.8398	95.9625	-0.36904
5.97	10.0043	5.97	8.25927	5.97	-15.6823	95.97	-1.01245
5.9775	13.7631	5.9775	4.26336	5.9775	-10.1626	95.9775	-4.09404
5.985	9.49632	5.985	2.12995	5.985	-6.67461	95.985	-17.1316
5.9925	6.51632	5.9925	1.1479	5.9925	-3.72847	95.9925	-10.8329
6	4.55222	6	0.57222	6	-0.64687	96	-4.602
6.0075	3.29927	6.0075	0.4029	6.0075	-1.73051	96.0075	-1.99449
6.015	2.11404	6.015	0.19972	6.015	4.50041	96.015	-0.97858
6.0225	-2.45756	6.0225	0.19972	6.0225	17.267	96.0225	-0.47063
6.03	-10.8896	6.03	0.13199	6.03	16.4543	96.03	-0.36904
6.0375	-12.3796	6.0375	0.13199	6.0375	7.85291	96.0375	-0.23358
6.045	-6.99529	6.045	0.13199	6.045	4.36495	96.045	-0.26745
6.0525	-3.64278	6.0525	0.06427	6.0525	2.06222	96.0525	-0.16586
6.06	-1.5771	6.06	0.09813	6.06	0.87699	96.06	-0.19972
6.0675	-0.42574	6.0675	-0.00346	6.0675	0.97858	96.0675	-0.16586
6.075	0.25154	6.075	0.0304	6.075	-0.20664	96.075	-0.13199
6.0825	0.55631	6.0825	-0.24051	6.0825	0.94472	96.0825	-0.13199
6.09	0.82722	6.09	-0.74846	6.09	-0.54528	96.09	-0.0304
6.0975	0.89495	6.0975	-3.52528	6.0975	0.84313	96.0975	-0.0304
6.105	1.0304	6.105	-13.8537	6.105	-0.44369	96.105	0.30824
6.1125	1.06427	6.1125	-9.3837	6.1125	0.53836	96.1125	1.35801
6.12	1.13199	6.12	-6.47142	6.12	-0.13892	96.12	10.9076
6.1275	1.19972	6.1275	-4.20256	6.1275	0.06427	96.1275	11.2801
6.135	1.23358	6.135	-1.49346	6.135	0.23358	96.135	5.48938
6.1425	1.4029	6.1425	0.26745	6.1425	-0.51142	96.1425	2.98347
6.15	1.60608	6.15	0.97858	6.15	0.13199	96.15	0.81619
6.1575	2.24949	6.1575	10.7652	6.1575	-2.27233	96.1575	0.20664
6.165	3.97654	6.165	13.542	6.165	-11.551	96.165	-0.84313
6.1725	10.817	6.1725	8.05609	6.1725	-16.5628	96.1725	-1.08018
6.18	13.7631	6.18	4.12791	6.18	-9.28211	96.18	-5.24541
6.1875	9.49632	6.1875	2.09609	6.1875	-6.97938	96.1875	-18.1136
6.195	6.41473	6.195	1.11404	6.195	-2.64483	96.195	-11.1715
6.2025	4.51836	6.2025	0.57222	6.2025	-0.95164	96.2025	-5.41473
6.21	3.19768	6.21	0.4029	6.21	-0.81619	96.21	-2.60404
6.2175	2.11404	6.2175	0.19972	6.2175	4.66972	96.2175	-2.23154
6.225	-2.79619	6.225	0.23358	6.225	16.522	96.225	-0.94472
6.2325	-11.9055	6.2325	0.09813	6.2325	16.8268	96.2325	-1.65586
6.24	-12.3796	6.24	0.16586	6.24	6.53223	96.24	-0.63995
6.2475	-6.99529	6.2475	0.09813	6.2475	4.77132	96.2475	-1.38495
6.255	-3.57506	6.255	0.09813	6.255	1.45268	96.255	-0.67381
6.2625	-1.5771	6.2625	0.06427	6.2625	1.45268	96.2625	-1.04631
6.27	-0.39187	6.27	0.0304	6.27	0.36904	96.27	-0.84313
6.2775	0.25154	6.2775	-0.00346	6.2775	0.36904	96.2775	-0.67381
6.285	0.59017	6.285	-0.24051	6.285	0.47063	96.285	-1.04631
6.2925	0.82722	6.2925	-0.7146	6.2925	-0.24051	96.2925	-0.33517
6.3	0.89495	6.3	-3.45756	6.3	0.74154	96.3	-1.01245
6.3075	1.0304	6.3075	-13.7521	6.3075	-0.54528	96.3075	0.17278
6.315	1.0304	6.315	-9.45143	6.315	0.84313	96.315	0.68074
6.3225	1.13199	6.3225	-6.26824	6.3225	-0.57914	96.3225	11.6864
6.33	1.16586	6.33	-4.23642	6.33	0.63995	96.33	10.7383
6.3375	1.26745	6.3375	-1.49346	6.3375	-0.40983	96.3375	5.99733
6.345	1.4029	6.345	-0.03733	6.345	0.09813	96.345	3.18665
6.3525	1.63995	6.3525	0.87699	6.3525	-0.44369	96.3525	1.52733
6.36	2.31722	6.36	10.2911	6.36	-2.00142	96.36	0.78233
6.3675	4.17972	6.3675	13.7113	6.3675	-12.7701	96.3675	-0.19972
6.375	11.6297	6.375	8.25927	6.375	-15.3098	96.375	-0.50449
6.3825	13.8309	6.3825	4.16177	6.3825	-9.11279	96.3825	-5.65177
6.39	9.49632	6.39	2.19768	6.39	-7.04711	96.39	-17.9781
6.3975	6.44859	6.3975	1.08018	6.3975	-2.98347	96.3975	-10.4266
6.405	4.51836	6.405	0.60608	6.405	-2.78028	96.405	-4.33109
6.4125	3.06222	6.4125	0.36904	6.4125	0.80927	96.4125	-2.46859
6.42	2.01245	6.42	0.23358	6.42	5.07609	96.42	-1.38495
6.4275	-3.47347	6.4275	0.19972	6.4275	19.6036	96.4275	-0.84313
6.435	-12.7182	6.435	0.09813	6.435	15.032	96.435	-1.08018
6.4425	-11.6346	6.4425	0.16586	6.4425	7.17564	96.4425	-0.33517
6.45	-6.5212	6.45	0.06427	6.45	5.21154	96.45	-1.08018
6.4575	-3.27028	6.4575	0.13199	6.4575	0.06427	96.4575	-0.09813
6.465	-1.44165	6.465	0.0304	6.465	2.50245	96.465	-1.01245
6.4725	-0.29028	6.4725	0.06427	6.4725	-1.73051	96.4725	-0.16586
6.48	0.2854	6.48	-0.07119	6.48	2.33313	96.48	-0.74154
6.4875	0.62404	6.4875	-0.20664	6.4875	-1.32415	96.4875	-0.30131
6.495	0.82722	6.495	-0.81619	6.495	1.24949	96.495	-0.4029
6.5025	0.92881	6.5025	-4.33801	6.5025	-0.37596	96.5025	-0.43677
6.51	1.0304	6.51	-13.6505	6.51	0.4029	96.51	0.30824
6.5175	1.06427	6.5175	-9.11279	6.5175	0.63995	96.5175	1.39187
6.525	1.16586	6.525	-5.9296	6.525	-1.15483	96.525	13.0748
6.5325	1.16586	6.5325	-4.10097	6.5325	2.02836	96.5325	10.4335
6.54	1.30131	6.54	-1.18869	6.54	-2.9496	96.54	6.23438
6.5475	1.4029	6.5475	-0.10505	6.5475	2.67177	96.5475	3.08506
6.555	1.70767	6.555	1.18177	6.555	-2.78028	96.555	4.8121
6.5625	2.38495	6.5625	11.2393	6.5625	-0.37596	96.5625	1.22255
6.57	4.58609	6.57	13.2372	6.57	-15.0389	96.57	0.13892
6.5775	12.4086	6.5775	7.68359	6.5775	-14.023	96.5775	0.64687
6.585	13.289	6.585	3.89086	6.585	-9.65461	96.585	-7.92064
6.5925	9.12382	6.5925	2.06222	6.5925	-6.74233	96.5925	-14.8288
6.6	6.21154	6.6	0.97858	6.6	-3.25437	96.6	-13.4743
6.6075	4.45063	6.6075	0.60608	6.6075	-1.89983	96.6075	0.64687
6.615	2.96063	6.615	0.30131	6.615	1.35108	96.615	-6.56609
6.6225	1.91086	6.6225	0.26745	6.6225	4.66972	96.6225	1.39187
6.63	-3.8121	6.63	0.16586	6.63	20.992	96.63	-5.31313
6.6375	-12.8537	6.6375	0.13199	6.6375	12.8647	96.6375	2.10301
6.645	-10.9235	6.645	0.13199	6.645	8.59791	96.645	-3.07813
6.6525	-6.04711	6.6525	0.06427	6.6525	2.97654	96.6525	-0.43677
6.66	-3.03324	6.66	0.09813	6.66	1.85904	96.66	5.01529
6.6675	-1.30619	6.6675	-0.00346	6.6675	1.08018	96.6675	-1.65586
6.675	-0.18869	6.675	0.06427	6.675	-1.05324	96.675	6.84392
6.6825	0.31926	6.6825	-0.10505	6.6825	0.06427	96.6825	-2.7395
6.69	0.69176	6.69	-0.20664	6.69	-0.13892	96.69	6.60688
6.6975	0.79336	6.6975	-0.95164	6.6975	0.4029	96.6975	-1.99449
6.705	0.96267	6.705	-5.01529	6.705	-0.00346	96.705	4.67665
6.7125	0.99654	6.7125	-13.4135	6.7125	0.36904	96.7125	0.74846
6.72	1.06427	6.72	-8.87574	6.72	0.09813	96.72	3.76233
6.7275	1.13199	6.7275	-5.79415	6.7275	0.16586	96.7275	16.3935
6.735	1.16586	6.735	-3.83006	6.735	0.19972	96.735	9.79006
6.7425	1.30131	6.7425	-1.01937	6.7425	-0.10505	96.7425	6.74233
6.75	1.4029	6.75	-0.17278	6.75	0.13199	96.75	-3.3829
6.7575	1.74154	6.7575	1.48654	6.7575	-0.74846	96.7575	0.20664
6.765	2.41881	6.765	12.0181	6.765	-1.96756	96.765	-6.22745
6.7725	4.75541	6.7725	13.1356	6.7725	-15.4453	96.7725	-2.12995
6.78	12.307	6.78	7.44655	6.78	-13.8876	96.78	-6.29518
6.7875	12.7472	6.7875	3.78927	6.7875	-9.58688	96.7875	-7.9545
6.795	8.78518	6.795	1.96063	6.795	-5.6587	96.795	-19.6036
6.8025	6.00836	6.8025	0.97858	6.8025	-2.84801	96.8025	-6.97245
6.81	4.31518	6.81	0.60608	6.81	-1.01937	96.81	-1.38495
6.8175	2.82518	6.8175	0.30131	6.8175	0.43677	96.8175	-2.7395
6.825	1.7754	6.825	0.26745	6.825	7.31109	96.825	3.08506
6.8325	-3.84597	6.8325	0.13199	6.8325	19.5697	96.8325	-3.31518
6.84	-12.786	6.84	0.16586	6.84	13.6097	96.84	4.94756
6.8475	-10.5171	6.8475	0.09813	6.8475	6.93859	96.8475	-4.43268
6.855	-5.7762	6.855	0.13199	6.855	3.41677	96.855	4.60892
6.8625	-2.89778	6.8625	0.09813	6.8625	1.75745	96.8625	-2.09609
6.87	-1.2046	6.87	0.0304	6.87	0.87699	96.87	-0.87699
6.8775	-0.15483	6.8775	0.06427	6.8775	0.53836	96.8775	-0.80927
6.885	0.35313	6.885	-0.10505	6.885	0.33517	96.885	-0.0304
6.8925	0.69176	6.8925	-0.24051	6.8925	0.23358	96.8925	0.00346
6.9	0.82722	6.9	-1.0871	6.9	0.19972	96.9	-0.23358
6.9075	0.99654	6.9075	-6.23438	6.9075	0.09813	96.9075	0.57914
6.915	0.99654	6.915	-13.1087	6.915	0.16586	96.915	-0.13199
6.9225	1.09813	6.9225	-8.46938	6.9225	0.06427	96.9225	2.84801
6.93	1.13199	6.93	-5.89574	6.93	0.13199	96.93	12.7701
6.9375	1.19972	6.9375	-3.49142	6.9375	0.0304	96.9375	16.021
6.945	1.30131	6.945	-1.01937	6.945	-0.00346	96.945	6.3021
6.9525	1.43677	6.9525	-0.10505	6.9525	-0.13892	96.9525	-0.43677
6.96	1.74154	6.96	2.06222	6.96	-0.64687	96.96	0.47755
6.9675	2.48654	6.9675	12.8309	6.9675	-2.44165	96.9675	-5.61791
6.975	5.19563	6.975	13.0341	6.975	-16.1903	96.975	-0.80927
6.9825	12.6795	6.9825	6.87086	6.9825	-13.6167	96.9825	-7.17564
6.99	12.07	6.99	3.78927	6.99	-9.34984	96.99	-8.63177
6.9975	8.27723	6.9975	1.72358	6.9975	-5.9296	96.9975	-22.7191
7.005	5.70359	7.005	1.01245	7.005	-2.84801	97.005	-6.32904
7.0125	4.112	7.0125	0.50449	7.0125	-0.88392	97.0125	-5.00836
7.02	2.68972	7.02	0.30131	7.02	0.33517	97.02	-1.35108
7.0275	1.47063	7.0275	0.23358	7.0275	8.15768	97.0275	-1.08018
7.035	-4.45551	7.035	0.13199	7.035	19.5359	97.035	-0.16586
7.0425	-13.6326	7.0425	0.19972	7.0425	12.8647	97.0425	-0.09813
7.05	-10.2462	7.05	0.06427	7.05	6.73541	97.05	-0.33517
7.0575	-5.57301	7.0575	0.13199	7.0575	3.0104	97.0575	0.37596
7.065	-2.79619	7.065	0.0304	7.065	1.8929	97.065	-0.60608
7.0725	-1.10301	7.0725	0.09813	7.0725	0.60608	97.0725	0.64687
7.08	-0.15483	7.08	-0.00346	7.08	0.70767	97.08	-0.67381
7.0875	0.38699	7.0875	-0.07119	7.0875	0.16586	97.0875	0.64687
7.095	0.69176	7.095	-0.30824	7.095	0.30131	97.095	-0.47063
7.1025	0.82722	7.1025	-1.15483	7.1025	0.16586	97.1025	0.44369
7.11	0.96267	7.11	-7.08097	7.11	0.06427	97.11	0.03733
7.1175	0.99654	7.1175	-12.8717	7.1175	0.26745	97.1175	0.44369
7.125	1.13199	7.125	-8.36779	7.125	-0.10505	97.125	2.2046
7.1325	1.09813	7.1325	-5.99733	7.1325	0.33517	97.1325	11.9235
7.14	1.23358	7.14	-3.25437	7.14	-0.20664	97.14	14.768
7.1475	1.26745	7.1475	-1.18869	7.1475	0.23358	97.1475	2.91574
7.155	1.47063	7.155	-0.03733	7.155	-0.37596	97.155	6.06506
7.1625	1.7754	7.1625	2.33313	7.1625	-0.54528	97.1625	1.89983
7.17	2.62199	7.17	13.4404	7.17	-2.81415	97.17	5.69256
7.1775	5.66972	7.1775	12.4922	7.1775	-16.8337	97.1775	8.90961
7.185	13.3906	7.185	6.80314	7.185	-13.1087	97.185	5.32006
7.1925	11.9006	7.1925	3.51836	7.1925	-9.04506	97.1925	-0.43677
7.2	8.10791	7.2	1.72358	7.2	-5.72642	97.2	-18.4861
7.2075	5.63586	7.2075	0.97858	7.2075	-2.67869	97.2075	-6.12586
7.215	4.04427	7.215	0.47063	7.215	-0.61301	97.215	-8.80109
7.2225	2.62199	7.2225	0.33517	7.2225	0.47063	97.2225	1.29028
7.23	1.23358	7.23	0.19972	7.23	9.13973	97.23	-4.33109
7.2375	-5.36983	7.2375	0.16586	7.2375	19.502	97.2375	-5.61791
7.245	-14.6146	7.245	0.16586	7.245	12.5261	97.245	-5.88882
7.2525	-10.2462	7.2525	0.09813	7.2525	6.26132	97.2525	-5.58404
7.26	-5.57301	7.26	0.13199	7.26	3.112	97.26	-4.83904
7.2675	-2.76233	7.2675	0.0304	7.2675	1.58813	97.2675	-5.21154
7.275	-1.06915	7.275	0.09813	7.275	0.80927	97.275	-4.16177
7.2825	-0.15483	7.2825	-0.03733	7.2825	0.53836	97.2825	-4.83904
7.29	0.42086	7.29	-0.03733	7.29	0.26745	97.29	-3.72154
7.2975	0.6579	7.2975	-0.37596	7.2975	0.30131	97.2975	-4.36495
7.305	0.86108	7.305	-1.18869	7.305	0.13199	97.305	-3.4845
7.3125	0.96267	7.3125	-8.09688	7.3125	0.19972	97.3125	-3.65381
7.32	1.0304	7.32	-12.3976	7.32	0.13199	97.32	-3.07813
7.3275	1.09813	7.3275	-8.23233	7.3275	0.09813	97.3275	-1.08018
7.335	1.13199	7.335	-5.89574	7.335	0.09813	97.335	10.2303
7.3425	1.23358	7.3425	-2.91574	7.3425	0.0304	97.3425	8.84188
7.35	1.26745	7.35	-1.12096	7.35	0.0304	97.35	3.42369
7.3575	1.50449	7.3575	0.23358	7.3575	-0.24051	97.3575	1.22255
7.365	1.80927	7.365	2.87495	7.365	-0.7146	97.365	-0.7754
7.3725	2.75745	7.3725	13.8129	7.3725	-3.25437	97.3725	-1.38495
7.38	6.10995	7.38	11.9504	7.38	-17.4432	97.38	-2.2654
7.3875	14.305	7.3875	6.4645	7.3875	-13.041	97.3875	-2.97654
7.395	12.07	7.395	3.31518	7.395	-8.70643	97.395	-7.17564
7.4025	8.2095	7.4025	1.65586	7.4025	-5.5571	97.4025	-18.7232
7.41	5.66972	7.41	0.91086	7.41	-2.37392	97.41	-9.30905
7.4175	3.97654	7.4175	0.47063	7.4175	-0.54528	97.4175	-3.4845
7.425	2.58813	7.425	0.36904	7.425	0.63995	97.425	-1.38495
7.4325	0.69176	7.4325	0.16586	7.4325	10.4604	97.4325	-0.57222
7.44	-6.69052	7.44	0.19972	7.44	19.3327	97.44	-0.16586
7.4475	-14.9194	7.4475	0.09813	7.4475	11.9843	97.4475	-0.09813
7.455	-9.63665	7.455	0.13199	7.455	5.92268	97.455	0.07119
7.4625	-5.23438	7.4625	0.09813	7.4625	3.0104	97.4625	0.00346
7.47	-2.52528	7.47	0.06427	7.47	1.48654	97.47	0.10505
7.4775	-0.93369	7.4775	0.09813	7.4775	0.80927	97.4775	0.07119
7.485	-0.05324	7.485	-0.03733	7.485	0.50449	97.485	0.10505
7.4925	0.45472	7.4925	-0.03733	7.4925	0.26745	97.4925	0.10505
7.5	0.69176	7.5	-0.40983	7.5	0.26745	97.5	0.10505
7.5075	0.89495	7.5075	-1.25642	7.5075	0.13199	97.5075	0.20664
7.515	0.92881	7.515	-8.60483	7.515	0.19972	97.515	0.24051
7.5225	1.06427	7.5225	-11.9573	7.5225	0.09813	97.5225	0.68074
7.53	1.06427	7.53	-8.23233	7.53	0.16586	97.53	2.5771
7.5375	1.16586	7.5375	-5.62483	7.5375	0.06427	97.5375	13.6505
7.545	1.19972	7.545	-2.88187	7.545	0.06427	97.545	10.061
7.5525	1.30131	7.5525	-1.05324	7.5525	-0.03733	97.5525	5.11688
7.56	1.50449	7.56	0.23358	7.56	-0.20664	97.56	2.71256
7.5675	1.84313	7.5675	3.34904	7.5675	-0.78233	97.5675	0.98551
7.575	2.8929	7.575	14.2531	7.575	-3.66074	97.575	0.61301
7.5825	6.38086	7.5825	11.7811	7.5825	-17.748	97.5825	-0.43677
7.59	14.7452	7.59	6.36291	7.59	-12.9394	97.59	-0.91086
7.5975	12.07	7.5975	3.17972	7.5975	-8.46938	97.5975	-6.837
7.605	8.27723	7.605	1.65586	7.605	-5.45551	97.605	-17.8427
7.6125	5.70359	7.6125	0.87699	7.6125	-2.13687	97.6125	-8.25927
7.62	4.14586	7.62	0.47063	7.62	-0.61301	97.62	-3.28131
7.6275	2.58813	7.6275	0.33517	7.6275	0.87699	97.6275	-1.45268
7.635	0.6579	7.635	0.19972	7.635	11.1715	97.635	-0.53836
7.6425	-6.21642	7.6425	0.19972	7.6425	18.9263	97.6425	-0.23358
7.65	-14.4792	7.65	0.09813	7.65	11.6456	97.65	-0.13199
7.6575	-9.29802	7.6575	0.16586	7.6575	5.48245	97.6575	-0.0304
7.665	-5.06506	7.665	0.06427	7.665	3.112	97.665	-0.06427
7.6725	-2.42369	7.6725	0.09813	7.6725	1.21563	97.6725	0.07119
7.68	-0.89983	7.68	0.0304	7.68	0.94472	97.68	-0.0304
7.6875	-0.01937	7.6875	-0.00346	7.6875	0.33517	97.6875	0.10505
7.695	0.45472	7.695	-0.07119	7.695	0.33517	97.695	0.03733
7.7025	0.72563	7.7025	-0.44369	7.7025	0.23358	97.7025	0.10505
7.71	0.89495	7.71	-1.4596	7.71	0.06427	97.71	0.13892
7.7175	0.96267	7.7175	-9.79006	7.7175	0.30131	97.7175	0.24051
7.725	1.06427	7.725	-11.6187	7.725	-0.07119	97.725	0.64687
7.7325	1.06427	7.7325	-8.13074	7.7325	0.36904	97.7325	3.15278
7.74	1.16586	7.74	-5.38779	7.74	-0.17278	97.74	13.8876
7.7475	1.19972	7.7475	-2.81415	7.7475	0.30131	97.7475	9.55302
7.755	1.33517	7.755	-0.81619	7.755	-0.20664	97.755	5.62483
7.7625	1.50449	7.7625	0.19972	7.7625	-0.00346	97.7625	2.9496
7.77	1.91086	7.77	4.29722	7.77	-0.61301	97.77	1.59505
7.7775	2.99449	7.7775	14.6934	7.7775	-2.17074	97.7775	0.81619
7.785	7.15973	7.785	11.3409	7.785	-15.0389	97.785	-0.0304
7.7925	14.2711	7.7925	6.05813	7.7925	-14.0907	97.7925	-0.70767
7.8	11.2234	7.8	3.0104	7.8	-9.41756	97.8	-8.36086
7.8075	7.73541	7.8075	1.62199	7.8075	-6.23438	97.8075	-17.5379
7.815	5.33109	7.815	0.7754	7.815	-3.01733	97.815	-8.59791
7.8225	3.94268	7.8225	0.50449	7.8225	-1.25642	97.8225	-3.07813
7.83	2.45268	7.83	0.26745	7.83	0.23358	97.83	-1.99449
7.8375	0.01449	7.8375	0.23358	7.8375	7.31109	97.8375	-0.84313
7.845	-7.2662	7.845	0.16586	7.845	19.2988	97.845	-0.70767
7.8525	-14.3437	7.8525	0.13199	7.8525	13.5081	97.8525	-0.67381
7.86	-8.85779	7.86	0.13199	7.86	6.837	97.86	-0.19972
7.8675	-4.79415	7.8675	0.06427	7.8675	3.45063	97.8675	-0.7754
7.875	-2.25437	7.875	0.13199	7.875	1.68972	97.875	0.07119
7.8825	-0.8321	7.8825	-0.00346	7.8825	0.94472	97.8825	-0.84313
7.89	0.04836	7.89	0.0304	7.89	0.47063	97.89	0.10505
7.8975	0.45472	7.8975	-0.13892	7.8975	0.36904	97.8975	-0.70767
7.905	0.75949	7.905	-0.44369	7.905	0.19972	97.905	0.00346
7.9125	0.86108	7.9125	-1.62892	7.9125	0.19972	97.9125	-0.36904
7.92	0.99654	7.92	-10.7044	7.92	0.13199	97.92	-0.09813
7.9275	1.06427	7.9275	-11.3478	7.9275	0.13199	97.9275	0.47755
7.935	1.09813	7.935	-7.85983	7.935	0.13199	97.935	3.22051
7.9425	1.16586	7.9425	-5.1846	7.9425	0.06427	97.9425	14.3955
7.95	1.19972	7.95	-2.67869	7.95	0.09813	97.95	9.3837
7.9575	1.36904	7.9575	-0.57914	7.9575	-0.07119	97.9575	5.72642
7.965	1.50449	7.965	0.09813	7.965	-0.10505	97.965	2.81415
7.9725	1.97858	7.9725	5.00836	7.9725	-0.64687	97.9725	1.8321
7.98	3.12995	7.98	14.4225	7.98	-2.27233	97.98	0.61301
7.9875	7.93859	7.9875	10.6636	7.9875	-15.6146	97.9875	0.27437
7.995	14.3727	7.995	5.61791	7.995	-13.7521	97.995	-0.94472
8.0025	10.9525	8.0025	2.84109	8.0025	-9.34984	98.0025	-9.54609
8.01	7.49836	8.01	1.48654	8.01	-6.0312	98.01	-17.3009
8.0175	5.16177	8.0175	0.74154	8.0175	-2.9496	98.0175	-7.24336
8.025	3.80722	8.025	0.50449	8.025	-1.22255	98.025	-3.04427
8.0325	2.31722	8.0325	0.23358	8.0325	0.36904	98.0325	-1.31722
8.04	-0.4596	8.04	0.26745	8.04	7.54814	98.04	-0.50449
8.0475	-8.21438	8.0475	0.13199	8.0475	19.265	98.0475	-0.30131
8.055	-14.4453	8.055	0.16586	8.055	13.1695	98.055	-0.09813
8.0625	-8.72234	8.0625	0.09813	8.0625	6.70154	98.0625	-0.13199
8.07	-4.62483	8.07	0.09813	8.07	3.31518	98.07	-0.0304
8.0775	-2.18665	8.0775	0.09813	8.0775	1.68972	98.0775	-0.06427
8.085	-0.76437	8.085	0.0304	8.085	0.91086	98.085	0.00346
8.0925	0.08222	8.0925	0.0304	8.0925	0.47063	98.0925	0.00346
8.1	0.48858	8.1	-0.13892	8.1	0.33517	98.1	0.00346
8.1075	0.79336	8.1075	-0.40983	8.1075	0.19972	98.1075	0.07119
8.115	0.86108	8.115	-1.76437	8.115	0.23358	98.115	0.07119
8.1225	1.0304	8.1225	-11.0769	8.1225	0.09813	98.1225	0.30824
8.13	1.0304	8.13	-10.8737	8.13	0.16586	98.13	0.64687
8.1375	1.13199	8.1375	-7.28415	8.1375	0.09813	98.1375	4.4396
8.145	1.16586	8.145	-5.04915	8.145	0.09813	98.145	14.4971
8.1525	1.23358	8.1525	-2.37392	8.1525	0.06427	98.1525	9.51915
8.16	1.36904	8.16	-0.44369	8.16	-0.03733	98.16	5.79415
8.1675	1.50449	8.1675	0.0304	8.1675	-0.10505	98.1675	3.05119
8.175	2.01245	8.175	5.58404	8.175	-0.64687	98.175	2.13687
8.1825	3.19768	8.1825	14.4225	8.1825	-2.44165	98.1825	0.68074
8.19	8.41268	8.19	10.3927	8.19	-16.0887	98.19	0.64687
8.1975	14.7452	8.1975	5.38086	8.1975	-13.2103	98.1975	-1.08018
8.205	11.0541	8.205	2.77336	8.205	-9.24824	98.205	-10.6297
8.2125	7.4645	8.2125	1.41881	8.2125	-5.86188	98.2125	-16.2172
8.22	5.19563	8.22	0.74154	8.22	-2.98347	98.22	-6.837
8.2275	3.80722	8.2275	0.47063	8.2275	-1.05324	98.2275	-2.97654
8.235	2.38495	8.235	0.23358	8.235	0.47063	98.235	-1.28336
8.2425	-0.69665	8.2425	0.23358	8.2425	8.327	98.2425	-0.57222
8.25	-8.79006	8.25	0.09813	8.25	19.6036	98.25	-0.33517
8.2575	-14.6146	8.2575	0.16586	8.2575	12.9325	98.2575	-0.16586
8.265	-8.72234	8.265	0.06427	8.265	6.56609	98.265	-0.16586
8.2725	-4.59097	8.2725	0.13199	8.2725	3.21359	98.2725	-0.06427
8.28	-2.18665	8.28	0.06427	8.28	1.65586	98.28	-0.13199
8.2875	-0.73051	8.2875	0.06427	8.2875	0.84313	98.2875	0.00346
8.295	0.08222	8.295	-0.00346	8.295	0.53836	98.295	-0.06427
8.3025	0.52245	8.3025	-0.13892	8.3025	0.30131	98.3025	0.00346
8.31	0.75949	8.31	-0.47755	8.31	0.19972	98.31	0.00346
8.3175	0.86108	8.3175	-1.93369	8.3175	0.19972	98.3175	0.07119
8.325	1.0304	8.325	-11.8219	8.325	0.09813	98.325	0.24051
8.3325	1.0304	8.3325	-10.5689	8.3325	0.16586	98.3325	0.7146
8.34	1.13199	8.34	-6.91165	8.34	0.06427	98.34	4.98142
8.3475	1.13199	8.3475	-5.08301	8.3475	0.13199	98.3475	14.6326
8.355	1.26745	8.355	-2.06915	8.355	0.0304	98.355	9.79006
8.3625	1.33517	8.3625	-0.54528	8.3625	-0.00346	98.3625	5.79415
8.37	1.53836	8.37	0.16586	8.37	-0.17278	98.37	3.52528
8.3775	1.97858	8.3775	6.90473	8.3775	-0.68074	98.3775	2.37392
8.385	3.09609	8.385	14.5241	8.385	-2.78028	98.385	1.22255
8.3925	7.73541	8.3925	9.91859	8.3925	-16.9014	98.3925	1.0871
8.4	15.0838	8.4	5.07609	8.4	-13.041	98.4	-0.91086
8.4075	11.562	8.4075	2.67177	8.4075	-9.14665	98.4075	-10.2911
8.415	7.80314	8.415	1.28336	8.415	-5.69256	98.415	-15.7093
8.4225	5.43268	8.4225	0.74154	8.4225	-2.81415	98.4225	-6.4645
8.43	3.90881	8.43	0.4029	8.43	-0.78233	98.43	-2.84109
8.4375	2.45268	8.4375	0.26745	8.4375	0.43677	98.4375	-1.24949
8.445	-0.22255	8.445	0.19972	8.445	8.86882	98.445	-0.67381
8.4525	-7.90961	8.4525	0.13199	8.4525	19.5697	98.4525	-0.33517
8.46	-14.3437	8.46	0.16586	8.46	12.4584	98.46	-0.26745
8.4675	-8.7562	8.4675	0.06427	8.4675	6.4645	98.4675	-0.16586
8.475	-4.6587	8.475	0.13199	8.475	2.90881	98.475	-0.13199
8.4825	-2.25437	8.4825	0.0304	8.4825	1.82518	98.4825	-0.16586
8.49	-0.73051	8.49	0.09813	8.49	0.57222	98.49	-0.06427
8.4975	0.01449	8.4975	-0.03733	8.4975	0.70767	98.4975	-0.13199
8.505	0.52245	8.505	-0.10505	8.505	0.13199	98.505	0.00346
8.5125	0.72563	8.5125	-0.57914	8.5125	0.33517	98.5125	-0.06427
8.52	0.89495	8.52	-2.06915	8.52	0.13199	98.52	0.10505
8.5275	0.99654	8.5275	-12.5669	8.5275	0.09813	98.5275	0.17278
8.535	1.0304	8.535	-10.3658	8.535	0.26745	98.535	0.81619
8.5425	1.13199	8.5425	-6.81006	8.5425	-0.07119	98.5425	5.82801
8.55	1.13199	8.55	-5.04915	8.55	0.30131	98.55	14.768
8.5575	1.26745	8.5575	-1.76437	8.5575	-0.20664	98.5575	9.65461
8.565	1.30131	8.565	-0.57914	8.565	0.23358	98.565	5.48938
8.5725	1.53836	8.5725	0.47063	8.5725	-0.40983	98.5725	3.55915
8.58	1.87699	8.58	7.24336	8.58	-0.57914	98.58	1.4596
8.5875	2.99449	8.5875	14.7611	8.5875	-3.49142	98.5875	0.64687
8.595	7.02427	8.595	9.817	8.595	-17.4771	98.595	0.00346
8.6025	14.5759	8.6025	4.90677	8.6025	-12.7023	98.6025	-2.06222
8.61	11.562	8.61	2.77336	8.61	-8.70643	98.61	-13.1695
8.6175	7.87086	8.6175	1.08018	8.6175	-5.42165	98.6175	-14.8627
8.625	5.50041	8.625	0.94472	8.625	-2.47551	98.625	-6.22745
8.6325	3.94268	8.6325	0.16586	8.6325	-0.47755	98.6325	-2.67177
8.64	2.5204	8.64	0.47063	8.64	0.67381	98.64	-1.18177
8.6475	0.14995	8.6475	0.0304	8.6475	10.3588	98.6475	-0.63995
8.655	-6.96142	8.655	0.26745	8.655	19.0618	98.655	-0.30131
8.6625	-14.4453	8.6625	0.19972	8.6625	11.7134	98.6625	-0.26745
8.67	-9.02711	8.67	0.0304	8.67	5.85495	98.67	-0.13199
8.6775	-4.86188	8.6775	0.26745	8.6775	2.90881	98.6775	-0.16586
8.685	-2.3221	8.685	-0.07119	8.685	1.48654	98.685	-0.09813
8.6925	-0.79824	8.6925	0.30131	8.6925	0.74154	98.6925	-0.09813
8.7	-0.01937	8.7	-0.27437	8.7	0.50449	98.7	-0.09813
8.7075	0.48858	8.7075	0.09813	8.7075	0.23358	98.7075	-0.0304
8.715	0.69176	8.715	-0.85005	8.715	0.26745	98.715	-0.06427
8.7225	0.89495	8.7225	-2.2046	8.7225	0.13199	98.7225	0.13892
8.73	0.96267	8.73	-13.4812	8.73	0.19972	98.73	0.17278
8.7375	1.06427	8.7375	-10.1626	8.7375	0.09813	98.7375	0.88392
8.745	1.09813	8.745	-6.81006	8.745	0.13199	98.745	6.0312
8.7525	1.16586	8.7525	-4.84597	8.7525	0.09813	98.7525	14.8019
8.76	1.23358	8.76	-1.89983	8.76	0.0304	98.76	9.11279
8.7675	1.33517	8.7675	-0.37596	8.7675	-0.00346	98.7675	5.04915
8.775	1.53836	8.775	0.57222	8.775	-0.27437	98.775	3.38983
8.7825	1.94472	8.7825	9.4445	8.7825	-0.78233	98.7825	1.66278
8.79	3.19768	8.79	14.4563	8.79	-4.27028	98.79	1.25642
8.7975	7.87086	8.7975	9.03814	8.7975	-17.5787	98.7975	0.07119
8.805	14.4065	8.805	4.73745	8.805	-12.4314	98.805	-2.33313
8.8125	10.9525	8.8125	2.36699	8.8125	-8.23233	98.8125	-15.6754
8.82	7.53223	8.82	1.24949	8.82	-5.1846	98.82	-12.9325
8.8275	5.26336	8.8275	0.67381	8.8275	-2.10301	98.8275	-5.65177
8.835	3.84109	8.835	0.36904	8.835	-0.37596	98.835	-3.04427
8.8425	2.38495	8.8425	0.30131	8.8425	1.01245	98.8425	-1.18177
8.85	-0.52733	8.85	0.16586	8.85	11.8488	98.85	-1.41881
8.8575	-7.67256	8.8575	0.19972	8.8575	18.9602	98.8575	-0.30131
8.865	-13.5987	8.865	0.09813	8.865	11.2054	98.865	-1.04631
8.8725	-8.14665	8.8725	0.13199	8.8725	5.51632	98.8725	-0.19972
8.88	-4.38779	8.88	0.06427	8.88	2.84109	98.88	-0.7754
8.8875	-2.05119	8.8875	0.09813	8.8875	1.38495	98.8875	-0.33517
8.895	-0.69665	8.895	0.06427	8.895	0.7754	98.895	-0.43677
8.9025	0.08222	8.9025	-0.03733	8.9025	0.47063	98.9025	-0.57222
8.91	0.52245	8.91	-0.07119	8.91	0.26745	98.91	-0.09813
8.9175	0.72563	8.9175	-0.51142	8.9175	0.26745	98.9175	-0.70767
8.925	0.92881	8.925	-1.73051	8.925	0.13199	98.925	0.17278
8.9325	0.96267	8.9325	-11.6526	8.9325	0.19972	98.9325	-0.60608
8.94	1.06427	8.94	-11.1107	8.94	0.09813	98.94	0.68074
8.9475	1.09813	8.9475	-7.79211	8.9475	0.16586	98.9475	2.61096
8.955	1.19972	8.955	-5.25233	8.955	0.06427	98.955	14.1246
8.9625	1.23358	8.9625	-2.40778	8.9625	0.06427	98.9625	9.89165
8.97	1.36904	8.97	-0.64687	8.97	-0.03733	98.97	5.59097
8.9775	1.53836	8.9775	0.33517	8.9775	-0.24051	98.9775	3.18665
8.985	1.97858	8.985	5.88882	8.985	-0.85005	98.985	1.56119
8.9925	3.2654	8.9925	14.6595	8.9925	-4.77824	98.9925	1.05324
9	8.31109	9	10.2234	9	-17.8158	99	-0.0304
9.0075	13.9325	9.0075	5.41473	9.0075	-12.4653	99.0075	-0.60608
9.015	10.3429	9.015	2.67177	9.015	-7.35188	99.015	-8.49632
9.0225	7.12586	9.0225	1.45268	9.0225	-5.86188	99.0225	-16.9284
9.03	4.92472	9.03	0.70767	9.03	-1.76437	99.03	-7.98836
9.0375	3.6379	9.0375	0.43677	9.0375	-1.29028	99.0375	-3.34904
9.045	2.31722	9.045	0.26745	9.045	1.72358	99.045	-1.68972
9.0525	-0.89983	9.0525	0.19972	9.0525	12.8309	99.0525	-1.08018
9.06	-8.48529	9.06	0.16586	9.06	18.4522	99.06	-0.36904
9.0675	-13.8019	9.0675	0.09813	9.0675	11.3409	99.0675	-0.87699
9.075	-8.11279	9.075	0.16586	9.075	4.73745	99.075	0.00346
9.0825	-4.35392	9.0825	0.0304	9.0825	3.3829	99.0825	-0.84313
9.09	-1.98347	9.09	0.13199	9.09	0.70767	99.09	0.10505
9.0975	-0.66278	9.0975	0.0304	9.0975	1.31722	99.0975	-0.70767
9.105	0.14995	9.105	0.0304	9.105	-0.00346	99.105	-0.0304
9.1125	0.52245	9.1125	-0.13892	9.1125	0.53836	99.1125	-0.4029
9.12	0.75949	9.12	-0.51142	9.12	0.19972	99.12	-0.23358
9.1275	0.89495	9.1275	-1.89983	9.1275	-0.03733	99.1275	-0.0304
9.135	0.99654	9.135	-11.9573	9.135	0.53836	99.135	-0.33517
9.1425	1.06427	9.1425	-10.5351	9.1425	-0.44369	99.1425	0.78233
9.15	1.09813	9.15	-7.41961	9.15	0.7754	99.15	3.35597
9.1575	1.19972	9.1575	-4.91369	9.1575	-0.64687	99.1575	14.3278
9.165	1.23358	9.165	-2.44165	9.165	0.70767	99.165	9.07893
9.1725	1.4029	9.1725	-0.30824	9.1725	-0.64687	99.1725	5.45551
9.18	1.57222	9.18	0.4029	9.18	0.16586	99.18	2.81415
9.1875	2.18177	9.1875	7.24336	9.1875	-1.22255	99.1875	1.73051
9.195	3.70563	9.195	14.4563	9.195	-6.0312	99.195	0.88392
9.2025	9.97041	9.2025	9.78314	9.2025	-17.8158	99.2025	0.20664
9.21	14.305	9.21	5.14382	9.21	-12.4314	99.21	-0.74154
9.2175	9.83496	9.2175	2.57018	9.2175	-6.97938	99.2175	-9.71541
9.225	6.7195	9.225	1.38495	9.225	-5.25233	99.225	-15.8109
9.2325	4.65381	9.2325	0.67381	9.2325	-1.52733	99.2325	-7.44655
9.24	3.33313	9.24	0.47063	9.24	-1.4596	99.24	-2.57018
9.2475	2.08018	9.2475	0.23358	9.2475	2.6379	99.2475	-1.72358
9.255	-2.59301	9.255	0.23358	9.255	13.2711	99.255	-0.4029
9.2625	-11.2282	9.2625	0.13199	9.2625	18.6554	99.2625	-0.57222
9.27	-12.1087	9.27	0.13199	9.27	10.325	99.27	-0.30131
9.2775	-6.82597	9.2775	0.13199	9.2775	4.94063	99.2775	-0.09813
9.285	-3.54119	9.285	0.06427	9.285	2.97654	99.285	-0.47063
9.2925	-1.54324	9.2925	0.13199	9.2925	0.74154	99.2925	0.20664
9.3	-0.42574	9.3	-0.00346	9.3	1.35108	99.3	-0.60608
9.3075	0.2854	9.3075	0.0304	9.3075	-0.27437	99.3075	0.3421
9.315	0.55631	9.315	-0.17278	9.315	0.94472	99.315	-0.53836
9.3225	0.82722	9.3225	-0.44369	9.3225	-0.37596	99.3225	0.30824
9.33	0.89495	9.33	-1.89983	9.33	0.60608	99.33	-0.30131
9.3375	1.0304	9.3375	-11.6864	9.3375	-0.10505	99.3375	0.27437
9.345	1.06427	9.345	-10.6705	9.345	0.13199	99.345	0.61301
9.3525	1.13199	9.3525	-7.35188	9.3525	0.30131	99.3525	4.33801
9.36	1.19972	9.36	-4.94756	9.36	-0.3421	99.36	14.531
9.3675	1.23358	9.3675	-2.34006	9.3675	0.60608	99.3675	9.04506
9.375	1.4029	9.375	-0.37596	9.375	-0.74846	99.375	5.69256
9.3825	1.60608	9.3825	0.09813	9.3825	0.4029	99.3825	2.91574
9.39	2.24949	9.39	6.32904	9.39	-1.73051	99.39	2.17074
9.3975	3.87495	9.3975	14.3209	9.3975	-6.67461	99.3975	0.88392
9.405	10.5461	9.405	10.1556	9.405	-17.6803	99.405	0.68074
9.4125	13.8986	9.4125	5.07609	9.4125	-11.4155	99.4125	-0.94472
9.42	9.56405	9.42	2.77336	9.42	-7.82597	99.42	-10.4604
9.4275	6.55018	9.4275	1.35108	9.4275	-4.74438	99.4275	-15.2691
9.435	4.61995	9.435	0.63995	9.435	-1.59505	99.435	-6.70154
9.4425	3.2654	9.4425	0.53836	9.4425	-0.74846	99.4425	-2.36699
9.45	2.1479	9.45	0.09813	9.45	2.43472	99.45	-1.65586
9.4575	-2.55915	9.4575	0.36904	9.4575	14.3209	99.4575	-0.09813
9.465	-10.7203	9.465	-0.00346	9.465	18.5877	99.465	-0.74154
9.4725	-11.8039	9.4725	0.30131	9.4725	9.27518	99.4725	0.20664
9.48	-6.69052	9.48	-0.07119	9.48	5.31313	99.48	-0.33517
9.4875	-3.4396	9.4875	0.23358	9.4875	2.23154	99.4875	0.10505
9.495	-1.50937	9.495	0.0304	9.495	1.24949	99.495	-0.0304
9.5025	-0.35801	9.5025	0.09813	9.5025	0.87699	99.5025	-0.16586
9.51	0.2854	9.51	0.0304	9.51	-0.00346	99.51	0.24051
9.5175	0.59017	9.5175	-0.20664	9.5175	0.84313	99.5175	-0.36904
9.525	0.82722	9.525	-0.3421	9.525	-0.47755	99.525	0.47755
9.5325	0.89495	9.5325	-2.03528	9.5325	0.87699	99.5325	-0.36904
9.54	1.06427	9.54	-11.4832	9.54	-0.54528	99.54	0.68074
9.5475	1.0304	9.5475	-10.7383	9.5475	0.70767	99.5475	0.37596
9.555	1.13199	9.555	-7.08097	9.555	-0.30824	99.555	5.35392
9.5625	1.16586	9.5625	-5.08301	9.5625	0.30131	99.5625	14.2939
9.57	1.26745	9.57	-2.30619	9.57	0.0304	99.57	8.84188
9.5775	1.4029	9.5775	-0.44369	9.5775	-0.30824	99.5775	5.25233
9.585	1.63995	9.585	0.16586	9.585	0.09813	99.585	2.74642
9.5925	2.28336	9.5925	6.4645	9.5925	-1.76437	99.5925	1.93369
9.6	4.07813	9.6	14.5579	9.6	-7.75824	99.6	0.61301
9.6075	10.6477	9.6075	10.1556	9.6075	-17.3078	99.6075	0.64687
9.615	13.2213	9.615	5.21154	9.615	-10.8398	99.615	-1.48654
9.6225	9.19155	9.6225	2.7395	9.6225	-8.06302	99.6225	-11.2731
9.63	6.27927	9.63	1.35108	9.63	-4.0671	99.63	-15.1336
9.6375	4.4845	9.6375	0.74154	9.6375	-1.89983	99.6375	-6.22745
9.645	3.12995	9.645	0.43677	9.645	-0.10505	99.645	-2.77336
9.6525	2.08018	9.6525	0.23358	9.6525	2.67177	99.6525	-1.41881
9.66	-2.83006	9.66	0.23358	9.66	15.777	99.66	-0.36904
9.6675	-11.1944	9.6675	0.09813	9.6675	17.6395	99.6675	-0.7754
9.675	-11.3637	9.675	0.16586	9.675	8.49632	99.675	0.17278
9.6825	-6.38574	9.6825	0.06427	9.6825	5.27927	99.6825	-0.67381
9.69	-3.20256	9.69	0.13199	9.69	1.62199	99.69	0.27437
9.6975	-1.44165	9.6975	0.0304	9.6975	1.75745	99.6975	-0.53836
9.705	-0.29028	9.705	0.09813	9.705	0.23358	99.705	0.13892
9.7125	0.2854	9.7125	-0.03733	9.7125	0.60608	99.7125	-0.26745
9.72	0.6579	9.72	-0.10505	9.72	0.26745	99.72	-0.09813
9.7275	0.82722	9.7275	-0.47755	9.7275	-0.03733	99.7275	0.07119
9.735	0.92881	9.735	-1.86596	9.735	0.60608	99.735	-0.26745
9.7425	1.0304	9.7425	-11.5848	9.7425	-0.44369	99.7425	0.51142
9.75	1.06427	9.75	-10.7721	9.75	0.80927	99.75	0.47755
9.7575	1.16586	9.7575	-7.04711	9.7575	-0.61301	99.7575	6.67461
9.765	1.16586	9.765	-5.21847	9.765	0.74154	99.765	10.8398
9.7725	1.30131	9.7725	-2.10301	9.7725	-0.54528	99.7725	12.0589
9.78	1.4029	9.78	-0.61301	9.78	0.33517	99.78	5.01529
9.7875	1.70767	9.7875	0.16586	9.7875	-0.54528	99.7875	2.44165
9.795	2.31722	9.795	6.12586	9.795	-1.35801	99.795	-2.67177
9.8025	4.41677	9.8025	14.5241	9.8025	-9.28211	99.8025	-5.99041
9.81	11.3927	9.81	10.1556	9.81	-16.6983	99.81	-3.28131
9.8175	12.6456	9.8175	5.24541	9.8175	-10.6366	99.8175	-7.85291
9.825	8.78518	9.825	2.7395	9.825	-7.8937	99.825	-12.5261
9.8325	5.9745	9.8325	1.31722	9.8325	-3.79619	99.8325	-19.9084
9.84	4.31518	9.84	0.7754	9.84	-2.91574	99.84	-4.39881
9.8475	2.92677	9.8475	0.4029	9.8475	0.80927	99.8475	-5.55018
9.855	1.94472	9.855	0.30131	9.855	2.2654	99.855	1.96756
9.8625	-3.4396	9.8625	0.19972	9.8625	18.4861	99.8625	-3.45063
9.87	-12.5828	9.87	0.16586	9.87	15.9463	99.87	1.15483
9.8775	-11.3637	9.8775	0.13199	9.8775	9.24132	99.8775	-1.96063
9.885	-6.31801	9.885	0.06427	9.885	4.56813	99.885	0.17278
9.8925	-3.16869	9.8925	0.13199	9.8925	0.84313	99.8925	2.88187
9.9	-1.37392	9.9	0.0304	9.9	3.07813	99.9	-1.38495
9.9075	-0.22255	9.9075	0.09813	9.9075	-1.56119	99.9075	0.7146
9.915	0.2854	9.915	-0.07119	9.915	2.80722	99.915	-0.50449
9.9225	0.69176	9.9225	-0.10505	9.9225	-2.9496	99.9225	0.7146
9.93	0.82722	9.93	-0.57914	9.93	1.55427	99.93	-0.60608
9.9375	0.96267	9.9375	-2.00142	9.9375	-0.68074	99.9375	0.7146
9.945	1.0304	9.945	-12.1944	9.945	0.0304	99.945	-0.23358
9.9525	1.09813	9.9525	-10.3996	9.9525	1.18177	99.9525	1.0871
9.96	1.16586	9.96	-6.91165	9.96	-1.76437	99.96	5.15074
9.9675	1.19972	9.9675	-5.08301	9.9675	1.01245	99.9675	15.6823
9.975	1.30131	9.975	-1.89983	9.975	0.13199	99.975	11.1446
9.9825	1.4029	9.9825	-0.61301	9.9825	0.33517	99.9825	2.2046
9.99	1.74154	9.99	0.30131	9.99	-0.51142	99.99	5.01529
9.9975	2.38495	9.9975	6.70154	9.9975	-1.15483	99.9975	-3.28131
10.005	4.75541	10.005	14.3547	10.005	-10.5351	100.005	-1.5204
10.0125	12.4086	10.0125	9.68155	10.0125	-15.6823	100.013	-4.02631
10.02	12.815	10.02	5.04222	10.02	-10.8737	100.02	-5.61791
10.0275	8.78518	10.0275	2.57018	10.0275	-7.18256	100.028	-14.3547
10.035	6.00836	10.035	1.28336	10.035	-3.96551	100.035	-17.5041
10.0425	4.31518	10.0425	0.74154	10.0425	-1.69665	100.043	-5.27927
10.05	2.82518	10.05	0.36904	10.05	-0.07119	100.05	-5.41473
10.0575	1.7754	10.0575	0.30131	10.0575	3.58609	100.058	2.5771
10.065	-4.11688	10.065	0.16586	10.065	17.3347	100.065	-5.78723
10.0725	-13.3278	10.0725	0.19972	10.0725	15.9802	100.073	4.16869
10.08	-10.8558	10.08	0.09813	10.08	8.42859	100.08	-2.16381
10.0875	-5.94551	10.0875	0.13199	10.0875	4.16177	100.088	2.10301
10.095	-2.99938	10.095	0.09813	10.095	2.09609	100.095	0.68074
10.1025	-1.23846	10.1025	0.06427	10.1025	1.08018	100.103	-0.97858
10.11	-0.18869	10.11	0.06427	10.11	0.57222	100.11	3.45756
10.1175	0.31926	10.1175	-0.03733	10.1175	0.4029	100.118	-3.4845
10.125	0.69176	10.125	-0.10505	10.125	0.19972	100.125	5.15074
10.1325	0.82722	10.1325	-0.61301	10.1325	0.23358	100.132	-4.33109
10.14	0.99654	10.14	-2.10301	10.14	0.13199	100.14	5.11688
10.1475	0.99654	10.1475	-12.6346	10.1475	0.16586	100.147	-3.17972
10.155	1.13199	10.155	-9.95938	10.155	0.09813	100.155	3.83006
10.1625	1.13199	10.1625	-6.91165	10.1625	0.13199	100.162	5.11688
10.17	1.23358	10.17	-4.87983	10.17	0.06427	100.17	13.7182
10.1775	1.30131	10.1775	-1.79824	10.1775	-0.00346	100.177	5.79415
10.185	1.43677	10.185	-0.47755	10.185	-0.07119	100.185	2.13687
10.1925	1.7754	10.1925	0.50449	10.1925	-0.44369	100.192	5.62483
10.2	2.5204	10.2	7.54814	10.2	-1.52733	100.2	-0.80927
10.2075	5.16177	10.2075	14.4563	10.2075	-11.8896	100.207	4.16869
10.215	13.1197	10.215	9.34291	10.215	-15.0389	100.215	-1.75745
10.2225	12.5441	10.2225	4.87291	10.2225	-10.5689	100.222	-0.94472
10.23	8.582	10.23	2.43472	10.23	-6.74233	100.23	-16.4882
10.2375	5.90677	10.2375	1.28336	10.2375	-3.83006	100.237	-11.7472
10.245	4.21359	10.245	0.67381	10.245	-1.49346	100.245	-7.14177
10.2525	2.75745	10.2525	0.4029	10.2525	-0.10505	100.252	-2.97654
10.26	1.60608	10.26	0.26745	10.26	4.19563	100.26	-1.5204
10.2675	-4.48938	10.2675	0.16586	10.2675	18.2152	100.267	-1.21563
10.275	-13.8019	10.275	0.19972	10.275	15.3706	100.275	1.18869
10.2825	-10.4494	10.2825	0.06427	10.2825	8.25927	100.282	-2.02836
10.29	-5.67461	10.29	0.16586	10.29	3.75541	100.29	2.78028
10.2975	-2.86392	10.2975	0.06427	10.2975	2.19768	100.297	-3.07813
10.305	-1.10301	10.305	0.09813	10.305	0.87699	100.305	3.18665
10.3125	-0.15483	10.3125	0.0304	10.3125	0.74154	100.312	-2.7395
10.32	0.38699	10.32	-0.00346	10.32	0.33517	100.32	2.27233
10.3275	0.69176	10.3275	-0.13892	10.3275	0.16586	100.328	-1.18177
10.335	0.86108	10.335	-0.61301	10.335	0.33517	100.335	0.37596
10.3425	0.99654	10.3425	-2.17074	10.3425	-0.07119	100.343	0.81619
10.35	1.0304	10.35	-12.7701	10.35	0.36904	100.35	-1.24949
10.3575	1.13199	10.3575	-9.99324	10.3575	-0.13892	100.358	3.3221
10.365	1.13199	10.365	-7.08097	10.365	0.33517	100.365	3.86392
10.3725	1.23358	10.3725	-4.74438	10.3725	-0.13892	100.373	18.2221
10.38	1.30131	10.38	-2.00142	10.38	0.16586	100.38	7.5212
10.3875	1.47063	10.3875	-0.30824	10.3875	-0.17278	100.388	5.15074
10.395	1.74154	10.395	0.50449	10.395	-0.47755	100.395	2.9496
10.4025	2.55427	10.4025	7.75132	10.4025	-1.73051	100.403	-0.16586
10.41	5.2295	10.41	14.2193	10.41	-12.8717	100.41	2.50937
10.4175	13.1875	10.4175	9.20746	10.4175	-14.7003	100.418	-2.77336
10.425	12.3747	10.425	4.83904	10.425	-10.3319	100.425	-1.55427
10.4325	8.51427	10.4325	2.40086	10.4325	-6.47142	100.433	-17.0977
10.44	5.90677	10.44	1.31722	10.44	-3.66074	100.44	-11.7134
10.4475	4.21359	10.4475	0.63995	10.4475	-1.12096	100.448	-10.1895
10.455	2.75745	10.455	0.43677	10.455	-0.03733	100.455	-7.85291
10.4625	1.43677	10.4625	0.23358	10.4625	5.347	100.463	-7.14177
10.47	-4.48938	10.47	0.19972	10.47	18.7232	100.47	-6.22745
10.4775	-13.5987	10.4775	0.16586	10.4775	14.9981	100.478	-5.58404
10.485	-9.97529	10.485	0.09813	10.485	7.71745	100.485	-5.61791
10.4925	-5.43756	10.4925	0.13199	10.4925	3.78927	100.493	-4.70359
10.5	-2.72847	10.5	0.06427	10.5	1.96063	100.5	-5.24541
10.5075	-1.03528	10.5075	0.13199	10.5075	0.94472	100.507	-4.12791
10.515	-0.12096	10.515	-0.00346	10.515	0.60608	100.515	-4.83904
10.5225	0.45472	10.5225	0.0304	10.5225	0.30131	100.522	-3.857
10.53	0.6579	10.53	-0.17278	10.53	0.30131	100.53	-4.33109
10.5375	0.89495	10.5375	-0.54528	10.5375	0.16586	100.537	-3.75541
10.545	0.96267	10.545	-2.2046	10.545	0.16586	100.545	-3.68768
10.5525	1.0304	10.5525	-12.7023	10.5525	0.16586	100.552	-3.51836
10.56	1.09813	10.56	-9.95938	10.56	0.09813	100.56	-2.2654
10.5675	1.13199	10.5675	-6.97938	10.5675	0.13199	100.567	3.86392
10.575	1.23358	10.575	-4.67665	10.575	-0.00346	100.575	12.0251
10.5825	1.26745	10.5825	-1.96756	10.5825	0.06427	100.582	5.15074
10.59	1.50449	10.59	-0.17278	10.59	-0.17278	100.59	2.10301
10.5975	1.7754	10.5975	0.43677	10.5975	-0.47755	100.597	-0.36904
10.605	2.68972	10.605	7.64973	10.605	-1.93369	100.605	-1.31722
10.6125	5.73745	10.6125	14.4902	10.6125	-13.786	100.612	-2.16381
10.62	13.3229	10.62	9.4445	10.62	-14.8019	100.62	-2.70563
10.6275	11.6636	10.6275	4.87291	10.6275	-10.2303	100.627	-5.00836
10.635	8.07404	10.635	2.46859	10.635	-6.36983	100.635	-18.4522
10.6425	5.63586	10.6425	1.31722	10.6425	-3.42369	100.642	-16.285
10.65	4.04427	10.65	0.63995	10.65	-1.01937	100.65	-8.05609
10.6575	2.62199	10.6575	0.47063	10.6575	-0.10505	100.657	-3.51836
10.665	1.06427	10.665	0.19972	10.665	6.12586	100.665	-2.94268
10.6725	-5.16665	10.6725	0.23358	10.6725	19.0618	100.672	-1.5204
10.68	-14.0051	10.68	0.13199	10.68	14.6256	100.68	-1.92677
10.6875	-9.53506	10.6875	0.16586	10.6875	7.31109	100.688	-1.38495
10.695	-5.20051	10.695	0.09813	10.695	3.65381	100.695	-1.45268
10.7025	-2.52528	10.7025	0.09813	10.7025	1.92677	100.703	-1.55427
10.71	-0.96756	10.71	0.09813	10.71	0.7754	100.71	-1.11404
10.7175	-0.05324	10.7175	-0.00346	10.7175	0.7754	100.718	-1.72358
10.725	0.45472	10.725	0.0304	10.725	0.09813	100.725	-0.87699
10.7325	0.69176	10.7325	-0.20664	10.7325	0.50449	100.733	-1.72358
10.74	0.89495	10.74	-0.61301	10.74	-0.03733	100.74	-0.74154
10.7475	0.92881	10.7475	-2.5771	10.7475	0.33517	100.748	-1.45268
10.755	1.06427	10.755	-13.4135	10.755	-0.00346	100.755	-0.63995
10.7625	1.09813	10.7625	-9.85779	10.7625	0.16586	100.763	-0.19972
10.77	1.16586	10.77	-6.70847	10.77	0.09813	100.77	7.38574
10.7775	1.23358	10.7775	-4.60892	10.7775	-0.03733	100.778	13.278
10.785	1.30131	10.785	-1.76437	10.785	0.16586	100.785	6.81006
10.7925	1.50449	10.7925	-0.07119	10.7925	-0.3421	100.793	3.79619
10.8	1.80927	10.8	0.43677	10.8	-0.30824	100.8	1.32415
10.8075	2.82518	10.8075	8.86882	10.8075	-2.37392	100.808	0.64687
10.815	6.38086	10.815	13.779	10.815	-14.9035	100.815	-0.57222
10.8225	13.797	10.8225	8.90268	10.8225	-14.3955	100.823	-0.74154
10.83	11.2911	10.83	4.46654	10.83	-9.68847	100.83	-3.92472
10.8375	7.76927	10.8375	2.33313	10.8375	-6.16665	100.838	-16.9284
10.845	5.36495	10.845	1.18177	10.845	-3.01733	100.845	-13.6436
10.8525	3.94268	10.8525	0.63995	10.8525	-0.98551	100.853	-6.53223
10.86	2.48654	10.86	0.43677	10.86	0.06427	100.86	-3.112
10.8675	0.48858	10.8675	0.23358	10.8675	6.70154	100.868	-2.50245
10.875	-6.72438	10.875	0.23358	10.875	19.3327	100.875	-1.11404
10.8825	-14.4114	10.8825	0.09813	10.8825	13.9822	100.882	-1.79131
10.89	-9.23029	10.89	0.19972	10.89	7.00632	100.89	-0.7754
10.8975	-4.99733	10.8975	0.06427	10.8975	3.55222	100.897	-1.45268
10.905	-2.38983	10.905	0.13199	10.905	1.72358	100.905	-0.7754
10.9125	-0.89983	10.9125	0.06427	10.9125	0.94472	100.912	-1.18177
10.92	0.01449	10.92	0.06427	10.92	0.53836	100.92	-1.01245
10.9275	0.45472	10.9275	-0.00346	10.9275	0.30131	100.927	-0.80927
10.935	0.72563	10.935	-0.20664	10.935	0.26745	100.935	-1.18177
10.9425	0.89495	10.9425	-0.64687	10.9425	0.13199	100.942	-0.50449
10.95	0.96267	10.95	-2.74642	10.95	0.19972	100.95	-1.21563
10.9575	1.06427	10.9575	-13.3796	10.9575	0.06427	100.957	-0.09813
10.965	1.06427	10.965	-9.55302	10.965	0.16586	100.965	0.00346
10.9725	1.19972	10.9725	-6.36983	10.9725	0.06427	100.972	9.31597
10.98	1.19972	10.98	-4.54119	10.98	0.09813	100.98	12.5669
10.9875	1.33517	10.9875	-1.4596	10.9875	-0.03733	100.987	6.91165
10.995	1.47063	10.995	-0.13892	10.995	-0.13892	100.995	3.66074
11.0025	1.87699	11.0025	0.57222	11.0025	-0.61301	101.002	1.73051
11.01	2.8929	11.01	9.10587	11.01	-2.40778	101.01	0.78233
11.0175	6.68563	11.0175	13.9484	11.0175	-15.8855	101.017	-0.30131
11.025	14.4065	11.025	8.6995	11.025	-14.023	101.025	-0.43677
11.0325	11.5281	11.0325	4.39881	11.0325	-9.28211	101.032	-4.39881
11.04	7.93859	11.04	2.33313	11.04	-6.0312	101.04	-17.5718
11.0475	5.46654	11.0475	1.1479	11.0475	-2.74642	101.047	-12.9663
11.055	4.0104	11.055	0.67381	11.055	-1.01937	101.055	-5.31313
11.0625	2.48654	11.0625	0.36904	11.0625	0.36904	101.062	-2.97654
11.07	0.48858	11.07	0.26745	11.07	8.05609	101.07	-1.72358
11.0775	-6.28415	11.0775	0.19972	11.0775	19.5359	101.078	-1.11404
11.085	-14.1405	11.085	0.16586	11.085	13.2711	101.085	-1.31722
11.0925	-8.95938	11.0925	0.16586	11.0925	6.63382	101.093	-0.53836
11.1	-4.86188	11.1	0.06427	11.1	3.3829	101.1	-1.28336
11.1075	-2.28824	11.1075	0.16586	11.1075	1.62199	101.108	-0.33517
11.115	-0.86596	11.115	-0.00346	11.115	0.91086	101.115	-1.21563
11.1225	0.04836	11.1225	0.30131	11.1225	0.47063	101.123	-0.36904
11.13	0.45472	11.13	-0.20664	11.13	0.33517	101.13	-0.97858
11.1375	0.75949	11.1375	-0.10505	11.1375	0.23358	101.138	-0.53836
11.145	0.86108	11.145	-0.74846	11.145	0.16586	101.145	-0.63995
11.1525	0.99654	11.1525	-3.38983	11.1525	0.16586	101.153	-0.67381
11.16	1.06427	11.16	-13.6844	11.16	0.09813	101.16	0.00346
11.1675	1.09813	11.1675	-9.48529	11.1675	0.16586	101.168	0.44369
11.175	1.19972	11.175	-6.16665	11.175	0.0304	101.175	10.6366
11.1825	1.19972	11.1825	-4.47347	11.1825	0.09813	101.183	12.296
11.19	1.36904	11.19	-1.25642	11.19	-0.07119	101.19	7.21642
11.1975	1.47063	11.1975	-0.24051	11.1975	-0.13892	101.198	3.6946
11.205	1.94472	11.205	0.97858	11.205	-0.7146	101.205	2.23846
11.2125	2.99449	11.2125	10.325	11.2125	-2.67869	101.213	0.85005
11.22	7.19359	11.22	13.8806	11.22	-16.7998	101.22	0.24051
11.2275	14.0679	11.2275	8.19155	11.2275	-13.5489	101.228	-0.33517
11.235	10.9863	11.235	4.19563	11.235	-9.04506	101.235	-4.43268
11.2425	7.56609	11.2425	2.19768	11.2425	-5.9296	101.243	-17.6395
11.25	5.2295	11.25	1.08018	11.25	-2.5771	101.25	-11.7134
11.2575	3.87495	11.2575	0.67381	11.2575	-1.05324	101.257	-4.56813
11.265	2.38495	11.265	0.33517	11.265	0.67381	101.265	-2.87495
11.2725	-0.0871	11.2725	0.30131	11.2725	9.072	101.272	-1.01245
11.28	-7.16461	11.28	0.16586	11.28	19.5697	101.28	-1.18177
11.2875	-13.9373	11.2875	0.16586	11.2875	12.4584	101.287	-0.60608
11.295	-8.55302	11.295	0.13199	11.295	6.22745	101.295	-0.63995
11.3025	-4.5571	11.3025	0.09813	11.3025	3.21359	101.302	-0.74154
11.31	-2.15278	11.31	0.13199	11.31	1.38495	101.31	-0.26745
11.3175	-0.76437	11.3175	0.0304	11.3175	1.04631	101.317	-0.91086
11.325	0.08222	11.325	0.09813	11.325	0.23358	101.325	-0.06427
11.3325	0.48858	11.3325	-0.07119	11.3325	0.53836	101.332	-0.94472
11.34	0.79336	11.34	-0.17278	11.34	-0.00346	101.34	0.00346
11.3475	0.86108	11.3475	-0.85005	11.3475	0.33517	101.347	-0.67381
11.355	1.0304	11.355	-4.03324	11.355	-0.00346	101.355	0.03733
11.3625	1.0304	11.3625	-13.8876	11.3625	0.16586	101.362	-0.16586
11.37	1.13199	11.37	-9.04506	11.37	0.13199	101.37	1.18869
11.3775	1.16586	11.3775	-6.13279	11.3775	-0.03733	101.377	11.4494
11.385	1.23358	11.385	-4.16869	11.385	0.23358	101.385	11.9912
11.3925	1.36904	11.3925	-1.18869	11.3925	-0.24051	101.392	6.97938
11.4	1.50449	11.4	-0.20664	11.4	0.06427	101.4	3.45756
11.4075	1.97858	11.4075	1.1479	11.4075	-0.98551	101.407	2.30619
11.415	3.12995	11.415	11.1038	11.415	-2.74642	101.415	0.64687
11.4225	7.97245	11.4225	13.7452	11.4225	-17.2401	101.422	0.51142
11.43	14.0002	11.43	7.88677	11.43	-13.0748	101.43	-0.63995
11.4375	10.6477	11.4375	4.12791	11.4375	-8.94347	101.438	-4.80518
11.445	7.26132	11.445	2.06222	11.445	-5.6587	101.445	-18.3168
11.4525	5.09404	11.4525	1.11404	11.4525	-2.61096	101.453	-10.6975
11.46	3.7395	11.46	0.60608	11.46	-0.91778	101.46	-4.46654
11.4675	2.35108	11.4675	0.33517	11.4675	0.80927	101.468	-2.67177
11.475	-0.56119	11.475	0.26745	11.475	10.562	101.475	-0.87699
11.4825	-8.07893	11.4825	0.13199	11.4825	19.2311	101.483	-1.31722
11.49	-14.0389	11.49	0.19972	11.49	11.8827	101.49	-0.23358
11.4975	-8.41756	11.4975	0.06427	11.4975	6.02427	101.498	-0.94472
11.505	-4.42165	11.505	0.16586	11.505	2.94268	101.505	-0.26745
11.5125	-2.11892	11.5125	0.0304	11.5125	1.5204	101.513	-0.63995
11.52	-0.66278	11.52	0.09813	11.52	0.80927	101.52	-0.47063
11.5275	0.08222	11.5275	-0.00346	11.5275	0.47063	101.528	-0.30131
11.535	0.52245	11.535	-0.03733	11.535	0.33517	101.535	-0.67381
11.5425	0.79336	11.5425	-0.24051	11.5425	0.16586	101.543	0.00346
11.55	0.89495	11.55	-0.95164	11.55	0.19972	101.55	-0.7754
11.5575	1.0304	11.5575	-4.87983	11.5575	0.09813	101.558	0.24051
11.565	1.0304	11.565	-13.7521	11.565	0.16586	101.565	-0.36904
11.5725	1.13199	11.5725	-8.80802	11.5725	0.06427	101.573	1.86596
11.58	1.13199	11.58	-6.23438	11.58	0.09813	101.58	12.1267
11.5875	1.26745	11.5875	-3.96551	11.5875	0.0304	101.588	11.788
11.595	1.33517	11.595	-1.25642	11.595	-0.03733	101.595	6.20051
11.6025	1.53836	11.6025	-0.00346	11.6025	-0.13892	101.603	3.05119
11.61	1.94472	11.61	1.48654	11.61	-0.7146	101.61	1.59505
11.6175	3.02836	11.6175	12.1875	11.6175	-2.5771	101.618	0.00346
11.625	7.49836	11.625	12.9663	11.625	-16.5628	101.625	-0.06427
11.6325	14.3727	11.6325	7.34495	11.6325	-13.3119	101.632	-1.41881
11.64	11.1556	11.64	3.82313	11.64	-9.31597	101.64	-5.7195
11.6475	7.56609	11.6475	1.8929	11.6475	-5.89574	101.647	-19.6036
11.655	5.29722	11.655	1.04631	11.655	-2.98347	101.655	-10.2911
11.6625	3.80722	11.6625	0.53836	11.6625	-1.01937	101.662	-5.10995
11.67	2.41881	11.67	0.36904	11.67	0.47063	101.67	-2.67177
11.6775	-0.15483	11.6775	0.23358	11.6775	8.90268	101.677	-1.55427
11.685	-7.70643	11.685	0.16586	11.685	19.6036	101.685	-1.5204
11.6925	-14.4114	11.6925	0.16586	11.6925	12.3568	101.692	-0.60608
11.7	-8.82393	11.7	0.09813	11.7	6.56609	101.7	-1.35108
11.7075	-4.6587	11.7075	0.16586	11.7075	2.90881	101.707	-0.4029
11.715	-2.25437	11.715	0.0304	11.715	1.79131	101.715	-1.28336
11.7225	-0.73051	11.7225	0.13199	11.7225	0.63995	101.722	-0.43677
11.73	0.01449	11.73	-0.00346	11.73	0.60608	101.73	-1.04631
11.7375	0.52245	11.7375	-0.00346	11.7375	0.26745	101.737	-0.57222
11.745	0.72563	11.745	-0.24051	11.745	0.19972	101.745	-0.70767
11.7525	0.92881	11.7525	-0.81619	11.7525	0.30131	101.752	-0.7754
11.76	0.99654	11.76	-3.89778	11.76	-0.03733	101.76	-0.23358
11.7675	1.0304	11.7675	-13.8537	11.7675	0.36904	101.767	-0.57222
11.775	1.13199	11.775	-9.14665	11.775	-0.13892	101.775	1.79824
11.7825	1.13199	11.7825	-6.50529	11.7825	0.33517	101.782	11.9912
11.79	1.26745	11.79	-3.93165	11.79	-0.17278	101.79	11.4832
11.7975	1.33517	11.7975	-1.56119	11.7975	0.13199	101.797	5.9296
11.805	1.57222	11.805	-0.00346	11.805	-0.30824	101.805	3.49142
11.8125	1.97858	11.8125	1.18177	11.8125	-0.7146	101.812	1.59505
11.82	3.19768	11.82	11.4763	11.82	-3.08506	101.82	0.57914
11.8275	8.07404	11.8275	13.7113	11.8275	-17.3417	101.828	0.13892
11.835	14.7113	11.835	7.9545	11.835	-12.7362	101.835	-1.01245
11.8425	11.0202	11.8425	4.12791	11.8425	-8.87574	101.843	-5.88882
11.85	7.4645	11.85	2.06222	11.85	-5.5571	101.85	-19.4004
11.8575	5.26336	11.8575	1.11404	11.8575	-2.84801	101.858	-9.4445
11.865	3.77336	11.865	0.53836	11.865	-0.7146	101.865	-4.87291
11.8725	2.41881	11.8725	0.4029	11.8725	0.70767	101.873	-1.92677
11.88	-0.59505	11.88	0.19972	11.88	10.5281	101.88	-1.65586
11.8875	-7.97733	11.8875	0.19972	11.8875	19.1972	101.888	-0.84313
11.895	-14.0051	11.895	0.13199	11.895	11.8488	101.895	-0.80927
11.9025	-8.34984	11.9025	0.13199	11.9025	5.95654	101.903	-0.84313
11.91	-4.45551	11.91	0.13199	11.91	2.90881	101.91	-0.4029
11.9175	-2.08506	11.9175	0.06427	11.9175	1.5204	101.918	-1.01245
11.925	-0.66278	11.925	0.09813	11.925	0.74154	101.925	-0.16586
11.9325	0.08222	11.9325	-0.00346	11.9325	0.53836	101.933	-1.04631
11.94	0.55631	11.94	-0.00346	11.94	0.23358	101.94	-0.09813
11.9475	0.72563	11.9475	-0.30824	11.9475	0.23358	101.948	-0.87699
11.955	0.92881	11.955	-0.85005	11.955	0.13199	101.955	-0.16586
11.9625	0.99654	11.9625	-4.84597	11.9625	0.16586	101.963	-0.47063
11.97	1.06427	11.97	-13.786	11.97	0.13199	101.97	0.03733
11.9775	1.09813	11.9775	-9.21438	11.9775	0.09813	101.978	2.2046
11.985	1.16586	11.985	-6.36983	11.985	0.09813	101.985	13.3119
11.9925	1.26745	11.9925	-3.79619	11.9925	-0.00346	101.993	10.9753
12	1.33517	12	-1.49346	12	-0.00346	102	5.69256
12.0075	1.57222	12.0075	0.06427	12.0075	-0.24051	102.007	3.55915
12.015	2.01245	12.015	1.31722	12.015	-0.74846	102.015	1.93369
12.0225	3.40086	12.0225	11.6118	12.0225	-3.45756	102.022	1.79824
12.03	8.54814	12.03	13.3388	12.03	-17.511	102.03	1.01937
12.0375	14.4743	12.0375	7.68359	12.0375	-12.8378	102.037	0.27437
12.045	10.5122	12.045	3.89086	12.045	-8.70643	102.045	-6.36291
12.0525	7.19359	12.0525	1.99449	12.0525	-5.38779	102.052	-17.6734
12.06	5.06018	12.06	1.04631	12.06	-2.47551	102.06	-8.08995
12.0675	3.6379	12.0675	0.53836	12.0675	-0.51142	102.067	-3.3829
12.075	2.35108	12.075	0.36904	12.075	0.7754	102.075	-1.38495
12.0825	-1.23846	12.0825	0.19972	12.0825	11.0022	102.082	-0.60608
12.09	-8.82393	12.09	0.23358	12.09	18.8586	102.09	-0.19972
12.0975	-13.531	12.0975	0.09813	12.0975	11.4425	102.097	-0.13199
12.105	-7.84188	12.105	0.16586	12.105	5.65177	102.105	0.03733
12.1125	-4.15074	12.1125	0.09813	12.1125	2.84109	102.112	-0.0304
12.12	-1.88187	12.12	0.09813	12.12	1.45268	102.12	0.07119
12.1275	-0.59505	12.1275	0.06427	12.1275	0.74154	102.127	0.10505
12.135	0.14995	12.135	0.0304	12.135	0.50449	102.135	0.13892
12.1425	0.55631	12.1425	-0.03733	12.1425	0.23358	102.142	0.10505
12.15	0.75949	12.15	-0.30824	12.15	0.26745	102.15	0.10505
12.1575	0.92881	12.1575	-0.95164	12.1575	0.13199	102.157	0.20664
12.165	0.99654	12.165	-6.16665	12.165	0.19972	102.165	0.27437
12.1725	1.09813	12.1725	-13.041	12.1725	0.09813	102.172	0.7146
12.18	1.09813	12.18	-8.84188	12.18	0.13199	102.18	2.91574
12.1875	1.19972	12.1875	-5.9296	12.1875	0.06427	102.188	14.3278
12.195	1.23358	12.195	-3.62687	12.195	0.0304	102.195	10.3319
12.2025	1.36904	12.2025	-1.15483	12.2025	-0.00346	102.203	5.6587
12.21	1.57222	12.21	0.19972	12.21	-0.24051	102.21	3.28824
12.2175	2.04631	12.2175	2.02836	12.2175	-0.37596	102.218	1.4596
12.225	3.46859	12.225	13.0341	12.225	-4.91369	102.225	1.01937
12.2325	8.85291	12.2325	12.6616	12.2325	-17.3078	102.233	-0.09813
12.24	14.3388	12.24	7.14177	12.24	-13.4135	102.24	-0.63995
12.2475	10.2413	12.2475	3.58609	12.2475	-7.38574	102.248	-8.19155
12.255	7.05813	12.255	1.8929	12.255	-5.1846	102.255	-17.8427
12.2625	4.92472	12.2625	0.94472	12.2625	-1.35801	102.263	-8.42859
12.27	3.57018	12.27	0.57222	12.27	-0.74846	102.27	-3.75541
12.2775	2.28336	12.2775	0.33517	12.2775	0.60608	102.278	-1.72358
12.285	-1.44165	12.285	0.23358	12.285	12.56	102.285	-1.31722
12.2925	-9.53506	12.2925	0.19972	12.2925	18.2491	102.293	-0.36904
12.3	-13.7003	12.3	0.09813	12.3	11.6795	102.3	-1.01245
12.3075	-7.87574	12.3075	0.16586	12.3075	4.80518	102.308	0.00346
12.315	-4.1846	12.315	0.06427	12.315	3.31518	102.315	-0.87699
12.3225	-1.88187	12.3225	0.13199	12.3225	0.94472	102.323	0.00346
12.33	-0.59505	12.33	0.0304	12.33	0.97858	102.33	-0.63995
12.3375	0.18381	12.3375	0.06427	12.3375	0.4029	102.338	-0.19972
12.345	0.52245	12.345	-0.07119	12.345	0.09813	102.345	-0.33517
12.3525	0.79336	12.3525	-0.27437	12.3525	0.60608	102.353	-0.4029
12.36	0.92881	12.36	-1.05324	12.36	-0.40983	102.36	0.03733
12.3675	0.99654	12.3675	-6.81006	12.3675	0.80927	102.368	-0.43677
12.375	1.09813	12.375	-12.8378	12.375	-0.61301	102.375	0.85005
12.3825	1.09813	12.3825	-8.6387	12.3825	0.7754	102.382	2.74642
12.39	1.19972	12.39	-5.5571	12.39	-0.51142	102.39	14.4633
12.3975	1.23358	12.3975	-3.66074	12.3975	0.47063	102.397	9.79006
12.405	1.4029	12.405	-1.01937	12.405	-0.30824	102.405	5.79415
12.4125	1.57222	12.4125	0.0304	12.4125	-0.24051	102.412	3.08506
12.42	2.1479	12.42	2.40086	12.42	-0.78233	102.42	1.69665
12.4275	3.70563	12.4275	13.2711	12.4275	-5.9296	102.427	0.91778
12.435	9.93655	12.435	12.1875	12.435	-17.5448	102.435	0.07119
12.4425	14.5759	12.4425	6.73541	12.4425	-13.0071	102.442	-0.67381
12.45	10.072	12.45	3.41677	12.45	-6.91165	102.45	-9.20746
12.4575	6.88882	12.4575	1.82518	12.4575	-5.25233	102.457	-17.0638
12.465	4.75541	12.465	0.87699	12.465	-0.95164	102.465	-8.19155
12.4725	3.57018	12.4725	0.57222	12.4725	-1.93369	102.472	-3.0104
12.48	2.11404	12.48	0.26745	12.48	2.16381	102.48	-1.96063
12.4875	-2.05119	12.4875	0.26745	12.4875	13.542	102.487	-0.7754
12.495	-10.9235	12.495	0.16586	12.495	18.2829	102.495	-0.63995
12.5025	-12.8198	12.5025	0.16586	12.5025	10.799	102.502	-0.60608
12.51	-7.33392	12.51	0.13199	12.51	4.63586	102.51	-0.16586
12.5175	-3.84597	12.5175	0.09813	12.5175	3.24745	102.517	-0.74154
12.525	-1.71256	12.525	0.13199	12.525	0.60608	102.525	0.10505
12.5325	-0.49346	12.5325	0.0304	12.5325	1.38495	102.532	-0.7754
12.54	0.25154	12.54	0.09813	12.54	-0.17278	102.54	0.17278
12.5475	0.55631	12.5475	-0.10505	12.5475	0.70767	102.547	-0.63995
12.555	0.82722	12.555	-0.24051	12.555	-0.03733	102.555	0.07119
12.5625	0.89495	12.5625	-1.01937	12.5625	0.16586	102.562	-0.33517
12.57	1.0304	12.57	-6.09892	12.57	0.33517	102.57	0.00346
12.5775	1.06427	12.5775	-13.041	12.5775	-0.30824	102.578	0.54528
12.585	1.09813	12.585	-8.57097	12.585	0.67381	102.585	3.66074
12.5925	1.16586	12.5925	-5.69256	12.5925	-0.61301	102.593	14.7003
12.6	1.19972	12.6	-3.66074	12.6	0.74154	102.6	9.28211
12.6075	1.36904	12.6075	-0.95164	12.6075	-0.74846	102.608	5.6587
12.615	1.50449	12.615	-0.13892	12.615	0.26745	102.615	2.74642
12.6225	1.97858	12.6225	1.85904	12.6225	-1.4596	102.623	1.89983
12.63	3.09609	12.63	12.4584	12.63	-6.36983	102.63	0.68074
12.6375	7.90473	12.6375	12.7293	12.6375	-17.9512	102.638	0.30824
12.645	14.6097	12.645	7.07404	12.645	-11.5171	102.645	-1.08018
12.6525	11.0879	12.6525	3.61995	12.6525	-7.18256	102.653	-10.562
12.66	7.53223	12.66	1.85904	12.66	-5.21847	102.66	-16.3527
12.6675	5.2295	12.6675	0.94472	12.6675	-1.05324	102.668	-7.582
12.675	3.77336	12.675	0.57222	12.675	-2.13687	102.675	-2.80722
12.6825	2.35108	12.6825	0.30131	12.6825	2.53631	102.683	-2.06222
12.69	-0.4596	12.69	0.26745	12.69	14.4225	102.69	-0.43677
12.6975	-8.18052	12.6975	0.13199	12.6975	18.2829	102.698	-0.94472
12.705	-14.3098	12.705	0.19972	12.705	9.64768	102.705	-0.13199
12.7125	-8.62074	12.7125	0.09813	12.7125	4.90677	102.713	-0.53836
12.72	-4.5571	12.72	0.13199	12.72	2.67177	102.72	-0.30131
12.7275	-2.18665	12.7275	0.09813	12.7275	0.84313	102.728	-0.16586
12.735	-0.73051	12.735	0.06427	12.735	1.24949	102.735	-0.53836
12.7425	0.08222	12.7425	0.06427	12.7425	-0.27437	102.743	0.10505
12.75	0.48858	12.75	-0.10505	12.75	0.97858	102.75	-0.67381
12.7575	0.79336	12.7575	-0.24051	12.7575	-0.47755	102.757	0.27437
12.765	0.86108	12.765	-1.12096	12.765	0.74154	102.765	-0.57222
12.7725	1.0304	12.7725	-6.91165	12.7725	-0.30824	102.772	0.40983
12.78	1.0304	12.78	-12.6685	12.78	0.33517	102.78	0.20664
12.7875	1.13199	12.7875	-8.2662	12.7875	0.09813	102.787	4.37188
12.795	1.16586	12.795	-5.76029	12.795	-0.17278	102.795	14.6326
12.8025	1.26745	12.8025	-3.3221	12.8025	0.43677	102.802	9.34984
12.81	1.36904	12.81	-0.98551	12.81	-0.64687	102.81	5.52324
12.8175	1.53836	12.8175	-0.07119	12.8175	0.36904	102.817	2.71256
12.825	2.04631	12.825	2.36699	12.825	-1.8321	102.825	1.93369
12.8325	3.2654	12.8325	13.305	12.8325	-7.08097	102.832	0.54528
12.84	8.51427	12.84	12.5261	12.84	-17.5448	102.84	0.54528
12.8475	14.8129	12.8475	6.837	12.8475	-10.5012	102.847	-1.41881
12.855	10.817	12.855	3.55222	12.855	-7.92756	102.855	-10.8329
12.8625	7.36291	12.8625	1.75745	12.8625	-4.67665	102.862	-16.285
12.87	5.16177	12.87	0.94472	12.87	-1.8321	102.87	-6.97245
12.8775	3.70563	12.8775	0.53836	12.8775	-0.78233	102.877	-3.0104
12.885	2.35108	12.885	0.30131	12.885	2.7395	102.885	-1.79131
12.8925	-1.06915	12.8925	0.23358	12.8925	15.3706	102.892	-0.47063
12.9	-8.79006	12.9	0.13199	12.9	18.012	102.9	-1.01245
12.9075	-13.5648	12.9075	0.19972	12.9075	8.76723	102.907	0.03733
12.915	-7.97733	12.915	0.06427	12.915	5.24541	102.915	-0.80927
12.9225	-4.15074	12.9225	0.16586	12.9225	1.92677	102.922	0.07119
12.93	-1.98347	12.93	0.0304	12.93	1.38495	102.93	-0.57222
12.9375	-0.59505	12.9375	0.09813	12.9375	0.67381	102.938	-0.0304
12.945	0.11608	12.945	-0.00346	12.945	0.16586	102.945	-0.23358
12.9525	0.55631	12.9525	-0.07119	12.9525	0.67381	102.953	-0.33517
12.96	0.75949	12.96	-0.30824	12.96	-0.40983	102.96	-0.63995
12.9675	0.89495	12.9675	-1.22255	12.9675	0.84313	102.968	-0.26745
12.975	1.0304	12.975	-7.85983	12.975	-0.57914	102.975	0.44369
12.9825	1.0304	12.9825	-12.4992	12.9825	0.7754	102.983	0.44369
12.99	1.13199	12.99	-8.16461	12.99	-0.47755	102.99	6.0312
12.9975	1.13199	12.9975	-5.82801	12.9975	0.47063	102.998	14.2262
13.005	1.26745	13.005	-2.98347	13.005	-0.17278	103.005	14.1246
13.0125	1.33517	13.0125	-1.12096	13.0125	-0.10505	103.013	3.55915
13.02	1.60608	13.02	-0.03733	13.02	-0.03733	103.02	-0.50449
13.0275	2.04631	13.0275	2.80722	13.0275	-1.4596	103.028	-1.18177
13.035	3.46859	13.035	13.7113	13.035	-5.76029	103.035	-5.38086
13.0425	8.98836	13.0425	12.1875	13.0425	-17.8835	103.043	-1.58813
13.05	14.3727	13.05	6.56609	13.05	-10.6366	103.05	-7.17564
13.0575	10.309	13.0575	3.41677	13.0575	-8.74029	103.058	-14.9304
13.065	6.99041	13.065	1.65586	13.065	-4.8121	103.065	-16.759
13.0725	4.99245	13.0725	0.94472	13.0725	-3.18665	103.073	-5.95654
13.08	3.53631	13.08	0.47063	13.08	0.60608	103.08	-3.31518
13.0875	2.31722	13.0875	0.33517	13.0875	1.82518	103.088	-0.43677
13.095	-1.44165	13.095	0.19972	13.095	14.0161	103.095	-0.94472
13.1025	-9.16256	13.1025	0.16586	13.1025	18.1475	103.103	0.24051
13.11	-13.2939	13.11	0.16586	13.11	9.24132	103.11	-0.19972
13.1175	-7.67256	13.1175	0.09813	13.1175	5.58404	103.118	0.00346
13.125	-4.01529	13.125	0.13199	13.125	1.72358	103.125	0.30824
13.1325	-1.88187	13.1325	0.0304	13.1325	1.8929	103.132	-0.30131
13.14	-0.52733	13.14	0.09813	13.14	0.09813	103.14	0.68074
13.1475	0.14995	13.1475	-0.03733	13.1475	0.47063	103.147	-0.53836
13.155	0.59017	13.155	-0.03733	13.155	0.33517	103.155	0.81619
13.1625	0.75949	13.1625	-0.40983	13.1625	0.23358	103.162	-0.47063
13.17	0.92881	13.17	-1.29028	13.17	0.19972	103.17	0.74846
13.1775	0.99654	13.1775	-8.84188	13.1775	0.13199	103.177	0.00346
13.185	1.06427	13.185	-12.0251	13.185	0.16586	103.185	1.0871
13.1925	1.13199	13.1925	-8.06302	13.1925	0.06427	103.192	5.76029
13.2	1.16586	13.2	-5.79415	13.2	0.13199	103.2	15.1744
13.2075	1.26745	13.2075	-2.78028	13.2075	-0.00346	103.207	12.2282
13.215	1.33517	13.215	-1.12096	13.215	-0.00346	103.215	0.64687
13.2225	1.60608	13.2225	0.13199	13.2225	-0.30824	103.222	1.96756
13.23	2.08018	13.23	3.51836	13.23	-1.05324	103.23	-3.95859
13.2375	3.53631	13.2375	14.1854	13.2375	-6.87779	103.237	-3.07813
13.245	9.22541	13.245	11.7472	13.245	-17.1385	103.245	-3.95859
13.2525	14.3388	13.2525	6.29518	13.2525	-11.4494	103.252	-5.24541
13.26	10.0381	13.26	3.21359	13.26	-7.79211	103.26	-15.2013
13.2675	6.82109	13.2675	1.62199	13.2675	-4.67665	103.267	-15.777
13.275	4.82313	13.275	0.87699	13.275	-2.17074	103.275	-6.12586
13.2825	3.43472	13.2825	0.47063	13.2825	-0.3421	103.282	-2.97654
13.29	2.31722	13.29	0.36904	13.29	2.02836	103.29	-0.47063
13.2975	-1.91574	13.2975	0.16586	13.2975	14.9304	103.297	-1.01245
13.305	-10.1107	13.305	0.19972	13.305	17.8088	103.305	0.57914
13.3125	-13.1246	13.3125	0.09813	13.3125	9.78314	103.312	-0.60608
13.32	-7.43552	13.32	0.13199	13.32	4.87291	103.32	0.57914
13.3275	-3.87983	13.3275	0.09813	13.3275	2.40086	103.328	-0.30131
13.335	-1.74642	13.335	0.09813	13.335	1.24949	103.335	0.27437
13.3425	-0.49346	13.3425	0.09813	13.3425	0.60608	103.343	0.13892
13.35	0.18381	13.35	-0.00346	13.35	0.43677	103.35	-0.09813
13.3575	0.59017	13.3575	-0.03733	13.3575	0.19972	103.358	0.54528
13.365	0.75949	13.365	-0.44369	13.365	0.23358	103.365	-0.36904
13.3725	0.96267	13.3725	-1.39187	13.3725	0.13199	103.373	0.88392
13.38	0.99654	13.38	-9.48529	13.38	0.13199	103.38	-0.26745
13.3875	1.09813	13.3875	-11.7203	13.3875	0.09813	103.388	1.52733
[truncated: 43,841 more rows]

## Sheet: Figure 3f
	0.47 µF		1 µF		2.2 µF		3.3 µF
[truncated: 5,195 more rows]
